# Supplementary material for: Crystal structure of ethyl 2-(3-amino-5-oxo-2-tosyl-2,5-di­hydro-1H-pyrazol-1-yl)acetate
Source: Acta Crystallogr E Crystallogr Commun. 2021 May 14;77(Pt 6):615–7. doi: 10.1107/S2056989021004795 (PMC8183440; doi:10.1107/S2056989021004795)
Supplement: Supplementary file 1 [file e-77-00615-sup1.cif]

##############################################################################
#                                                                            #
# This CIF contains the data in a paper accepted for publication in          #
# Acta Crystallographica Section E. It conforms to the requirements of       #
# Notes for Authors for Acta Crystallographica Section E, and has been       #
# peer reviewed under the auspices of the IUCr Commission on Journals.       #
#                                                                            #
# Full details of the Crystallographic Information File format               #
# are given in the paper "The Crystallographic Information File (CIF):       #
# a New Standard Archive File for Crystallography" by S. R. Hall, F. H.      #
# Allen and I. D. Brown [Acta Cryst. (1991), A47, 655-685].                  #
#                                                                            #
# The current version of the core CIF dictionary is obtainable from          #
# ftp://ftp.iucr.org/pub/cif_core.dic.                                       #
#                                                                            #
# Software is freely available for graphical display of the structure(s)     #
# in this CIF. For information consult the CIF software page                 #
# http://www.iucr.org/resources/cif/software.                                #
#                                                                            #
# This file may be used for bona fide research purposes within the           #
# scientific community so long as proper attribution is given to the journal # 
# article from which it was obtained.                                        #
#                                                                            #
##############################################################################
data_I
_audit_creation_method     'SHELXL-2018/3'
_chemical_name_systematic
;\
Ethyl 2-[3-amino-2-(4-methylbenzenesulfonyl)-5-oxo-2,5-dihydro-\
1<i>H</i>-pyrazol-1-yl]acetate
;
_chemical_name_common
;
Ethyl 2-(3-amino-5-oxo-2-tosyl-2,5-dihydro-1<i>H</i>-pyrazol-1-yl)acetate
;
_chemical_formula_moiety     'C14 H17 N3 O5 S'
_chemical_formula_sum     'C14 H17 N3 O5 S'
_chemical_formula_iupac     'C14 H17 N3 O5 S'
_chemical_formula_weight     339.36
_chemical_melting_point     ?
_space_group_crystal_system     monoclinic
_space_group_name_H-M_alt     'P 21/c'
_space_group_name_Hall     '-P 2ybc'
loop_
    _space_group_symop_operation_xyz
    'x, y, z'
    '-x, y+1/2, -z+1/2'
    '-x, -y, -z'
    'x, -y-1/2, z-1/2'
_cell_length_a     9.1398(2)
_cell_length_b     11.1525(2)
_cell_length_c     16.3795(3)
_cell_angle_alpha     90
_cell_angle_beta     97.081(2)
_cell_angle_gamma     90
_cell_volume     1656.85(6)
_cell_formula_units_Z     4
_cell_measurement_reflns_used     78897
_cell_measurement_theta_min     2.2110
_cell_measurement_theta_max     36.0850
_cell_measurement_temperature     100(2)
_exptl_crystal_description     tablet
_exptl_crystal_colour     colourless
_exptl_crystal_size_max     0.24
_exptl_crystal_size_mid     0.20
_exptl_crystal_size_min     0.08
_exptl_crystal_density_diffrn     1.360
_exptl_crystal_density_meas     ?
_exptl_crystal_density_method     ?
_exptl_crystal_F_000     712
_exptl_absorpt_coefficient_mu     0.223
_exptl_absorpt_correction_type     multi-scan
_exptl_absorpt_process_details
;
(CrysAlisPro; Rigaku OD, 2021)
;
_exptl_absorpt_correction_T_min     0.80463
_exptl_absorpt_correction_T_max     1.00000
_diffrn_ambient_temperature     100(2)
_diffrn_source     'micro-focus sealed X-ray tube'
_diffrn_radiation_type     MoK\a
_diffrn_radiation_wavelength     0.71073
_diffrn_measurement_device_type
                            'XtaLAB Synergy, Single source at offset/far, HyPix'
_diffrn_measurement_method     '\w scans'
_diffrn_detector_area_resol_mean     10.0000
_diffrn_reflns_number     128543
_diffrn_reflns_av_R_equivalents     0.0404
_diffrn_reflns_av_unetI/netI     0.0156
_diffrn_reflns_theta_min     2.215
_diffrn_reflns_theta_max     35.915
_diffrn_reflns_theta_full     35.000
_diffrn_measured_fraction_theta_max     0.957
_diffrn_measured_fraction_theta_full     0.995
_diffrn_reflns_limit_h_min     -14
_diffrn_reflns_limit_h_max     15
_diffrn_reflns_limit_k_min     -17
_diffrn_reflns_limit_k_max     18
_diffrn_reflns_limit_l_min     -26
_diffrn_reflns_limit_l_max     26
_refine_special_details     ?
_reflns_number_total     7466
_reflns_number_gt     6502
_reflns_threshold_expression     'I > 2\s(I)'
_refine_ls_structure_factor_coef     Fsqd
_refine_ls_matrix_type     full
_refine_ls_R_factor_all     0.0370
_refine_ls_R_factor_gt     0.0313
_refine_ls_wR_factor_gt     0.0903
_refine_ls_wR_factor_ref     0.0937
_refine_ls_goodness_of_fit_ref     1.047
_refine_ls_restrained_S_all     1.047
_refine_ls_number_reflns     7466
_refine_ls_number_parameters     218
_refine_ls_number_restraints     0
_refine_ls_hydrogen_treatment     mixed
_refine_ls_weighting_scheme     calc
_refine_ls_weighting_details
              'w=1/[\s^2^(Fo^2^)+(0.0543P)^2^+0.3217P] where P=(Fo^2^+2Fc^2^)/3'
_atom_sites_solution_hydrogens     mixed
_atom_sites_solution_primary     dual
_atom_sites_solution_secondary     difmap
_refine_ls_shift/su_max     0.001
_refine_ls_shift/su_mean     0.000
_refine_diff_density_max     0.579
_refine_diff_density_min     -0.304
_refine_ls_extinction_method     none
_refine_ls_extinction_coef     .
loop_
    _atom_type_symbol
    _atom_type_description
    _atom_type_scat_dispersion_real
    _atom_type_scat_dispersion_imag
    _atom_type_scat_source
    'C' 'C' 0.0033 0.0016
                         'International Tables Vol C Tables 4.2.6.8 and 6.1.1.4'
    'H' 'H' 0.0000 0.0000
                         'International Tables Vol C Tables 4.2.6.8 and 6.1.1.4'
    'N' 'N' 0.0061 0.0033
                         'International Tables Vol C Tables 4.2.6.8 and 6.1.1.4'
    'O' 'O' 0.0106 0.0060
                         'International Tables Vol C Tables 4.2.6.8 and 6.1.1.4'
    'S' 'S' 0.1246 0.1234
                         'International Tables Vol C Tables 4.2.6.8 and 6.1.1.4'
_computing_cell_refinement
;
CrysAlisPro (Rigaku OD, 2021)
;
_computing_data_reduction
;
CrysAlisPro (Rigaku OD, 2021)
;
_computing_structure_solution
;
SHELXT (Sheldrick, 2015a)
;
_computing_structure_refinement
;
<i>SHELXL2018/3</i> (Sheldrick, 2015b)
;
_computing_molecular_graphics
;
XP (Siemens, 1994)
;
_computing_publication_material
;
<i>SHELXL2018/3</i> (Sheldrick, 2015b)
;
loop_
    _atom_site_type_symbol
    _atom_site_label
    _atom_site_fract_x
    _atom_site_fract_y
    _atom_site_fract_z
    _atom_site_U_iso_or_equiv
    _atom_site_adp_type
    _atom_site_calc_flag
    _atom_site_occupancy
    _atom_site_disorder_assembly
    _atom_site_disorder_group
    N N1 0.71924(7) 0.51318(5) 0.22496(4) 0.01525(10) Uani d 1 . .
    N N2 0.80727(6) 0.61874(5) 0.23976(3) 0.01313(9) Uani d 1 . .
    C C3 0.70693(7) 0.71323(6) 0.25200(4) 0.01349(10) Uani d 1 . .
    C C4 0.56556(7) 0.67098(6) 0.24288(4) 0.01709(11) Uani d 1 . .
    H H4 0.479736 0.716052 0.249768 0.021 Uiso calc 1 . .
    C C5 0.56954(8) 0.54779(6) 0.22128(4) 0.01753(12) Uani d 1 . .
    O O1 0.47057(7) 0.47513(6) 0.19955(4) 0.02624(12) Uani d 1 . .
    N N3 0.75894(7) 0.82301(5) 0.27039(4) 0.01797(11) Uani d 1 . .
    H H01 0.6933(15) 0.8832(12) 0.2762(8) 0.029(3) Uiso d 1 . .
    H H02 0.8476(15) 0.8402(12) 0.2619(8) 0.029(3) Uiso d 1 . .
    C C6 0.75926(9) 0.43604(6) 0.15959(4) 0.01874(12) Uani d 1 . .
    H H6A 0.692061 0.366114 0.153801 0.022 Uiso calc 1 . .
    H H6B 0.860733 0.405756 0.174982 0.022 Uiso calc 1 . .
    C C7 0.75148(8) 0.50043(6) 0.07754(4) 0.01746(12) Uani d 1 . .
    C C8 0.81058(10) 0.48513(7) -0.05858(5) 0.02349(14) Uani d 1 . .
    H H8A 0.884230 0.550504 -0.056465 0.028 Uiso calc 1 . .
    H H8B 0.712342 0.518726 -0.078401 0.028 Uiso calc 1 . .
    O O2 0.70022(8) 0.59873(5) 0.06371(4) 0.02588(12) Uani d 1 . .
    O O3 0.80980(7) 0.43200(5) 0.02284(3) 0.02152(11) Uani d 1 . .
    C C9 0.84936(12) 0.38700(8) -0.11506(5) 0.02858(17) Uani d 1 . .
    H H9A 0.856512 0.420399 -0.169766 0.043 Uiso calc 1 . .
    H H9B 0.772657 0.325136 -0.119119 0.043 Uiso calc 1 . .
    H H9C 0.944187 0.351494 -0.093111 0.043 Uiso calc 1 . .
    S S1 0.94519(2) 0.59188(2) 0.31853(2) 0.01400(4) Uani d 1 . .
    O O4 1.02319(6) 0.70299(5) 0.33031(4) 0.02030(10) Uani d 1 . .
    O O5 1.01852(6) 0.48758(5) 0.29250(3) 0.01987(10) Uani d 1 . .
    C C10 0.85810(7) 0.55582(6) 0.40445(4) 0.01440(10) Uani d 1 . .
    C C11 0.83563(9) 0.43557(6) 0.42138(4) 0.01902(12) Uani d 1 . .
    H H11 0.869968 0.374683 0.387917 0.023 Uiso calc 1 . .
    C C12 0.76214(9) 0.40563(7) 0.48806(5) 0.02152(13) Uani d 1 . .
    H H12 0.747436 0.323625 0.500452 0.026 Uiso calc 1 . .
    C C13 0.70971(8) 0.49456(7) 0.53699(4) 0.01845(12) Uani d 1 . .
    C C14 0.73476(9) 0.61451(7) 0.51909(5) 0.02110(13) Uani d 1 . .
    H H14 0.700833 0.675486 0.552637 0.025 Uiso calc 1 . .
    C C15 0.80858(9) 0.64644(6) 0.45295(4) 0.01932(12) Uani d 1 . .
    H H15 0.824955 0.728372 0.441058 0.023 Uiso calc 1 . .
    C C16 0.62816(9) 0.46037(9) 0.60792(5) 0.02581(15) Uani d 1 . .
    H H16A 0.699167 0.440717 0.655867 0.039 Uiso calc 1 . .
    H H16B 0.565744 0.390460 0.592686 0.039 Uiso calc 1 . .
    H H16C 0.566462 0.527646 0.621388 0.039 Uiso calc 1 . .
loop_
    _atom_site_aniso_label
    _atom_site_aniso_U_11
    _atom_site_aniso_U_22
    _atom_site_aniso_U_33
    _atom_site_aniso_U_12
    _atom_site_aniso_U_13
    _atom_site_aniso_U_23
    N1 0.0188(2) 0.0120(2) 0.0151(2) -0.00278(17) 0.00269(18) -0.00152(17)
    N2 0.0136(2) 0.0110(2) 0.0147(2) -0.00006(16) 0.00156(16) -0.00001(16)
    C3 0.0135(2) 0.0126(2) 0.0146(2) 0.00057(18) 0.00261(18) 0.00023(18)
    C4 0.0130(2) 0.0188(3) 0.0197(3) -0.0009(2) 0.0032(2) -0.0015(2)
    C5 0.0173(3) 0.0193(3) 0.0161(3) -0.0050(2) 0.0029(2) -0.0004(2)
    O1 0.0242(3) 0.0283(3) 0.0262(3) -0.0140(2) 0.0030(2) -0.0038(2)
    N3 0.0167(2) 0.0115(2) 0.0261(3) -0.00030(18) 0.0040(2) -0.00131(19)
    C6 0.0296(3) 0.0122(2) 0.0145(3) 0.0014(2) 0.0028(2) -0.0007(2)
    C7 0.0228(3) 0.0151(3) 0.0142(3) 0.0014(2) 0.0011(2) -0.0009(2)
    C8 0.0373(4) 0.0182(3) 0.0157(3) 0.0052(3) 0.0060(3) 0.0023(2)
    O2 0.0418(3) 0.0172(2) 0.0188(2) 0.0097(2) 0.0042(2) 0.00153(18)
    O3 0.0327(3) 0.0179(2) 0.0144(2) 0.0073(2) 0.00453(19) 0.00122(17)
    C9 0.0462(5) 0.0220(3) 0.0196(3) 0.0069(3) 0.0121(3) 0.0011(3)
    S1 0.01253(7) 0.01380(7) 0.01577(7) 0.00071(4) 0.00218(5) 0.00157(5)
    O4 0.0162(2) 0.0189(2) 0.0251(2) -0.00522(17) -0.00029(18) 0.00314(18)
    O5 0.0189(2) 0.0205(2) 0.0210(2) 0.00769(18) 0.00564(18) 0.00221(18)
    C10 0.0165(3) 0.0128(2) 0.0139(2) 0.00007(19) 0.00173(19) -0.00002(19)
    C11 0.0266(3) 0.0136(3) 0.0178(3) 0.0004(2) 0.0068(2) 0.0007(2)
    C12 0.0293(4) 0.0174(3) 0.0188(3) -0.0025(2) 0.0070(3) 0.0021(2)
    C13 0.0172(3) 0.0239(3) 0.0141(3) -0.0017(2) 0.0014(2) -0.0004(2)
    C14 0.0251(3) 0.0207(3) 0.0182(3) 0.0013(2) 0.0052(2) -0.0039(2)
    C15 0.0255(3) 0.0142(3) 0.0187(3) 0.0004(2) 0.0045(2) -0.0026(2)
    C16 0.0223(3) 0.0393(4) 0.0165(3) -0.0045(3) 0.0053(2) 0.0009(3)
_geom_special_details
;
 All esds (except the esd in the dihedral angle between two l.s. planes)
 are estimated using the full covariance matrix.  The cell esds are taken
 into account individually in the estimation of esds in distances, angles
 and torsion angles; correlations between esds in cell parameters are only
 used when they are defined by crystal symmetry.  An approximate (isotropic)
 treatment of cell esds is used for estimating esds involving l.s. planes.
 Least-squares planes (x,y,z in crystal coordinates) and deviations from them
 (* indicates atom used to define plane)
 - 0.4791 (0.0031) x - 2.3604 (0.0036) y + 15.9693 (0.0013) z = 2.0024 (0.0032)
 *  0.0342 (0.0004)  N1
 * -0.0209 (0.0004)  N2
 * -0.0003 (0.0004)  C3
 *  0.0215 (0.0004)  C4
 * -0.0345 (0.0004)  C5
   -0.8468 (0.0010)  C6
    0.0094 (0.0011)  N3
   -0.1626 (0.0011)  O1
    1.2344 (0.0008)  S1
 Rms deviation of fitted atoms =   0.0255
 7.3350 (0.0016) x - 0.2526 (0.0037) y + 8.0701 (0.0042) z = 9.4209 (0.0022)
 Angle to previous plane (with approximate esd) = 57.006 ( 0.025 )
 * -0.0031 (0.0005)  C10
 * -0.0009 (0.0005)  C11
 *  0.0057 (0.0006)  C12
 * -0.0065 (0.0005)  C13
 *  0.0025 (0.0005)  C14
 *  0.0022 (0.0005)  C15
   -0.0668 (0.0010)  S1
   -0.0236 (0.0012)  C16
 Rms deviation of fitted atoms =   0.0040
;
loop_
    _geom_bond_atom_site_label_1
    _geom_bond_atom_site_label_2
    _geom_bond_site_symmetry_2
    _geom_bond_distance
    _geom_bond_publ_flag
    N1 C5 . 1.4157(9) y
    N1 N2 . 1.4296(8) y
    N1 C6 . 1.4549(9) y
    N2 C3 . 1.4273(8) y
    N2 S1 . 1.7154(6) y
    C3 N3 . 1.3343(8) ?
    C3 C4 . 1.3661(9) y
    C4 C5 . 1.4203(10) y
    C5 O1 . 1.2337(8) ?
    C6 C7 . 1.5177(10) ?
    C7 O2 . 1.2027(8) ?
    C7 O3 . 1.3367(9) ?
    C8 O3 . 1.4601(9) ?
    C8 C9 . 1.5033(11) ?
    S1 O4 . 1.4308(6) ?
    S1 O5 . 1.4334(5) ?
    S1 C10 . 1.7470(7) ?
    C10 C11 . 1.3899(9) ?
    C10 C15 . 1.3950(9) ?
    C11 C12 . 1.3914(10) ?
    C12 C13 . 1.3966(11) ?
    C13 C14 . 1.3944(11) ?
    C13 C16 . 1.5046(10) ?
    C14 C15 . 1.3913(11) ?
    C4 H4 . 0.9500 ?
    N3 H01 . 0.913(13) ?
    N3 H02 . 0.861(13) ?
    C6 H6A . 0.9900 ?
    C6 H6B . 0.9900 ?
    C8 H8A . 0.9900 ?
    C8 H8B . 0.9900 ?
    C9 H9A . 0.9800 ?
    C9 H9B . 0.9800 ?
    C9 H9C . 0.9800 ?
    C11 H11 . 0.9500 ?
    C12 H12 . 0.9500 ?
    C14 H14 . 0.9500 ?
    C15 H15 . 0.9500 ?
    C16 H16A . 0.9800 ?
    C16 H16B . 0.9800 ?
    C16 H16C . 0.9800 ?
loop_
    _geom_angle_atom_site_label_1
    _geom_angle_atom_site_label_2
    _geom_angle_atom_site_label_3
    _geom_angle_site_symmetry_1
    _geom_angle_site_symmetry_3
    _geom_angle
    _geom_angle_publ_flag
    C5 N1 N2 . . 107.67(5) y
    C5 N1 C6 . . 117.34(6) y
    N2 N1 C6 . . 115.11(5) y
    C3 N2 N1 . . 105.89(5) y
    C3 N2 S1 . . 116.65(4) y
    N1 N2 S1 . . 109.25(4) y
    N3 C3 C4 . . 130.31(6) ?
    N3 C3 N2 . . 119.47(6) ?
    C4 C3 N2 . . 110.21(6) y
    C3 C4 C5 . . 107.94(6) y
    O1 C5 N1 . . 120.24(7) y
    O1 C5 C4 . . 131.82(7) y
    N1 C5 C4 . . 107.90(6) y
    N1 C6 C7 . . 112.54(6) ?
    O2 C7 O3 . . 124.92(7) ?
    O2 C7 C6 . . 124.94(7) ?
    O3 C7 C6 . . 110.15(6) ?
    O3 C8 C9 . . 107.14(6) ?
    C7 O3 C8 . . 115.33(6) ?
    O4 S1 O5 . . 119.96(4) ?
    O4 S1 N2 . . 104.95(3) ?
    O5 S1 N2 . . 104.19(3) ?
    O4 S1 C10 . . 111.08(3) ?
    O5 S1 C10 . . 109.21(3) ?
    N2 S1 C10 . . 106.30(3) ?
    C11 C10 C15 . . 121.27(6) ?
    C11 C10 S1 . . 118.43(5) ?
    C15 C10 S1 . . 120.27(5) ?
    C10 C11 C12 . . 119.05(6) ?
    C11 C12 C13 . . 120.87(7) ?
    C14 C13 C12 . . 118.93(6) ?
    C14 C13 C16 . . 121.02(7) ?
    C12 C13 C16 . . 120.05(7) ?
    C15 C14 C13 . . 121.14(7) ?
    C14 C15 C10 . . 118.72(7) ?
    C3 C4 H4 . . 126.0 ?
    C5 C4 H4 . . 126.0 ?
    C3 N3 H01 . . 118.5(8) ?
    C3 N3 H02 . . 119.0(9) ?
    H01 N3 H02 . . 119.8(12) ?
    N1 C6 H6A . . 109.1 ?
    C7 C6 H6A . . 109.1 ?
    N1 C6 H6B . . 109.1 ?
    C7 C6 H6B . . 109.1 ?
    H6A C6 H6B . . 107.8 ?
    O3 C8 H8A . . 110.3 ?
    C9 C8 H8A . . 110.3 ?
    O3 C8 H8B . . 110.3 ?
    C9 C8 H8B . . 110.3 ?
    H8A C8 H8B . . 108.5 ?
    C8 C9 H9A . . 109.5 ?
    C8 C9 H9B . . 109.5 ?
    H9A C9 H9B . . 109.5 ?
    C8 C9 H9C . . 109.5 ?
    H9A C9 H9C . . 109.5 ?
    H9B C9 H9C . . 109.5 ?
    C10 C11 H11 . . 120.5 ?
    C12 C11 H11 . . 120.5 ?
    C11 C12 H12 . . 119.6 ?
    C13 C12 H12 . . 119.6 ?
    C15 C14 H14 . . 119.4 ?
    C13 C14 H14 . . 119.4 ?
    C14 C15 H15 . . 120.6 ?
    C10 C15 H15 . . 120.6 ?
    C13 C16 H16A . . 109.5 ?
    C13 C16 H16B . . 109.5 ?
    H16A C16 H16B . . 109.5 ?
    C13 C16 H16C . . 109.5 ?
    H16A C16 H16C . . 109.5 ?
    H16B C16 H16C . . 109.5 ?
loop_
    _geom_torsion_atom_site_label_1
    _geom_torsion_atom_site_label_2
    _geom_torsion_atom_site_label_3
    _geom_torsion_atom_site_label_4
    _geom_torsion_site_symmetry_1
    _geom_torsion_site_symmetry_2
    _geom_torsion_site_symmetry_3
    _geom_torsion_site_symmetry_4
    _geom_torsion
    _geom_torsion_publ_flag
    C5 N1 N2 C3 . . . . 5.12(7) ?
    C6 N1 N2 C3 . . . . 138.08(6) ?
    C5 N1 N2 S1 . . . . 131.52(5) ?
    C6 N1 N2 S1 . . . . -95.52(6) y
    N1 N2 C3 N3 . . . . 177.46(6) ?
    S1 N2 C3 N3 . . . . 55.69(7) ?
    N1 N2 C3 C4 . . . . -1.86(7) ?
    S1 N2 C3 C4 . . . . -123.63(5) ?
    N3 C3 C4 C5 . . . . 178.65(7) ?
    N2 C3 C4 C5 . . . . -2.13(8) ?
    N2 N1 C5 O1 . . . . 171.51(6) ?
    C6 N1 C5 O1 . . . . 39.75(9) ?
    N2 N1 C5 C4 . . . . -6.48(7) ?
    C6 N1 C5 C4 . . . . -138.24(6) ?
    C3 C4 C5 O1 . . . . -172.33(8) ?
    C3 C4 C5 N1 . . . . 5.35(8) ?
    C5 N1 C6 C7 . . . . 69.88(8) ?
    N2 N1 C6 C7 . . . . -58.40(8) ?
    N1 C6 C7 O2 . . . . -9.23(11) ?
    N1 C6 C7 O3 . . . . 170.80(6) y
    O2 C7 O3 C8 . . . . 0.85(12) ?
    C6 C7 O3 C8 . . . . -179.18(6) y
    C9 C8 O3 C7 . . . . -168.27(7) y
    C3 N2 S1 O4 . . . . -58.13(5) ?
    N1 N2 S1 O4 . . . . -178.12(4) ?
    C3 N2 S1 O5 . . . . 174.95(5) ?
    N1 N2 S1 O5 . . . . 54.96(5) ?
    C3 N2 S1 C10 . . . . 59.64(5) ?
    N1 N2 S1 C10 . . . . -60.35(5) ?
    O4 S1 C10 C11 . . . . -151.48(6) ?
    O5 S1 C10 C11 . . . . -16.96(7) ?
    N2 S1 C10 C11 . . . . 94.90(6) ?
    O4 S1 C10 C15 . . . . 30.51(7) ?
    O5 S1 C10 C15 . . . . 165.03(6) ?
    N2 S1 C10 C15 . . . . -83.11(6) ?
    C15 C10 C11 C12 . . . . 0.06(11) ?
    S1 C10 C11 C12 . . . . -177.93(6) ?
    C10 C11 C12 C13 . . . . 0.78(12) ?
    C11 C12 C13 C14 . . . . -1.31(12) ?
    C11 C12 C13 C16 . . . . 178.92(7) ?
    C12 C13 C14 C15 . . . . 1.01(12) ?
    C16 C13 C14 C15 . . . . -179.22(7) ?
    C13 C14 C15 C10 . . . . -0.20(11) ?
    C11 C10 C15 C14 . . . . -0.35(11) ?
    S1 C10 C15 C14 . . . . 177.60(6) ?
loop_
    _geom_hbond_atom_site_label_D
    _geom_hbond_atom_site_label_H
    _geom_hbond_atom_site_label_A
    _geom_hbond_site_symmetry_A
    _geom_hbond_distance_DH
    _geom_hbond_distance_HA
    _geom_hbond_distance_DA
    _geom_hbond_angle_DHA
    _geom_hbond_publ_flag
    N3 H01 O1 2_655 0.913(13) 1.897(13) 2.7884(8) 164.7(12) yes
    N3 H02 O4 . 0.861(13) 2.394(13) 2.8291(8) 111.8(10) yes
    N3 H02 O5 2_755 0.861(13) 2.294(13) 3.0139(8) 141.3(12) yes
    C6 H6B O4 2_745 0.99 2.50 3.2642(9) 133.4 yes
    C8 H8B O1 3_665 0.99 2.43 3.2663(11) 141.5 yes
_shelx_space_group_comment
;
The symmetry employed for this shelxl refinement is uniquely defined
by the following loop, which should always be used as a source of
symmetry information in preference to the above space-group names.
They are only intended as comments.
;
_shelx_estimated_absorpt_T_min     0.948
_shelx_estimated_absorpt_T_max     0.982
_shelx_hkl_file
;
   0   0  -2 2655.91 128.174   6
   0   0  -2 2833.31 128.275  30
   0   0   2 2849.51 128.274  30
   0   0  -2 2894.93 128.293  29
   0   0   2 2675.05 128.293  27
   0   0   2 2711.44 128.311  29
   0   0  -2 2744.97 128.302  27
   0   0  -2 3095.42 128.325  26
   0   0  -2 2881.29 128.281  24
   0   0  -2 2801.98 128.263  21
   0   0   2 3122.20 128.252  25
   0   0   2 2898.04 128.294  24
   0   0   2 2674.73 128.300  23
   0   0  -2 2864.24 128.231  25
   0   0   2 2974.97 128.276  21
   0   0  -2 2716.34 128.288  23
   0   0  -2 2768.02 128.227   8
   0   0   2 3088.51 128.252   8
   0   0   2 2879.67 128.240  20
   0   0   2 2791.95 128.307  19
   0   0  -2 3019.77 128.241  20
   0   0  -2 2728.37 128.296  19
   0   0  -2 2822.19 128.263  16
   0   0   2 2829.34 128.269  16
   0   0  -2 2747.42 128.264  11
   0   0  -2 2854.55 128.283  12
   0   0   2 2817.74 128.275  11
   0   0   2 2701.47 128.275  12
   0   0  -3 1.14082 0.74424  30
   0   0  -3 1.01155 0.78779  27
   0   0  -3 0.12258 0.77228  29
   0   0   3-0.19619 0.78171  29
   0   0  -3-0.05917 0.69283  24
   0   0   3 0.68293 0.83179  24
   0   0  -3 0.32680 0.86460  26
   0   0   3 2.86129 0.69791  25
   0   0  -3 0.84475 0.85839  23
   0   0  -3 0.69998 0.62353   8
   0   0   3-0.14740 0.63222   8
   0   0  -3 0.51201 0.65628  20
   0   0  -3 0.71307 0.89544  19
   0   0   3 0.05713 0.74758  21
   0   0   3 0.81734 0.86320  19
   0   0  -3-0.11508 0.50552  18
   0   0  -3 0.37108 0.69692  21
   0   0   3 2.25426 0.64822  20
   0   0  -3-0.38345 0.68737  16
   0   0   3 0.17465 0.76830  16
   0   0   3 0.59279 0.72223  11
   0   0  -3-0.38957 0.69057  11
   0   0  -3-0.18096 0.79478  12
   0   0  -4 6498.41 314.425   6
   0   0  -4 6791.24 314.300   5
   0   0   4 6802.70 314.305   5
   0   0   4 7321.23 314.711  29
   0   0  -4 7098.06 314.672  27
   0   0  -4 7212.67 314.617  30
   0   0  -4 7314.07 314.658  29
   0   0  -4 6961.83 314.523  25
   0   0   4 7199.02 314.556  25
   0   0  -4 6741.47 314.664  23
   0   0  -4 7082.43 314.679  26
   0   0  -4 7231.29 314.591  21
   0   0  -4 6432.54 314.607  24
   0   0  -4 6869.07 314.523   8
   0   0   4 7154.46 314.564   8
   0   0  -4 6911.41 314.669  19
   0   0  -4 7605.88 314.569  20
   0   0  -4 6845.80 314.468  18
   0   0   4 7056.87 314.559  20
   0   0   4 6802.70 314.690  19
   0   0   4 7170.10 314.626  21
   0   0  -4 6852.53 314.645  17
   0   0  -4 7013.43 314.596  16
   0   0   4 6912.40 314.620  16
   0   0  -4 7149.21 314.645  12
   0   0   4 6965.85 314.634  11
   0   0  -4 6991.47 314.603  11
   0   0  -5 0.05811 0.58232   6
   0   0  -5 0.13763 0.38263   5
   0   0   5 2.66340 0.72917   6
   0   0   5 0.51673 0.41007   5
   0   0  -5 0.62384 0.99150  27
   0   0  -5 0.37098 0.74330  28
   0   0  -5 0.94273 0.98746  30
   0   0   5 1.22909 1.03017  29
   0   0  -5 1.30458 0.98768  29
   0   0  -5 1.49743 1.05268  23
   0   0   5 0.41290 0.73675  25
   0   0  -5-0.97084 0.98433  24
   0   0  -5 0.30305 0.82348  25
   0   0   5 0.16759 0.72879   8
   0   0  -5-0.55836 0.91125  10
   0   0  -5 0.30630 0.76521   8
   0   0  -5 0.25941 0.83577  21
   0   0   5-0.16746 0.70160  20
   0   0   5 0.58805 0.67315  18
   0   0   5 1.62436 1.03816  19
   0   0  -5 0.72622 0.66470  18
   0   0  -5 0.44831 0.91346  16
   0   0  -5 0.49145 0.93732  17
   0   0   5 0.19854 0.96449  16
   0   0   5 0.61959 0.36665  13
   0   0   5 0.70859 0.94946  11
   0   0  -5 0.59897 1.04798  12
   0   0  -5 0.26897 0.37676  13
   0   0  -5-0.09119 0.83839  11
   0   0   6 1146.51 52.7791   5
   0   0   6 1209.68 52.9710   6
   0   0  -6 1166.04 52.9873   6
   0   0  -6 1162.68 52.7692   5
   0   0  -6 1171.73 53.2996  27
   0   0  -6 1185.22 53.1032  28
   0   0  -6 1178.57 53.2521  30
   0   0  -6 1170.38 53.1762  21
   0   0  -6 1160.53 53.1026  25
   0   0  -6 1187.72 53.2690  24
   0   0   6 1205.99 53.1746  25
   0   0  -6 1175.51 53.3367  23
   0   0   6 1219.14 53.1813   8
   0   0  -6 1233.64 53.1349   8
   0   0   6 1187.81 53.1859  20
   0   0  -6 1175.22 53.0470  18
   0   0   6 1147.92 53.3918  19
   0   0  -6 1038.95 53.0219  14
   0   0   6 1185.52 53.2836  16
   0   0  -6 1082.28 53.2515  17
   0   0   6 1170.92 52.7281  13
   0   0  -6 1123.03 52.7650  13
   0   0  -6 1129.50 53.2207  10
   0   0  -6 1185.01 53.3026  12
   0   0   6 1141.58 53.2716  11
   0   0  -6 1256.36 53.2532  11
   0   0  -7 0.74478 0.90500   6
   0   0  -7 0.07725 0.56781   5
   0   0   7 0.24378 0.60268   5
   0   0  -7 1.04931 1.34558  30
   0   0   7-0.47240 1.29081  27
   0   0  -7-0.86083 1.43685  27
   0   0  -7 0.40890 1.14750  28
   0   0  -7 0.20948 1.07957  25
   0   0  -7 0.47519 1.26643  21
   0   0   7 1.06571 1.08529  25
   0   0  -7 1.32763 1.37169  23
   0   0  -7 0.93834 1.36219  24
   0   0   7 2.39978 1.15955   8
   0   0  -7 0.37921 1.17541   7
   0   0  -7 2.32910 1.14325   8
   0   0  -7 0.38449 1.29929  10
   0   0   7-0.49583 1.41334  19
   0   0   7 0.72188 1.14409  20
   0   0  -7-0.19067 0.95721  18
   0   0   7-0.14250 1.29439  16
   0   0  -7 0.13546 1.29508  17
   0   0   7 0.87242 1.23075  11
   0   0  -7 0.63554 0.53624  13
   0   0  -7-1.00303 1.22120  11
   0   0   7 0.05842 0.48751  13
   0   0   7 0.44280 1.30825  12
   0   0  -7 1.93414 1.37677  12
   0   0  -7 0.39535 1.06282  14
   0   0  -8 889.508 40.8806   6
   0   0   8 847.460 40.5964   5
   0   0  -8 887.786 40.5856   5
   0   0   8 912.318 41.4108  27
   0   0  -8 921.518 41.3208  27
   0   0  -8 864.885 41.1922  30
   0   0  -8 903.906 41.0270  28
   0   0  -8 904.699 41.3339  23
   0   0  -8 916.579 41.0532  25
   0   0  -8 926.146 41.1442  21
   0   0   8 832.969 41.3354  23
   0   0   8 873.546 41.1141  25
   0   0  -8 951.533 41.2944  24
   0   0  -8 955.398 41.2241   7
   0   0  -8 976.723 41.1034   8
   0   0   8 916.920 41.1643   8
   0   0   8 911.211 41.1636  20
   0   0   8 910.316 41.4512  19
   0   0  -8 919.330 40.9972  18
   0   0  -8 854.437 40.9590  14
   0   0   8 912.941 41.3132  16
   0   0  -8 892.894 41.2304  17
   0   0  -8 856.618 41.4634  15
   0   0  -8 906.865 41.2799  12
   0   0   8 960.870 41.3948  12
   0   0  -8 835.187 40.5690  13
   0   0  -8 899.856 41.1995  10
   0   0  -8 961.980 41.2250  11
   0   0   8 880.520 41.2944  11
   0   0   9-0.30273 0.64030   5
   0   0  -9 0.63211 0.65650   5
   0   0  -9-1.08977 1.01036   6
   0   0  -9 0.90580 1.61060  27
   0   0  -9 0.64839 1.31134  28
   0   0  -9-0.16719 1.41989  30
   0   0   9-0.20473 1.44614  27
   0   0  -9-0.93364 1.50786  23
   0   0  -9-0.66980 1.20943  25
   0   0   9-0.93689 1.23194  25
   0   0  -9-0.15023 1.19463  21
   0   0   9 2.11089 1.54897  23
   0   0  -9-1.36354 1.54811  24
   0   0  -9 0.82546 1.19466   7
   0   0  -9 1.08130 1.24229   8
   0   0  -9-0.64784 1.41722  10
   0   0   9-1.11124 1.30598   8
   0   0   9 0.31910 1.26375  20
   0   0  -9 0.25202 1.00593  18
   0   0   9 0.43233 1.50406  19
   0   0   9-0.18772 1.32600  16
   0   0  -9-0.23484 1.54840  15
   0   0  -9-1.37181 1.42605  17
   0   0  -9 1.23206 0.57778  13
   0   0  -9-0.47582 1.48311  11
   0   0  -9-0.87639 1.45245  12
   0   0  -9 1.37506 1.12518  14
   0   0   9 0.38308 1.49911  12
   0   0 -10 2.40519 0.66457   5
   0   0 -10 4.29292 1.10615   6
   0   0 -10 4.07894 1.64689  30
   0   0 -10 3.14379 1.27523  28
   0   0  10 4.80359 1.63539  27
   0   0 -10 0.19994 1.58131  27
   0   0 -10 2.15068 1.36051  21
   0   0 -10 0.94219 1.54849  24
   0   0  10 5.43111 1.76772  23
   0   0 -10 3.25323 1.39103  25
   0   0 -10 0.61717 1.62036  23
   0   0 -10 4.61292 1.42494   7
   0   0 -10 3.43063 1.35116   8
   0   0  10 1.61127 1.26315   8
   0   0 -10 0.89365 1.40319  10
   0   0  10 3.15076 1.65527  19
   0   0 -10 1.56214 1.07606  18
   0   0  10 1.79728 1.21008  20
   0   0 -10 1.58240 1.65126  15
   0   0 -10 1.51261 1.58186  17
   0   0  10 1.47870 1.65700  16
   0   0 -10 2.75997 1.26943  14
   0   0  10 3.85034 1.43845  12
   0   0 -10 0.52452 1.46853  11
   0   0 -10 1.35536 1.46986  12
   0   0 -11 1.23168 1.18231   6
   0   0 -11 0.27349 0.67966   5
   0   0  11 1.01268 1.75275  27
   0   0 -11 2.23612 1.73842  30
   0   0 -11 1.95690 1.79549  27
   0   0 -11 1.87397 1.33559  28
   0   0  11 0.26127 1.60117  23
   0   0 -11 0.67385 1.76530  23
   0   0 -11-0.18029 1.55742  21
   0   0 -11-0.41324 1.69381  24
   0   0 -11-0.32465 1.38825  25
   0   0 -11 2.69414 1.95843  26
   0   0 -11 0.19470 1.77924  10
   0   0 -11 0.61324 1.39324   7
   0   0 -11-0.49049 1.33548   8
   0   0  11 0.20011 1.34933   8
   0   0 -11 1.89251 1.28823  18
   0   0  11-1.34491 1.74323  19
   0   0  11 1.80509 1.40997  20
   0   0  11 0.70422 1.53029  16
   0   0 -11 0.29302 1.79566  15
   0   0 -11 0.20600 1.60600  17
   0   0 -11 0.63487 1.69613  12
   0   0 -11 1.50797 1.23179  14
   0   0 -11-0.76272 1.67951  11
   0   0 -12 385.172 18.2303   6
   0   0 -12 381.634 18.6167  30
   0   0 -12 401.581 18.7445  27
   0   0  12 359.603 18.8739  27
   0   0 -12 391.366 18.7631  23
   0   0  12 359.535 18.8754  23
   0   0 -12 370.958 18.6100  24
   0   0 -12 374.611 18.6210  22
   0   0  12 395.264 18.6522   8
   0   0 -12 408.106 18.7055   7
   0   0 -12 372.125 18.3332  18
   0   0  12 414.066 18.7092  20
   0   0  12 357.929 18.7422  16
   0   0 -12 376.226 19.2244  15
   0   0 -12 403.373 18.7390  12
   0   0 -13 1.66031 1.47161   6
   0   0  13 2.11429 1.92248  27
   0   0 -13-0.25227 2.06785  27
   0   0 -13-0.47621 1.95891  30
   0   0 -13-1.30349 2.01565  23
   0   0  13-0.93616 2.01026  23
   0   0 -13 2.93580 1.77881   7
   0   0  13-0.97533 1.68800   8
   0   0  13 1.42028 2.00655  21
   0   0  13 1.95397 1.72537  20
   0   0 -13-0.37799 1.63782  18
   0   0  13 0.85496 2.01313  16
   0   0 -13-0.35329 2.17902  15
   0   0 -13-0.49475 2.07927  12
   0   0 -14 541.372 25.1752  30
   0   0  14 544.955 25.6326  27
   0   0  14 474.378 25.4593  23
   0   0 -14 537.131 25.2030   7
   0   0  14 544.771 25.2322   8
   0   0  14 550.746 25.2463  20
   0   0  14 503.339 25.3622  21
   0   0 -14 499.000 24.7570  18
   0   0  14 498.253 25.3540  16
   0   0 -14 505.826 25.7548  15
   0   0 -14 540.884 24.7216   6
   0   0  15-1.89469 2.38221  29
   0   0  15 2.45212 2.43738  27
   0   0  15 2.54661 2.55700  23
   0   0 -15 0.28383 1.86073   7
   0   0  15-0.29007 1.87965   8
   0   0  15-0.29107 2.12605  20
   0   0 -15 0.21864 1.74539  18
   0   0  15 1.01570 2.28248  21
   0   0  15 0.67211 2.31428  16
   0   0 -15 0.41391 2.46855  15
   0   0 -15-0.98178 1.72376   6
   0   0  16 56.0604 4.91699  29
   0   0  16 52.4519 4.61411  27
   0   0  16 54.5615 4.78052  23
   0   0 -16 58.0728 4.37983   7
   0   0  16 51.1936 4.35938   8
   0   0 -16 57.1001 3.98136  18
   0   0  16 48.5829 4.52367  21
   0   0  16 57.9880 4.48061  20
   0   0  16 48.6160 4.53064  16
   0   0 -16 53.8892 5.01989  15
   0   0 -16 52.4961 3.82616   6
   0   0  17-1.19620 2.71713  27
   0   0  17 1.31961 2.53061  29
   0   0  17-2.07469 2.70456  23
   0   0 -17-0.96186 2.24218   7
   0   0  17 1.01724 2.41872   8
   0   0 -17-0.49501 1.94494  18
   0   0  17-1.01786 2.36073  20
   0   0  17-0.78801 2.56813  21
   0   0  17 4.27978 2.78875  16
   0   0 -17 2.85293 2.89424  15
   0   0 -17-0.22663 1.97667   6
   0   0  18 13.6209 3.18568  29
   0   0  18 11.8856 3.26790  23
   0   0 -18 14.6010 2.45274  18
   0   0  18 11.6521 2.84067  20
   0   0  18 11.3960 3.02340  21
   0   0 -18 17.1167 2.53521   6
   0   0  18 14.1180 3.24985  16
   0   0 -18 10.6299 3.29335  15
   0   0 -18 11.1345 2.69407   7
   0   0  18 10.9577 2.80245   8
   0   0 -19 0.70643 2.30232   7
   0   0  19-2.73440 2.73183   8
   0   0  19 1.99756 2.78601  29
   0   0  19 4.94159 3.09371  21
   0   0  19-3.50300 2.86923  20
   0   0 -19-1.36961 2.14395  18
   0   0  19-0.88347 2.84559  16
   0   0 -19 0.53665 2.92170  15
   0   0 -19 0.25469 2.04105   6
   0   0 -20 122.125 7.40931   6
   0   0  20 128.477 8.35106   8
   0   0 -20 130.210 8.01023   7
   0   0  20 140.048 9.00360  29
   0   0  20 132.307 8.73529  21
   0   0  20 131.022 8.40307  20
   0   0 -20 133.197 7.65729  18
   0   0 -20 130.000 9.24368  15
   0   0  20 123.495 8.51006  16
   0   0  20 129.365 8.80731  11
   0   0 -21 0.27840 2.26524   6
   0   0  21 3.90145 3.61173  29
   0   0 -21-0.38072 2.49609   7
   0   0  21-2.21790 3.28483   8
   0   0  21 1.51690 3.11863  21
   0   0 -21 0.87347 2.27897  18
   0   0  21-2.19212 3.24667  20
   0   0 -21-4.15234 3.91122  15
   0   0  21-2.96082 3.32687  16
   0   0  21-0.51789 3.27615  11
   0   0 -22 7.19116 2.60049   6
   0   0  22 1.16943 3.70671  29
   0   0  22 11.5868 3.60629  25
   0   0  22 2.81574 3.25767   8
   0   0 -22 9.00709 3.07466   7
   0   0  22 4.78377 3.35032  21
   0   0  22 4.16213 3.21051  20
   0   0 -22 3.10109 3.73246  15
   0   0  22 2.72600 3.47851  11
   0   0  23-0.61082 3.76722  29
   0   0  23-2.92150 3.70180  25
   0   0 -23 0.40028 2.91020   7
   0   0  23 1.47853 3.49843   8
   0   0  23 0.55545 3.76491  21
   0   0  23 5.82252 3.68882  20
   0   0 -23-1.93611 4.37437  15
   0   0  23-1.14195 3.63403  11
   0   0  24 24.1237 5.26940  29
   0   0  24 36.7235 4.93966  25
   0   0  24 46.0034 5.31852   8
   0   0  24 32.3632 4.82405  20
   0   0  24 36.4150 5.48445  21
   0   0 -24 42.0205 6.02547  15
   0   0  24 38.6586 5.30976  11
   0   0  25-5.24678 4.54063  29
   0   0  25-1.06436 3.81532  25
   0   0  25-0.59760 3.98547  21
   0   0 -25 2.73883 4.46359  15
   0   0  25-2.46522 4.06425  11
   0   1   1 167.897 8.98612   4
   0   1  -1 216.141 9.04394   6
   0  -1   1 212.015 9.01874   3
   0   1   1 170.320 8.99451   2
   0  -1  -1 216.102 9.00188  28
   0  -1  -1 191.357 9.05903  30
   0  -1  -1 163.301 8.99971  24
   0   1   1 191.715 9.02789   9
   0  -1   1 206.634 8.97883   9
   0  -1   1 193.613 9.01151  18
   0   1   1 188.635 8.96735  16
   0   1  -1 207.006 9.05599  15
   0  -1  -1 218.696 9.01542  14
   0  -1  -1 204.926 9.02238  10
   0   1  -2 1073.18 49.6591   4
   0   1  -2 1104.55 49.7066   5
   0  -1   2 1206.59 49.7541   6
   0  -1  -2 1042.46 49.6557   4
   0   1  -2 1210.41 49.7729   6
   0  -1  -2 1114.97 49.6652   2
   0   1  -2 1075.30 49.6796   2
   0  -1  -2 1088.51 49.6835   3
   0   1   2 1063.45 49.7383  28
   0   1   2 1083.29 49.8383  30
   0  -1  -2 1208.53 49.8412  29
   0  -1  -2 1138.39 49.8499  30
   0  -1  -2 1065.79 49.7941  26
   0   1   2 1066.19 49.8059  26
   0  -1  -2 1059.43 49.8397  27
   0  -1  -2 1169.79 49.7463  28
   0  -1  -2 1049.66 49.8368  23
   0  -1  -2 1043.64 49.7808  24
   0   1   2 1074.99 49.8103  22
   0   1   2 1053.44 49.7080  25
   0   1  -2 1158.20 49.6647  24
   0  -1  -2 1090.50 49.7002  25
   0  -1  -2 1062.67 49.8050  22
   0   1   2 1161.81 49.8328  24
   0  -1  -2 1075.00 49.7016   8
   0   1  -2 1119.07 49.6647   9
   0   1   2 952.935 49.6947   8
   0   1   2 989.911 49.7920  19
   0  -1  -2 1082.68 49.7885  19
   0  -1  -2 1087.78 49.7735  21
   0   1  -2 1174.35 49.7474  18
   0  -1  -2 1249.97 49.7546  20
   0   1   2 996.365 49.7255  20
   0  -1  -2 1162.82 49.7437  14
   0   1   2 1035.83 49.7732  17
   0   1   2 1000.82 49.7341  16
   0   1  -2 1144.38 49.8452  15
   0  -1  -2 1101.93 49.7677  17
   0  -1  -2 997.812 49.7163  16
   0   1   2 1211.15 49.7683  14
   0  -1   2 1122.63 49.6931  16
   0  -1   2 1126.62 49.8434  15
   0   1   2 1093.16 49.8496  12
   0  -1  -2 1082.74 49.7569  10
   0   1   2 1086.79 49.7775  10
   0  -1  -2 1135.40 49.8553  12
   0  -1  -2 1143.51 49.7895  11
   0  -1  -3 44.8155 2.26996   4
   0   1  -3 49.1361 2.48159   6
   0   1  -3 46.4028 2.36117   5
   0   1  -3 44.0035 2.29686   2
   0  -1  -3 44.8848 2.26812   2
   0  -1  -3 42.8882 2.30146   3
   0   1   3 41.6497 2.64631  27
   0  -1  -3 46.2738 2.60681  29
   0  -1  -3 43.9530 2.59605  30
   0  -1  -3 46.5220 2.61427  26
   0   1   3 47.3526 2.64728  26
   0   1   3 47.4183 2.63232  29
   0   1  -3 44.4852 2.34817  30
   0   1   3 45.2074 2.61432  30
   0  -1  -3 41.8975 2.63293  27
   0  -1  -3 40.5874 2.45883  28
   0   1   3 51.5461 2.51948  28
   0  -1  -3 45.5695 2.42876  25
   0   1   3 43.0785 2.63359  22
   0   1  -3 46.8596 2.43940  24
   0   1   3 48.2893 2.71838  23
   0   1   3 39.1942 2.56353  24
   0  -1   3 48.5125 2.47908  25
   0  -1  -3 45.6112 2.58985  22
   0  -1  -3 43.2280 2.64365  23
   0  -1  -3 40.6599 2.58986  24
   0   1   3 53.1594 2.50028   8
   0  -1  -3 47.8889 2.45134   8
   0  -1  -3 43.3642 2.30632   7
   0  -1   3 48.9598 2.46822   8
   0   1  -3 49.4795 2.35751   9
   0   1   3 41.5896 2.55217  19
   0   1   3 46.2776 2.57308  21
   0  -1  -3 48.3138 2.54306  21
   0  -1  -3 46.2482 2.56163  19
   0   1   3 49.4800 2.50550  20
   0  -1  -3 48.8191 2.47658  20
   0  -1   3 49.7265 2.42355  20
   0   1  -3 47.8147 2.45512  18
   0  -1  -3 49.3815 2.55604  16
   0  -1  -3 48.6368 2.47299  14
   0   1   3 49.8981 2.59751  16
   0   1  -3 50.8078 2.66811  15
   0  -1   3 45.0765 2.43496  16
   0   1   3 50.8787 2.49998  14
   0  -1  -3 44.2877 2.54472  17
   0  -1   3 45.3795 2.66963  15
   0   1   3 46.1094 2.54740  17
   0   1   3 45.7707 2.57238  11
   0   1   3 42.0559 2.54084  10
   0  -1  -3 47.5349 2.67309  12
   0  -1  -3 50.4871 2.57319  11
   0   1   3 44.5690 2.67979  12
   0   1  -3 46.4275 2.40671  12
   0  -1  -3 43.9142 2.51376  10
   0  -1  -4 2943.60 133.240   4
   0  -1   4 2984.74 133.326   5
   0  -1   4 2952.85 133.238   4
   0   1  -4 3247.93 133.496   6
   0   1  -4 2953.80 133.351   5
   0  -1   4 2950.22 133.235   2
   0  -1   4 2939.46 133.281   3
   0   1  -4 2703.95 133.272   2
   0   1   4 2639.80 133.268   2
   0  -1  -4 2960.86 133.239   2
   0  -1  -4 2942.00 133.280   3
   0   1   4 2810.15 133.638  30
   0  -1  -4 2715.80 133.633  27
   0   1   4 3011.16 133.519  28
   0  -1  -4 3011.37 133.617  29
   0  -1  -4 3036.94 133.659  30
   0  -1  -4 3120.77 133.657  26
   0   1   4 2858.54 133.630  26
   0   1  -4 2696.74 133.510  27
   0  -1  -4 2983.19 133.493  28
   0   1   4 2939.87 133.649  29
   0   1  -4 3018.15 133.427  30
   0  -1   4 3065.75 133.514  25
   0  -1  -4 2991.70 133.694  23
   0  -1   4 3021.87 133.583  21
   0   1   4 2976.36 133.710  23
   0   1   4 2832.12 133.638  24
   0   1  -4 3047.82 133.490  24
   0  -1  -4 3300.33 133.481  25
   0  -1  -4 3000.54 133.618  24
   0   1   4 2978.38 133.496   8
   0  -1   4 2912.38 133.487   8
   0  -1  -4 3183.25 133.486   8
   0  -1  -4 2767.28 133.375   7
   0   1  -4 2959.10 133.349   9
   0  -1  -4 2791.62 133.582  19
   0   1   4 3020.42 133.529  20
   0   1   4 2931.13 133.653  19
   0  -1   4 3227.98 133.483  20
   0  -1  -4 2980.23 133.484  20
   0  -1  -4 2844.18 133.531  21
   0   1  -4 3010.99 133.467  18
   0   1   4 2967.60 133.607  17
   0  -1  -4 2858.88 133.463  14
   0   1   4 3088.57 133.518  14
   0   1  -4 2974.68 133.705  15
   0   1   4 2846.23 133.555  16
   0  -1  -4 2867.04 133.534  16
   0  -1  -4 2945.02 133.572  17
   0  -1   4 2819.15 133.637  15
   0  -1   4 3046.31 133.521  16
   0   1  -4 2859.24 133.451  12
   0  -1  -4 2970.19 133.302  13
   0  -1  -4 2872.23 133.636  12
   0   1   4 2977.61 133.590  11
   0  -1   4 3101.99 133.618  11
   0  -1  -4 3162.55 133.572  10
   0   1   4 2865.60 133.684  12
   0   1   4 2916.34 133.583  10
   0  -1  -4 3069.43 133.569  11
   0   1  -5 4.18056 0.80850   6
   0  -1  -5 4.42844 0.44686   4
   0  -1  -5 4.61233 0.53402   5
   0  -1   5 5.36188 0.47247   4
   0   1  -5 6.12022 0.71600   5
   0  -1  -5 5.15411 0.64733   6
   0  -1   5 5.17023 0.70924   5
   0  -1  -5 5.38030 0.46242   2
   0  -1  -5 5.87365 0.56992   3
   0   1  -5 4.70180 0.54925   2
   0  -1   5 4.60693 0.60272   3
   0  -1   5 4.29516 0.45901   2
   0   1   5 5.17349 0.55762   2
   0  -1   5 4.69963 0.85664  30
   0   1  -5 3.58322 1.03849  27
   0   1   5 5.27694 1.11320  29
   0  -1  -5 5.81206 0.92246  28
   0   1  -5 3.62492 0.98829  30
   0  -1  -5 5.75444 1.11121  29
   0  -1  -5 5.51670 1.12857  30
   0  -1  -5 5.31076 1.22146  27
   0  -1  -5 4.88287 0.86738  25
   0   1  -5 5.23559 1.04218  24
   0  -1   5 4.13925 1.00463  21
   0  -1  -5 5.80781 1.12269  26
   0  -1  -5 4.41131 1.14612  23
   0   1   5 5.51842 1.16943  26
   0  -1  -5 4.64855 1.08555  24
   0   1  -5 4.29600 0.99367  25
   0  -1   5 8.10773 1.03037  25
   0   1  -5 6.93432 1.14173  23
   0  -1  -5 4.72093 0.78982   7
   0  -1  -5 5.91356 0.95290   8
   0   1   5 5.09730 1.13550  10
   0   1   5 6.60215 0.92621   8
   0  -1   5 5.71156 0.93087   8
   0  -1  -5 4.71489 1.12819  19
   0  -1  -5 5.33138 1.03564  21
   0  -1   5 5.17210 0.91862  18
   0  -1   5 5.47825 1.08325  19
   0  -1   5 3.97883 0.85525  20
   0  -1  -5 6.79999 0.98880  20
   0   1  -5 3.87340 0.87465  18
   0   1   5 6.53655 1.11348  19
   0   1   5 8.66325 1.05556  20
   0   1   5 4.96134 1.06374  16
   0  -1  -5 5.20308 0.89540  14
   0  -1   5 4.85574 1.02566  16
   0   1   5 4.56693 1.06941  17
   0   1  -5 4.87274 1.28639  15
   0  -1  -5 3.31584 1.02913  16
   0  -1  -5 6.30724 1.12943  17
   0  -1  -5 5.69237 0.58017  13
   0  -1   5 5.61911 1.08108  11
   0  -1  -5 6.26135 1.09061  11
   0  -1  -5 4.91548 1.20271  12
   0  -1   5 4.92715 0.58014  13
   0   1   5 4.84783 0.89070  14
   0  -1   5 3.66624 0.98406  12
   0   1  -5 4.67866 1.01381  12
   0   1   5 5.98724 1.12547  11
   0  -1  -5 3.72722 1.05923  10
   0  -1  -6 262.662 12.2576   5
   0  -1   6 291.383 12.5847   6
   0  -1  -6 260.250 12.2015   4
   0   1  -6 295.351 12.6513   6
   0   1  -6 265.359 12.4137   5
   0  -1   6 277.562 12.2072   4
   0  -1  -6 286.040 12.4590   6
   0  -1   6 276.426 12.3735   5
   0  -1  -6 269.541 12.2014   2
   0  -1  -6 253.466 12.2524   3
   0  -1   6 254.976 12.2487   3
   0  -1   6 274.130 12.2023   2
   0  -1   6 253.868 12.7931  27
   0  -1  -6 264.758 12.8465  29
   0  -1  -6 255.987 12.8492  30
   0  -1  -6 289.007 12.9250  26
   0  -1  -6 241.724 12.8540  27
   0   1  -6 266.791 12.7456  27
   0   1  -6 266.452 12.6565  30
   0  -1  -6 266.966 12.6480  28
   0  -1   6 271.065 12.6657  30
   0  -1   6 286.680 12.7417  25
   0   1  -6 271.746 12.6673  25
   0  -1  -6 262.605 12.6041  25
   0   1  -6 275.006 12.7389  24
   0  -1   6 263.231 12.8379  23
   0  -1  -6 265.806 12.9315  23
   0  -1  -6 286.610 12.8850  24
   0   1  -6 265.218 12.7637  23
   0   1   6 263.924 12.9097  26
   0  -1   6 278.423 12.7232   8
   0   1   6 258.419 12.6772   8
   0  -1  -6 254.654 12.5745   7
   0  -1  -6 251.123 12.6019   8
   0  -1  -6 272.099 12.8746  19
   0  -1  -6 257.464 12.5631  18
   0   1  -6 267.511 12.6154  18
   0  -1   6 261.215 12.8577  19
   0  -1  -6 261.207 12.7363  21
   0  -1   6 287.307 12.6912  20
   0  -1  -6 261.742 12.6423  20
   0   1   6 258.363 12.7071  20
   0  -1   6 279.150 12.5606  18
   0   1   6 260.036 12.9719  19
   0   1   6 253.478 12.8008  16
   0  -1  -6 260.250 12.7859  17
   0  -1   6 268.684 12.7618  16
   0  -1  -6 278.379 12.7670  16
   0   1   6 263.437 12.8521  17
   0   1  -6 265.127 12.9945  15
   0  -1  -6 248.050 12.5901  14
   0  -1  -6 272.842 12.9139  12
   0   1   6 236.867 12.7587  11
   0  -1  -6 262.933 12.3328  13
   0   1   6 278.924 12.8605  10
   0   1  -6 276.350 12.7087  12
   0  -1   6 272.548 12.2803  13
   0  -1   6 285.624 12.8788  11
   0  -1   6 269.761 12.7191  12
   0  -1  -6 271.158 12.7651  10
   0  -1  -6 287.452 12.8142  11
   0  -1   7 1429.19 64.2932   5
   0  -1  -7 1427.49 64.4089   6
   0  -1   7 1423.82 64.5047   6
   0   1  -7 1518.30 64.6128   6
   0  -1  -7 1416.12 64.1724   5
   0   1  -7 1414.84 64.3542   5
   0  -1  -7 1437.19 64.6351  28
   0  -1  -7 1414.74 64.9404  27
   0  -1   7 1421.72 64.8375  27
   0   1  -7 1432.79 64.7628  27
   0  -1  -7 1411.54 64.8586  30
   0  -1  -7 1382.55 64.8165  29
   0   1  -7 1371.43 64.6562  30
   0  -1   7 1403.37 64.6616  30
   0   1  -7 1424.20 64.8030  23
   0   1  -7 1456.52 64.6649  25
   0  -1  -7 1344.27 64.8079  24
   0  -1   7 1478.67 64.7470  25
   0  -1  -7 1342.34 64.7188  21
   0  -1   7 1425.58 64.8731  23
   0  -1  -7 1492.21 64.6418  25
   0   1   7 1301.71 64.9254  26
   0   1  -7 1430.82 64.7293  24
   0  -1  -7 1426.62 64.9362  23
   0   1   7 1279.37 64.6411   8
   0  -1  -7 1441.72 64.6359   8
   0  -1   7 1406.86 64.7041   8
   0  -1  -7 1336.42 64.5785   7
   0  -1   7 1402.39 64.6572  20
   0  -1  -7 1429.09 64.6543  20
   0   1   7 1362.52 64.9634  19
   0  -1   7 1417.49 64.4866  18
   0   1   7 1520.41 64.8032  20
   0   1  -7 1432.10 64.6090  18
   0  -1  -7 1407.68 64.8700  19
   0  -1  -7 1468.83 64.5761  18
   0  -1   7 1427.25 64.7852  16
   0  -1  -7 1448.78 64.8076  17
   0  -1  -7 1403.00 64.7476  16
   0   1  -7 1431.96 65.0778  15
   0  -1  -7 1306.32 64.5687  14
   0   1   7 1335.21 64.8195  16
   0  -1   7 1480.77 64.1846  13
   0  -1  -7 1509.25 64.7988  11
   0  -1   7 1430.29 64.7517  12
   0   1   7 1390.82 64.8483  11
   0  -1  -7 1408.31 64.2680  13
   0   1  -7 1391.98 64.6836  12
   0  -1  -7 1403.85 64.7510  10
   0  -1   7 1385.78 64.8516  11
   0  -1  -7 1370.09 64.8924  12
   0   1  -8 624.139 27.5702   6
   0  -1   8 615.075 27.4625   6
   0  -1  -8 601.854 27.0617   5
   0   1  -8 576.102 27.2512   5
   0  -1  -8 620.594 27.3774   6
   0  -1   8 589.105 27.1966   5
   0  -1  -8 551.150 27.7827  30
   0  -1  -8 611.239 27.8975  29
   0  -1  -8 574.815 27.8865  27
   0  -1  -8 519.834 27.5128  28
   0   1  -8 599.208 27.7634  27
   0  -1   8 589.954 27.8579  27
   0   1  -8 573.794 27.6431  30
   0  -1  -8 582.056 27.5470  25
   0  -1   8 585.915 27.6830  25
   0  -1  -8 634.342 27.7662  21
   0   1  -8 589.320 27.6028  25
   0  -1  -8 610.568 27.9723  23
   0  -1  -8 569.363 27.7957  24
   0   1  -8 617.974 27.7409  24
   0  -1   8 579.284 27.8621  23
   0  -1  -8 641.866 27.9235  22
   0   1  -8 602.555 27.7986  23
   0   1   8 603.396 27.7152   8
   0  -1   8 594.066 27.6922   8
   0  -1  -8 576.985 27.5659   8
   0  -1  -8 608.181 27.6211   7
   0  -1   8 594.469 27.4278  18
   0   1  -8 563.192 27.8039  19
   0   1   8 582.099 27.9971  19
   0   1   8 634.935 27.7897  20
   0  -1  -8 590.204 27.5327  18
   0   1  -8 580.000 27.5511  18
   0  -1   8 653.696 27.7362  20
   0   1  -8 569.068 27.5421  20
   0  -1  -8 617.407 27.6263  20
   0  -1  -8 624.869 27.9125  19
   0  -1  -8 585.934 27.5683  14
   0   1   8 571.756 27.8269  16
   0  -1  -8 583.888 27.7797  17
   0  -1   8 599.149 27.8016  16
   0   1  -8 552.444 28.0372  15
   0  -1  -8 637.224 27.7965  16
   0  -1   8 584.008 27.7496  12
   0  -1  -8 598.562 27.7411  11
   0  -1  -8 568.731 27.7213  10
   0  -1  -8 585.314 27.8876  12
   0  -1   8 617.843 27.0519  13
   0  -1   8 582.513 27.8709  11
   0   1  -8 584.219 27.6884  12
   0  -1  -8 587.779 27.1694  13
   0  -1   9 104.257 5.31979   6
   0   1  -9 103.917 5.07325   5
   0  -1  -9 105.589 4.83461   5
   0  -1   9 106.275 5.00876   5
   0   1  -9 92.7850 5.33961   6
   0  -1  -9 92.4079 5.16807   6
   0   1  -9 103.373 5.55976  30
   0   1   9 102.504 5.93516  27
   0  -1  -9 101.377 5.77382  30
   0  -1  -9 88.7622 5.37605  28
   0  -1  -9 101.522 5.85840  27
   0  -1  -9 97.3336 5.73513  29
   0   1  -9 89.2373 5.32028  28
   0  -1   9 99.2234 5.75422  27
   0   1  -9 111.780 5.72970  27
   0   1  -9 96.4600 5.45990  25
   0  -1  -9 99.8725 5.43650  25
   0  -1   9 99.7944 5.56736  25
   0   1  -9 103.164 5.66249  24
   0   1  -9 113.487 5.78132  23
   0  -1  -9 97.9765 5.57263  21
   0  -1  -9 102.297 5.73533  24
   0  -1   9 100.216 5.79892  23
   0   1   9 106.796 6.02949  23
   0  -1  -9 103.551 5.79649  22
   0  -1  -9 111.535 5.92950  23
   0  -1  -9 104.865 5.48963   7
   0  -1   9 100.616 5.54807   8
   0  -1  -9 97.1078 5.44189   8
   0   1   9 99.1929 5.54353   8
   0   1  -9 104.832 5.45244  18
   0   1   9 95.2967 5.81552  19
   0   1   9 109.507 5.67439  20
   0   1  -9 100.185 5.75726  19
   0  -1   9 93.0186 5.23245  18
   0   1  -9 99.6714 5.43648  20
   0  -1  -9 100.025 5.36549  18
   0  -1   9 113.586 5.60379  20
   0  -1  -9 98.4639 5.80657  19
   0  -1  -9 94.7730 5.38637  14
   0  -1  -9 110.000 5.69669  16
   0   1  -9 108.142 6.10722  15
   0   1   9 113.059 5.85130  16
   0  -1   9 109.412 5.73015  16
   0   1  -9 108.099 5.59497  16
   0  -1  -9 112.963 5.75208  17
   0  -1  -9 101.760 4.95908  13
   0  -1   9 105.320 4.80458  13
   0  -1  -9 102.602 5.81273  12
   0  -1   9 109.257 5.70189  12
   0  -1  -9 103.373 5.64930  11
   0  -1  -9 94.5118 5.57364  10
   0   1  -9 104.900 5.63179  12
   0  -1   9 97.0632 5.80496  11
   0  -1 -10 471.971 23.1925   6
   0   1 -10 487.041 23.4127   6
   0  -1 -10 494.265 22.8012   5
   0  -1  10 507.556 23.2923   6
   0  -1  10 509.069 22.9701   5
   0  -1 -10 507.340 23.8696  27
   0  -1 -10 508.907 23.4580  28
   0  -1 -10 538.350 23.8264  29
   0   1 -10 542.347 23.7605  27
   0  -1  10 496.358 23.8487  27
   0   1 -10 512.306 23.4202  28
   0   1  10 515.740 24.0539  27
   0   1 -10 514.810 23.6053  30
   0  -1 -10 498.556 23.7540  30
   0  -1 -10 474.907 23.7163  24
   0   1 -10 513.655 23.4987  25
   0   1 -10 510.111 23.6624  24
   0   1 -10 475.493 23.7655  26
   0  -1  10 504.779 23.8948  23
   0  -1 -10 535.146 23.8419  22
   0  -1 -10 512.177 23.9029  23
   0  -1 -10 468.627 23.3958  25
   0  -1 -10 505.977 23.6063  21
   0  -1  10 532.861 23.6901  25
   0   1  10 472.119 23.9679  23
   0   1 -10 520.127 23.7526  23
   0  -1 -10 510.308 23.4813   8
   0  -1  10 522.516 23.6683   8
   0   1 -10 494.602 23.7834   7
   0   1  10 500.797 23.6533   8
   0  -1 -10 526.275 23.5783   7
   0   1  10 493.509 23.6687  20
   0  -1 -10 500.864 23.4194  18
   0  -1  10 535.291 23.3052  18
   0   1  10 519.961 24.0800  19
   0   1 -10 507.402 23.7693  19
   0  -1  10 459.731 23.5243  20
   0   1 -10 495.330 23.4506  18
   0   1 -10 490.838 23.6866  17
   0   1  10 534.843 23.9269  16
   0  -1  10 513.718 23.7837  16
   0  -1 -10 444.655 23.3426  14
   0  -1 -10 486.945 23.6761  17
   0   1 -10 486.442 24.1112  15
   0  -1 -10 504.289 23.6303  16
   0   1 -10 539.749 23.6393  16
   0  -1 -10 514.313 23.8615  12
   0   1 -10 498.353 23.6172  12
   0  -1  10 489.505 22.7453  13
   0  -1 -10 467.499 23.5839  10
   0  -1  10 533.112 23.7869  12
   0  -1 -10 502.187 23.6451  11
   0  -1 -10 482.181 22.9259  13
   0   1 -11 2181.54 97.2004   6
   0  -1 -11 2026.28 96.4848   5
   0  -1 -11 2214.29 97.0006   6
   0  -1  11 2120.78 96.6752   5
   0  -1 -11 2240.67 97.6926  27
   0  -1  11 2188.49 97.6838  27
   0  -1 -11 1811.11 97.0636  28
   0   1  11 2173.93 97.8912  27
   0  -1 -11 2273.76 97.6012  29
   0  -1 -11 2154.36 97.5563  30
   0   1 -11 2134.10 97.4249  27
   0   1 -11 2075.58 97.1355  28
   0   1 -11 2229.65 97.3875  30
   0  -1 -11 2282.24 97.6385  22
   0   1 -11 2094.21 97.5574  26
   0   1 -11 2117.04 97.4692  23
   0  -1 -11 2124.88 97.5173  24
   0   1  11 2138.17 97.8541  23
   0  -1 -11 2339.25 97.2815  25
   0  -1 -11 2131.60 97.3372  21
   0  -1  11 2096.88 97.3931  25
   0   1 -11 2183.06 97.4398  24
   0  -1  11 2088.14 97.7022  23
   0  -1 -11 2174.47 97.7117  23
   0   1 -11 2213.77 97.2699  25
   0  -1 -11 2111.36 97.3100   7
   0  -1 -11 2089.65 97.1967   8
   0   1 -11 2163.43 97.6245   7
   0  -1  11 2136.42 97.4128   8
   0   1  11 2105.30 97.4114   8
   0   1 -11 2278.71 97.6042  19
   0  -1  11 2235.65 97.4369  20
   0   1  11 2087.05 97.4673  20
   0   1 -11 2161.57 97.2358  18
   0   1  11 2018.91 97.8156  19
   0  -1 -11 2102.76 97.1761  18
   0   1 -11 2279.93 97.3920  16
   0   1  11 2074.58 97.6306  16
   0  -1 -11 2028.83 97.4397  17
   0   1 -11 2088.03 97.4712  17
   0  -1  11 2194.31 97.6279  16
   0   1 -11 2239.67 97.1622  14
   0  -1 -11 2119.94 97.1674  14
   0  -1 -11 2335.37 97.4888  16
   0   1 -11 2177.15 97.9920  15
   0  -1 -11 2162.93 97.5983  12
   0  -1 -11 1970.86 97.3291  10
   0   1 -11 2043.09 97.3822  10
   0  -1  11 2198.63 97.5660  12
   0   1 -11 2154.18 97.4050  12
   0  -1 -11 2081.34 96.6164  13
   0  -1 -11 2189.76 97.4337  11
   0   1 -12 201.916 9.76217   6
   0  -1 -12 199.372 9.50000   6
   0  -1 -12 175.776 8.86743   5
   0  -1  12 190.225 9.11197   5
   0  -1 -12 193.794 10.2212  27
   0  -1  12 182.492 10.1446  27
   0  -1 -12 186.077 10.0290  30
   0   1 -12 195.388 10.0063  27
   0   1  12 209.417 10.5162  27
   0   1 -12 200.057 9.91074  30
   0   1  12 198.209 10.4658  23
   0  -1 -12 209.793 10.2215  22
   0  -1  12 186.171 10.2124  23
   0  -1 -12 207.327 10.3035  23
   0  -1  12 196.433 10.0025  25
   0   1 -12 210.480 10.0724  24
   0   1 -12 195.139 10.1046  23
   0   1 -12 199.693 10.2023   7
   0  -1 -12 207.064 9.91815   7
   0   1  12 194.163 9.99730   8
   0  -1  12 197.441 9.99928   8
   0   1  12 180.445 10.3630  19
   0   1 -12 195.463 10.1909  19
   0  -1 -12 204.160 9.76788  18
   0   1 -12 191.458 9.76933  18
   0   1  12 209.183 10.1404  20
   0  -1  12 196.978 9.96427  20
   0   1 -12 162.478 9.50093  14
   0  -1 -12 190.333 10.5431  15
   0   1 -12 192.661 10.6069  15
   0  -1  12 192.637 10.1610  16
   0   1  12 190.707 10.2599  16
   0  -1 -12 200.337 10.1912  12
   0   1 -12 209.528 10.0698  12
   0  -1 -12 189.656 9.03786  13
   0  -1  13 1090.39 51.0176   5
   0   1 -13 1162.38 51.7378   6
   0  -1 -13 1128.65 51.4630   6
   0   1 -13 1192.85 51.9427  30
   0  -1  13 1166.64 52.3535  27
   0   1 -13 1138.97 51.9836  27
   0  -1 -13 1192.76 52.1679  30
   0   1  13 1162.60 52.4967  27
   0   1  13 1120.02 52.4990  23
   0  -1  13 1216.72 52.1050  25
   0   1 -13 1176.77 52.1423  23
   0  -1  13 1119.55 52.3505  23
   0   1  13 982.822 51.8751   8
   0   1 -13 1143.52 52.1722   7
   0  -1 -13 1171.92 51.9067   7
   0  -1  13 1128.80 52.0280   8
   0  -1 -13 1085.48 51.6755  18
   0  -1  13 1167.79 52.0019  20
   0   1  13 1112.60 52.4894  19
   0   1 -13 1098.75 51.6716  18
   0   1  13 1115.15 52.0826  20
   0   1  13 1077.74 52.2093  21
   0  -1  13 1144.33 52.2359  16
   0  -1 -13 1136.91 52.6404  15
   0   1  13 1128.47 52.3129  16
   0   1 -13 1193.61 52.8001  15
   0  -1 -13 1043.11 50.9162  13
   0   1 -13 1176.50 51.9731  12
   0   1 -14-0.40756 1.77830   6
   0  -1 -14 2.26886 1.40086   6
   0   1  14 3.45596 2.39300  27
   0  -1  14 2.79043 2.07959  27
   0   1 -14 2.11366 2.04920  30
   0  -1  14 0.96985 2.19198  23
   0   1  14 1.78014 2.32129  23
   0  -1  14 1.85091 2.05353  25
   0  -1 -14-0.71116 1.65877   7
   0   1  14 4.04536 2.14531   8
   0  -1  14 1.06351 1.96965   8
   0   1 -14 0.58080 1.91556   7
   0   1  14-1.38856 1.98179  20
   0  -1 -14 2.05388 1.64058  18
   0   1  14-0.63102 2.17352  21
   0  -1  14 2.48952 2.19886  21
   0   1 -14 3.72111 1.76259  18
   0  -1  14 1.81080 1.87280  20
   0   1  14 3.82084 2.37961  16
   0  -1 -14 1.14108 2.47983  15
   0  -1  14-2.41756 2.11411  16
   0   1 -14 1.16402 2.39372  15
   0   1 -14 0.73551 2.09713  12
   0   1  15 36.7982 3.93863  29
   0  -1  15 32.0480 3.61636  27
   0  -1  15 34.0975 3.82540  29
   0   1 -15 31.8665 3.35404  30
   0   1  15 30.9747 3.77103  23
   0  -1  15 32.3883 3.73301  23
   0  -1  15 31.9638 3.35099  25
   0   1 -15 28.9204 3.25747   7
   0  -1  15 35.2735 3.42900   8
   0  -1 -15 27.5468 2.96537   7
   0   1  15 32.2071 3.45017  20
   0  -1 -15 31.3883 2.99822  18
   0   1 -15 34.6239 3.08356  18
   0  -1  15 27.7185 3.45643  21
   0   1  15 26.0695 3.53198  21
   0  -1  15 26.1415 3.07691  20
   0  -1 -15 38.2334 4.08741  15
   0   1 -15 33.0706 4.05822  15
   0  -1  15 33.0951 3.55254  16
   0   1  15 35.8036 3.72008  16
   0  -1 -15 30.0827 2.64506   6
   0   1 -15 30.5998 2.94410   6
   0  -1  16 187.760 11.1802  29
   0   1  16 193.042 11.3048  29
   0  -1  16 196.449 11.0980  27
   0  -1  16 190.624 10.7883  25
   0  -1  16 213.076 11.2560  23
   0  -1 -16 215.076 10.6822   7
   0   1 -16 217.340 11.0368   7
   0  -1  16 185.271 10.7482   8
   0   1 -16 197.041 9.85484   9
   0   1 -16 207.961 10.4032  18
   0   1  16 207.163 10.9567  20
   0  -1 -16 191.827 10.3627  18
   0  -1  16 198.292 11.0940  21
   0  -1  16 195.137 10.7626  20
   0   1  16 209.970 11.2383  21
   0  -1 -16 211.423 11.6377  15
   0   1 -16 192.032 11.5157  15
   0   1  16 171.498 10.9365  16
   0  -1  16 193.297 11.0105  16
   0  -1 -16 191.854 10.0715   6
   0   1 -16 202.895 10.4150   6
   0  -1  17 25.8712 3.67130  29
   0   1  17 17.2471 3.32861  29
   0  -1  17 23.1877 3.40229  27
   0  -1  17 27.4649 3.64398  23
   0  -1  17 33.3992 3.57877   8
   0   1 -17 27.9987 3.28417   7
   0  -1 -17 22.5491 2.87120   7
   0   1  17 27.8621 3.57886  21
   0  -1  17 22.3864 3.13771  20
   0   1 -17 30.7339 2.94799  18
   0  -1 -17 23.1686 2.66154  18
   0   1  17 23.4810 3.20404  20
   0  -1  17 22.8247 3.49882  21
   0  -1 -17 21.7333 3.83125  15
   0   1  17 21.4829 3.48873  16
   0  -1  17 32.3137 3.71358  16
   0   1 -17 20.6316 3.67527  15
   0  -1 -17 22.5666 2.48734   6
   0   1 -17 23.4438 2.84054   6
   0   1  18 13.6874 3.17727  29
   0  -1  18 10.7797 3.08596  29
   0  -1  18 5.63805 2.72057  27
   0  -1  18 3.38075 2.70866  23
   0   1  18 12.6907 2.90505  25
   0   1 -18 15.4744 3.06235   7
   0  -1  18 9.41253 2.82136   8
   0  -1 -18 11.5931 2.56553   7
   0   1  18 6.37976 2.74201  21
   0   1 -18 10.6787 2.34931  18
   0   1  18 10.1265 2.79905  20
   0  -1 -18 9.00736 2.33685  18
   0  -1  18 8.49585 2.81583  20
   0  -1  18 10.5137 3.17232  21
   0  -1 -18 11.5606 3.41658  15
   0  -1  18 13.3846 2.98102  16
   0   1 -18 14.8087 3.61557  15
   0   1  18 9.34053 3.04530  16
   0   1 -18 6.62832 2.27848   6
   0  -1 -18 8.66041 1.98554   6
   0   1  19 14.5491 3.38423  29
   0  -1  19 7.49199 3.44192  29
   0   1  19 17.8248 3.27434  25
   0  -1  19 10.2545 3.32631  23
   0   1 -19 8.86305 2.68913   7
   0  -1  19 7.74917 2.70331   8
   0  -1 -19 11.1976 2.71884   7
   0   1  19 14.5010 3.46842  21
   0  -1  19 11.6720 3.24299  21
   0  -1  19 8.32327 2.79792  20
   0  -1 -19 12.1794 2.51369  18
   0   1 -19 11.9427 2.48893  18
   0   1  19 8.01244 2.98408  20
   0  -1  19 11.6648 3.36558  16
   0  -1 -19 7.97779 3.66030  15
   0   1  19 17.1505 3.55524  16
   0   1 -19 17.3179 4.11109  15
   0  -1 -19 8.09059 2.25095   6
   0   1 -19 16.2409 2.62412   6
   0  -1 -20 43.3794 3.73879   6
   0   1 -20 51.3822 4.16054   6
   0  -1  20 49.8045 5.33693  29
   0   1  20 48.8991 5.20575  29
   0   1  20 48.3804 4.78598  25
   0  -1  20 46.7427 4.63481   8
   0  -1 -20 56.8030 4.13993   9
   0   1 -20 40.4556 4.34929   7
   0  -1 -20 54.3415 4.43230   7
   0  -1  20 54.2640 4.85461  20
   0   1  20 42.9617 4.65324  20
   0   1 -20 46.8499 3.95104  18
   0  -1  20 46.3168 4.97646  21
   0   1  20 40.8024 4.84781  21
   0  -1 -20 41.1362 3.98707  18
   0   1  20 36.3163 4.86489  16
   0   1 -20 43.4149 5.41451  15
   0  -1  20 51.7117 5.04902  16
   0  -1 -20 45.4030 5.27004  15
   0   1  20 50.6066 5.04776  11
   0   1 -21 94.5277 6.18372   6
   0  -1 -21 90.0507 5.85066   6
   0   1  21 114.787 7.85192  29
   0  -1  21 99.3165 7.50115  29
   0   1  21 85.4394 6.69246  25
   0  -1  21 78.9777 6.71940   8
   0   1 -21 107.824 6.96465   7
   0  -1 -21 83.1345 5.81930   9
   0  -1 -21 110.040 6.59773   7
   0  -1 -21 91.1339 6.08187  18
   0   1 -21 88.0032 5.92211  18
   0   1  21 85.1098 6.82764  20
   0  -1  21 77.5321 6.49844  20
   0   1  21 95.7759 7.22296  21
   0  -1  21 98.9806 7.26742  21
   0   1 -21 95.4140 7.80344  15
   0  -1 -21 111.250 7.94950  15
   0  -1  21 96.0761 7.19370  16
   0   1  21 101.763 7.40398  11
   0  -1  21 93.2404 7.31131  11
   0   1 -22 17.7264 3.15260   6
   0  -1  22 15.8034 4.25026  29
   0   1  22 17.0405 4.40405  29
   0   1  22 19.4731 3.74348  25
   0   1 -22 17.0666 3.40655   7
   0  -1  22 13.0039 3.60458   8
   0  -1 -22 21.2198 3.32797   7
   0  -1  22 12.7616 4.08602  21
   0   1  22 11.7164 3.93508  21
   0   1  22 18.0453 3.84462  20
   0  -1  22 19.7681 3.82007  20
   0   1 -22 21.9479 4.85340  15
   0  -1 -22 19.0267 4.30094  15
   0  -1  22 19.6444 4.13617  11
   0   1  22 20.7568 4.15797  11
   0   1  23 169.457 11.2930  29
   0  -1  23 186.279 11.5367  29
   0   1  23 176.929 10.7823  25
   0  -1  23 178.126 10.8652   8
   0   1 -23 168.415 10.3414   7
   0  -1  23 161.012 10.5675  20
   0   1  23 171.329 11.1749  21
   0  -1  23 164.367 11.1362  21
   0   1  23 162.831 10.8516  20
   0   1 -23 180.447 11.7398  15
   0  -1 -23 178.571 11.7402  15
   0   1  23 172.619 11.1620  11
   0  -1  23 180.645 11.3278  11
   0  -1  24 44.3780 5.77010  29
   0   1  24 41.3962 5.40351  25
   0   1 -24 49.2208 4.99872   7
   0  -1  24 44.0525 5.36617   8
   0  -1  24 40.5225 5.52830  21
   0  -1  24 32.5319 4.95505  20
   0   1  24 47.4716 5.94694  21
   0   1 -24 40.4289 6.16448  15
   0  -1 -24 58.0107 6.65338  15
   0  -1  24 47.0700 5.82215  11
   0   1  24 43.4593 5.81792  11
   0  -1  25 24.8983 5.03162  29
   0   1  25 25.0232 4.68320  25
   0  -1  25 22.7578 4.78524  21
   0  -1  25 18.8915 4.33922  20
   0   1  25 18.5457 4.70578  21
   0  -1 -25 18.2805 5.10531  15
   0   1 -25 13.1335 4.95295  15
   0   1  25 25.2832 4.92159  11
   0  -1  25 25.9197 5.14933  11
   0   2   0 29163.0 1270.20  24
   0  -2   0 27523.6 1270.34   6
   0  -2   0 27178.6 1270.35   4
   0   2   0 27906.9 1270.35   4
   0   2   0 28255.6 1270.35   9
   0  -2   0 28190.4 1270.35   9
   0  -2   0 27506.2 1270.31  15
   0  -2   0 28191.6 1270.36   2
   0  -2   0 28576.1 1270.40   3
   0   2   0 27879.5 1270.38   2
   0  -2   1 7423.58 321.383   3
   0   2   1 6894.68 321.374   2
   0  -2  -1 7478.10 321.354   2
   0  -2   1 7215.02 321.344   2
   0  -2  -1 7202.72 321.384   3
   0   2  -1 7313.61 321.379   2
   0   2   1 6668.14 321.278  28
   0  -2  -1 6597.85 321.363  22
   0   2   1 6601.87 321.384  22
   0   2   1 7607.59 321.316  24
   0  -2  -1 6842.80 321.289   6
   0  -2  -1 6876.59 321.380   9
   0   2   1 6912.90 321.368   9
   0  -2   1 6970.63 321.307   9
   0   2  -1 7497.02 321.324   9
   0   2   1 7575.44 321.348  14
   0  -2  -1 7018.37 321.190  16
   0  -2   1 7595.25 321.369  15
   0  -2  -1 6851.97 321.286  15
   0   2   1 6555.74 321.328   4
   0  -2  -1 7138.15 321.348   4
   0   2  -1 7513.15 321.404   6
   0   2  -1 7024.35 321.332   4
   0  -2   1 7659.49 321.370   6
   0  -2   1 7036.12 321.344   4
   0   2  -2 877.082 39.7144   4
   0   2  -2 956.974 39.8366   6
   0  -2  -2 827.032 39.7085   4
   0  -2   2 921.483 39.7777   6
   0  -2  -2 839.331 39.7030   2
   0  -2  -2 895.165 39.7526   3
   0   2  -2 894.489 39.7570   2
   0  -2  -2 890.308 39.8372  30
   0   2   2 838.353 39.7988  26
   0   2   2 1035.30 39.7850  28
   0   2   2 807.980 39.7593  24
   0  -2  -2 825.133 39.7772  22
   0   2   2 831.685 39.8299  22
   0   2  -2 922.459 39.6929   9
   0   2   2 785.265 39.7880   9
   0  -2  -2 873.225 39.8016   9
   0  -2  -2 882.244 39.7683  17
   0  -2  -2 851.615 39.6781  20
   0   2   2 872.393 39.8078  17
   0  -2  -2 873.651 39.7309  19
   0   2  -2 793.053 39.7906  15
   0  -2   2 891.545 39.5524  16
   0  -2  -2 844.326 39.7217  14
   0  -2  -2 902.250 39.6724  16
   0  -2   2 862.752 39.8056  15
   0   2   2 944.810 39.7741  14
   0  -2  -2 827.619 39.8356  12
   0   2   2 828.882 39.7693  10
   0  -2  -3 0.73036 0.66081   4
   0  -2   3 0.70811 0.91590   6
   0   2  -3 0.48522 0.83053   6
   0  -2  -3 1.12794 0.77401   3
   0  -2  -3 0.48967 0.66359   2
   0   2  -3 2.69437 0.77522   2
   0   2   3 0.57686 0.72323  28
   0  -2  -3 1.21962 1.13920  27
   0   2   3 0.92689 0.85287  26
   0  -2  -3 2.55129 1.17568  30
   0  -2  -3 0.16867 0.85377  26
   0   2  -3 1.14138 0.55476  24
   0  -2  -3 0.69600 0.96381  22
   0   2   3 1.36835 0.94970  24
   0  -2  -3 0.05765 0.77300  25
   0   2   3 0.67325 0.96399  22
   0  -2  -3 0.91262 1.14993  23
   0   2  -3 0.94379 0.75274   9
   0  -2  -3 1.61348 0.79573   8
   0  -2  -3 0.91827 0.88104   9
   0  -2  -3 1.49242 0.91974  19
   0   2  -3 1.24667 0.81270  18
   0  -2  -3 1.86168 0.84870  20
   0   2  -3 1.53566 1.03491  15
   0   2   3 1.10914 0.82321  17
   0  -2  -3-0.13691 0.80469  14
   0  -2  -3 1.49801 0.83508  16
   0   2   3 1.11802 0.77807  14
   0  -2   3 0.55106 1.04764  15
   0  -2   3 0.94436 0.61328  16
   0  -2  -3 0.38778 0.83306  17
   0  -2  -3 0.76619 0.83003  10
   0  -2   3 0.28237 0.52136  12
   0   2   3 0.08407 0.78715  10
   0  -2  -3 0.67873 1.14108  12
   0  -2  -4 0.54955 0.58884   4
   0  -2   4 0.32768 0.57505   4
   0   2  -4 2.29557 0.91613   6
   0   2   4 1.26503 0.65347   2
   0  -2   4 0.94934 0.65007   2
   0   2  -4 1.89242 0.68409   2
   0  -2  -4 0.76088 0.78347   3
   0  -2   4 0.56960 0.77054   3
   0  -2  -4 0.74436 0.61348   2
   0   2  -4 1.01160 0.52795  30
   0  -2  -4-0.10661 0.99226  29
   0  -2  -4 0.71237 0.97920  26
   0  -2   4 0.79596 0.49194  30
   0  -2  -4 0.85982 0.81985  28
   0  -2  -4 1.46141 1.14045  30
   0   2   4 0.56575 0.96858  26
   0   2   4 0.17490 0.73385  28
   0  -2  -4 0.36122 1.16742  27
   0  -2  -4 1.40971 1.06963  24
   0  -2  -4 1.98020 1.07006  22
   0   2  -4 0.32615 0.64661  24
   0  -2  -4 0.48137 1.06081  23
   0   2   4 1.50309 0.97964  22
   0  -2  -4 0.89104 0.82589  25
   0   2   4 1.93184 1.01448  24
   0  -2  -4 1.39290 0.40376   7
   0  -2  -4 0.09539 0.91306   9
   0  -2  -4 1.42162 0.80378   8
   0   2  -4 1.24357 0.70662   9
   0  -2   4 1.49076 0.69390  20
   0   2  -4 0.24786 0.82660  18
   0  -2  -4 2.16044 0.99650  19
   0  -2  -4 1.77118 0.84670  20
   0  -2  -4 1.13584 0.94664  21
   0  -2   4 0.84693 0.87713  18
   0   2  -4 1.61801 0.89430  19
   0  -2  -4 1.28361 0.90335  17
   0   2   4 0.30887 0.89039  17
   0   2   4 1.05795 0.82100  14
   0   2  -4 0.55483 0.73163  16
   0  -2   4 1.20858 0.70147  16
   0  -2  -4 0.33055 0.90844  16
   0  -2   4 1.89707 1.15097  15
   0   2  -4 1.06838 1.01263  15
   0  -2  -4 2.28891 0.90082  14
   0   2   4 1.00419 0.93481  10
   0  -2  -4 1.50332 1.17872  12
   0  -2  -4 1.23361 0.91076  11
   0  -2  -4 1.98855 0.94555  10
   0  -2   4 0.66447 0.62185  12
   0  -2   5 15.1740 1.26138   5
   0   2  -5 16.6644 1.45168   6
   0  -2   5 15.7644 1.07416   4
   0  -2  -5 13.3774 1.05165   4
   0   2  -5 14.6888 1.14841   2
   0  -2  -5 11.5322 1.17070   3
   0   2   5 13.7794 1.16388   2
   0  -2  -5 16.1666 1.07844   2
   0  -2   5 15.4226 1.09151   2
   0  -2   5 14.5005 1.22432   3
   0   2  -5 16.6822 1.17966  30
   0  -2  -5 15.4631 1.67866  27
   0  -2  -5 13.8064 1.63170  30
   0   2   5 15.7720 1.39637  28
   0  -2  -5 19.0412 1.47779  28
   0  -2   5 14.2661 1.42743  27
   0  -2  -5 13.1058 1.53394  29
   0  -2   5 15.0821 1.11531  30
   0  -2  -5 16.1044 1.64025  26
   0  -2   5 17.9535 1.45587  25
   0  -2   5 13.9828 1.50766  23
   0   2  -5 12.8356 1.23934  24
   0  -2  -5 16.1610 1.68807  24
   0  -2  -5 16.2246 1.68720  23
   0   2   5 12.3919 1.57336  26
   0   2   5 12.3999 1.56216  22
   0  -2  -5 16.0202 1.34878  25
   0  -2  -5 16.2245 1.36369   8
   0  -2   5 15.2356 1.33711   8
   0   2  -5 19.1186 1.22034   9
   0  -2  -5 13.6249 1.00496   7
   0  -2  -5 15.1632 1.52182  21
   0  -2   5 14.1472 1.20109  20
   0   2  -5 12.5121 1.34252  18
   0   2   5 15.3592 1.37542  20
   0  -2  -5 14.1792 1.58063  19
   0  -2   5 14.4234 1.37893  18
   0   2  -5 15.5455 1.46540  19
   0  -2  -5 14.6102 1.38584  20
   0  -2  -5 15.2839 1.48941  17
   0  -2   5 15.7297 1.62816  15
   0  -2  -5 13.0932 1.36814  14
   0   2  -5 14.4399 1.32325  16
   0   2  -5 15.2682 1.69827  15
   0  -2   5 15.5158 1.31931  16
   0   2   5 13.5156 1.50158  17
   0  -2  -5 14.3613 1.48461  16
   0   2   5 15.1098 1.43257  14
   0  -2   5 15.7964 1.26230  12
   0   2   5 12.7737 1.41835  10
   0   2  -5 14.3724 1.20911  12
   0  -2  -5 13.7518 1.42785  11
   0  -2  -5 13.8380 1.66916  12
   0  -2  -5 16.0949 1.17224  13
   0  -2  -5 14.7216 1.43954  10
   0  -2   6 41.8519 2.24397   4
   0  -2   6 43.1065 2.44083   5
   0  -2  -6 41.7085 2.24897   4
   0   2  -6 41.0275 2.65850   6
   0   2  -6 40.0505 2.32959   2
   0  -2   6 41.5128 2.25086   2
   0   2   6 43.6135 2.34486   2
   0  -2   6 43.8198 2.39756   3
   0  -2  -6 41.8082 2.25480   2
   0  -2  -6 38.5028 2.33827   3
   0  -2   6 41.0040 2.70528  27
   0  -2  -6 46.5392 3.02201  27
   0   2   6 40.5361 2.92446  29
   0  -2   6 43.0551 2.43043  30
   0  -2  -6 47.2333 2.92561  29
   0  -2  -6 39.2719 2.64923  28
   0   2   6 49.6561 2.80614  28
   0  -2  -6 44.4571 2.85802  26
   0   2   6 40.2458 2.87245  26
   0   2  -6 46.2786 2.49748  30
   0  -2  -6 41.6057 2.96712  30
   0  -2  -6 39.5016 2.80967  24
   0  -2   6 43.4270 2.79597  23
   0  -2  -6 40.8055 2.96560  23
   0  -2  -6 45.1368 2.65115  25
   0  -2   6 42.4971 2.66435  25
   0   2  -6 45.5813 2.62877  24
   0  -2  -6 42.8963 2.61517   8
   0  -2  -6 36.7948 2.29893   7
   0  -2   6 41.6543 2.64842   8
   0   2  -6 40.2178 2.41454   9
   0  -2   6 44.2606 2.61348  18
   0  -2  -6 43.2121 2.82783  21
   0  -2   6 46.3441 2.62853  20
   0  -2  -6 41.2526 2.83055  19
   0  -2  -6 42.7347 2.66309  20
   0   2  -6 39.5155 2.62604  18
   0   2   6 42.4357 2.75815  20
   0   2   6 40.4047 2.93987  19
   0   2  -6 42.1405 2.75441  19
   0   2  -6 41.9149 3.06330  15
   0   2   6 44.6094 2.72368  14
   0  -2  -6 45.2984 2.81903  17
   0   2  -6 43.2638 2.64646  16
   0   2   6 44.4639 2.86705  17
   0  -2  -6 42.9984 2.78339  16
   0  -2   6 43.6174 2.97938  15
   0  -2  -6 42.2166 2.64747  14
   0  -2   6 43.9588 2.65460  16
   0   2  -6 42.3164 2.51798  12
   0  -2  -6 45.8445 2.80922  10
   0   2   6 40.9122 2.87060  11
   0   2   6 39.3372 2.76394  10
   0  -2  -6 41.1472 2.35984  13
   0  -2  -6 42.8503 2.96212  12
   0  -2  -6 40.2130 2.74934  11
   0  -2   6 43.9580 2.54808  12
   0  -2   7 311.651 15.2402   6
   0  -2  -7 331.578 14.9146   4
   0   2  -7 338.677 15.4043   6
   0  -2   7 331.598 15.0756   5
   0  -2   7 332.396 14.9121   4
   0  -2   7 323.502 14.8969   2
   0  -2   7 328.070 15.0116   3
   0  -2  -7 332.149 14.9020   2
   0  -2  -7 306.096 14.9865   3
   0   2   7 303.373 14.9749   2
   0  -2   7 312.391 15.4433  27
   0  -2  -7 291.954 15.2887  28
   0  -2   7 315.548 15.1646  30
   0  -2  -7 282.393 15.5716  27
   0   2  -7 322.780 15.1835  30
   0  -2  -7 322.452 15.5750  26
   0  -2  -7 303.822 15.5161  29
   0   2   7 326.328 15.6877  26
   0   2   7 318.316 15.4452  28
   0  -2  -7 333.206 15.6893  30
   0  -2  -7 331.294 15.2871  25
   0  -2   7 338.675 15.4278  25
   0  -2  -7 322.412 15.7205  23
   0  -2  -7 312.881 15.5438  24
   0   2  -7 322.545 15.3200  24
   0  -2   7 311.282 15.4817  23
   0   2  -7 332.340 15.1014   9
   0  -2  -7 357.366 15.3683   8
   0  -2  -7 313.972 15.1172   7
   0  -2   7 346.417 15.4202   8
   0  -2  -7 306.607 15.4158  21
   0   2   7 338.439 15.7650  19
   0  -2   7 335.689 15.3139  20
   0  -2  -7 338.635 15.5988  19
   0   2  -7 321.359 15.3217  18
   0   2   7 337.159 15.4741  20
   0  -2   7 338.329 15.2741  18
   0   2  -7 320.715 15.4502  19
   0  -2  -7 341.344 15.3894  20
   0   2  -7 326.353 15.3094  16
   0  -2  -7 321.922 15.4836  17
   0   2   7 338.087 15.4518  14
   0  -2  -7 326.890 15.4418  16
   0   2  -7 314.775 15.7831  15
   0  -2  -7 329.490 15.3324  14
   0  -2   7 329.585 15.4093  16
   0   2   7 317.696 15.6197  17
   0  -2   7 313.261 14.9584  13
   0  -2  -7 323.728 15.0358  13
   0   2  -7 311.539 15.2423  12
   0  -2  -7 340.496 15.5172  11
   0  -2   7 321.225 15.2729  12
   0  -2  -7 330.107 15.4842  10
   0   2   7 338.908 15.5910  10
   0  -2   7 322.254 15.5746  11
   0  -2  -7 312.922 15.6500  12
   0  -2   8 1996.85 89.0182   5
   0  -2  -8 1949.51 88.8564   5
   0  -2  -8 1896.81 89.0198   6
   0  -2   8 2036.04 88.8318   4
   0  -2  -8 1943.33 88.8236   4
   0   2  -8 2081.89 89.4532   6
   0  -2   8 2002.73 89.2463   6
   0  -2  -8 1847.68 88.9043   3
   0  -2  -8 1991.94 88.8157   2
   0  -2   8 1972.59 88.8153   2
   0  -2   8 1947.39 88.9160   3
   0   2  -8 1981.01 89.2243  30
   0  -2  -8 1864.68 89.5565  26
   0  -2  -8 1870.72 89.5881  30
   0  -2   8 1939.51 89.4910  27
   0  -2  -8 1895.35 89.3067  28
   0  -2  -8 1935.26 89.5846  29
   0  -2  -8 1984.34 89.7260  27
   0   2   8 2004.35 89.7703  26
   0  -2  -8 2057.45 89.3239  25
   0  -2   8 1938.17 89.5577  23
   0   2  -8 2019.81 89.3570  24
   0  -2  -8 1821.22 89.6582  23
   0  -2  -8 1809.89 89.5154  24
   0  -2   8 2046.24 89.4652  25
   0  -2  -8 2079.56 89.3535   8
   0  -2  -8 1817.91 89.1153   7
   0   2  -8 1974.39 89.0732   9
   0  -2   8 2127.14 89.4771   8
   0   2   8 1863.33 89.4661  20
   0  -2   8 2007.54 89.3474  20
   0   2  -8 1960.54 89.4804  19
   0  -2  -8 1991.50 89.6111  19
   0  -2  -8 1921.71 89.3503  20
   0  -2  -8 1879.11 89.4240  21
   0   2  -8 1935.20 89.3145  18
   0  -2   8 2024.99 89.2190  18
   0   2   8 1881.82 89.7129  19
   0   2   8 2102.18 89.7191  17
   0   2  -8 2019.04 89.8864  15
   0   2  -8 2085.16 89.3640  16
   0  -2   8 1996.94 89.4669  16
   0  -2  -8 1873.12 89.2921  14
   0  -2  -8 2029.18 89.5222  17
   0  -2  -8 2056.10 89.4967  16
   0  -2   8 1972.51 88.8932  13
   0  -2   8 1963.64 89.6270  11
   0  -2  -8 1894.09 89.4446  10
   0  -2  -8 1882.51 89.4625  11
   0  -2  -8 1987.60 89.7052  12
   0  -2   8 2012.19 89.3426  12
   0  -2  -8 1912.56 88.9758  13
   0   2   8 1960.52 89.6111  10
   0   2  -8 1953.75 89.2794  12
   0  -2   9 543.242 25.0417   6
   0  -2  -9 540.645 24.5788   5
   0  -2  -9 566.983 24.5634   4
   0  -2   9 566.801 24.5648   4
   0  -2   9 538.593 24.7808   5
   0  -2  -9 538.315 24.8339   6
   0   2  -9 563.490 25.2588   6
   0  -2   9 480.523 24.6240   1
   0  -2  -9 499.877 24.6199   3
   0  -2   9 501.523 24.6119   3
   0  -2  -9 495.452 24.6326   1
   0  -2   9 552.367 25.4015  27
   0  -2  -9 565.826 25.4946  29
   0  -2  -9 500.511 25.5019  27
   0  -2  -9 525.810 25.4787  30
   0   2  -9 546.345 25.0989  30
   0  -2  -9 517.751 25.1249  28
   0  -2   9 579.677 25.3718  25
   0  -2  -9 563.330 25.1447  25
   0  -2   9 505.020 25.4067  23
   0  -2  -9 532.041 25.6230  23
   0  -2  -9 528.242 25.4172  24
   0   2  -9 542.399 25.2078  24
   0   2   9 565.566 25.6989  26
   0  -2  -9 558.826 25.4830  22
   0  -2   9 557.633 25.2956   8
   0  -2  -9 525.516 25.1218   8
   0   2  -9 552.425 24.8844   9
   0  -2  -9 540.784 25.0265   7
   0  -2  -9 555.544 25.1512  18
   0  -2   9 559.394 25.0194  18
   0   2  -9 546.837 25.3681  19
   0   2   9 544.540 25.6696  19
   0   2  -9 547.338 25.1834  18
   0  -2   9 580.443 25.2613  20
   0   2   9 507.381 25.3340  20
   0  -2  -9 556.992 25.4985  19
   0  -2  -9 554.248 25.3226  21
   0  -2  -9 564.683 25.2122  20
   0  -2   9 547.427 25.3540  16
   0   2  -9 537.958 25.7340  15
   0  -2  -9 574.990 25.3590  16
   0  -2  -9 517.732 25.3106  17
   0  -2  -9 515.944 25.1091  14
   0   2  -9 536.006 25.1880  16
   0   2   9 528.753 25.4747  16
   0   2   9 510.886 25.5241  17
   0  -2  -9 550.413 25.5644  12
   0  -2  -9 544.898 24.7573  13
   0  -2   9 546.702 25.2178  12
   0  -2   9 592.221 25.6041  11
   0  -2  -9 568.041 25.3774  11
   0  -2  -9 513.617 25.2793  10
   0  -2   9 564.618 24.6273  13
   0   2  -9 542.246 25.1624  12
   0   2   9 512.081 25.4449  10
   0  -2 -10 1361.62 62.2285   4
   0  -2  10 1454.47 62.8502   6
   0  -2  10 1394.57 62.2385   4
   0  -2 -10 1341.60 62.6140   6
   0   2 -10 1460.94 63.0933   6
   0  -2 -10 1396.75 62.2874   5
   0  -2  10 1414.54 62.5345   5
   0  -2  10 1302.99 62.2845   1
   0  -2  10 1288.75 62.2746   3
   0  -2 -10 1245.20 62.2869   3
   0  -2 -10 1306.91 62.2975   1
   0  -2 -10 1327.52 63.2749  30
   0  -2 -10 1487.10 63.3736  29
   0  -2 -10 1441.34 63.4671  27
   0   2 -10 1379.88 62.9167  30
   0  -2 -10 1390.16 62.9608  28
   0  -2  10 1357.80 63.2308  27
   0  -2 -10 1493.27 63.3801  22
   0  -2  10 1399.76 63.1437  25
   0  -2  10 1394.17 63.3001  23
   0   2 -10 1422.93 63.0793  24
   0  -2 -10 1472.64 63.1694  21
   0   2  10 1321.51 63.4998  26
   0  -2 -10 1255.64 63.1599  24
   0  -2 -10 1445.18 62.9511  25
   0  -2 -10 1313.75 63.3575  23
   0  -2  10 1404.46 63.1238   8
   0   2 -10 1423.41 62.6583   9
   0  -2 -10 1349.33 62.9274   8
   0  -2 -10 1340.62 62.8550   7
   0   2 -10 1463.84 63.2416  19
   0  -2  10 1404.05 62.7775  18
   0   2  10 1343.29 63.5085  19
   0  -2 -10 1500.34 63.0519  20
   0  -2 -10 1343.99 62.9018  18
   0  -2 -10 1464.40 63.3724  19
   0   2  10 1467.84 63.2758  20
   0  -2  10 1371.28 63.0297  20
   0   2 -10 1398.99 63.0065  18
   0   2  10 1370.40 63.3788  16
   0   2 -10 1456.31 63.0864  16
   0  -2 -10 1362.93 62.9274  14
   0   2 -10 1379.86 63.6587  15
   0  -2 -10 1370.62 63.1079  16
   0  -2 -10 1322.22 63.1460  17
   0  -2  10 1400.68 63.2202  16
   0  -2  10 1397.21 63.0793  12
   0  -2  10 1416.33 63.3942  11
   0   2 -10 1430.45 63.0069  12
   0  -2  10 1461.14 62.3217  13
   0  -2 -10 1388.40 63.1349  10
   0  -2 -10 1385.99 62.5073  13
   0  -2 -10 1377.92 63.1381  11
   0  -2 -10 1411.90 63.4091  12
   0  -2  11 719.790 33.6057   6
   0   2 -11 789.782 33.9441   6
   0  -2 -11 706.098 32.9989   5
   0  -2 -11 694.832 33.4067   6
   0  -2  11 744.189 33.2901   5
   0   2 -11 743.039 33.7805  30
   0  -2 -11 601.664 33.6162  28
   0  -2 -11 757.052 34.3442  27
   0  -2 -11 745.502 34.2047  30
   0  -2  11 717.994 34.1258  27
   0  -2 -11 763.450 34.1832  29
   0  -2  11 738.228 34.2033  23
   0   2 -11 688.519 34.0639  26
   0  -2 -11 700.658 33.8956  21
   0  -2 -11 692.291 34.2081  23
   0  -2 -11 695.546 33.7063  25
   0  -2 -11 685.532 34.0223  24
   0  -2 -11 761.401 34.1560  22
   0  -2  11 769.384 34.0322  25
   0   2 -11 730.683 33.9152  24
   0  -2  11 723.921 33.9540   8
   0  -2 -11 702.910 33.6683   7
   0  -2 -11 730.943 33.7748   8
   0   2 -11 750.501 34.3156   7
   0   2 -11 727.532 33.4224   9
   0  -2  11 750.445 33.9263  20
   0  -2 -11 726.698 33.7467  18
   0  -2  11 745.513 33.5767  18
   0  -2 -11 759.375 33.8428  20
   0   2 -11 739.574 34.0476  19
   0   2 -11 713.063 33.8020  18
   0   2  11 720.976 34.4214  19
   0   2  11 767.372 34.1268  20
   0  -2 -11 732.626 34.1491  19
   0   2 -11 779.494 33.8876  16
   0   2  11 698.334 34.1854  16
   0  -2  11 713.448 34.0501  16
   0   2 -11 721.689 34.5569  15
   0  -2 -11 702.013 33.7264  14
   0  -2 -11 790.926 34.0348  16
   0  -2 -11 743.491 34.0445  17
   0  -2 -11 711.294 33.2485  13
   0  -2 -11 765.065 34.0422  11
   0  -2  11 737.446 33.0064  13
   0   2 -11 721.799 33.8212  12
   0  -2  11 721.994 33.9302  12
   0  -2 -11 748.751 34.2631  12
   0  -2 -12 344.977 17.2184   6
   0  -2  12 378.553 17.4265   6
   0  -2 -12 343.067 16.6916   5
   0  -2  12 366.484 17.0348   5
   0   2 -12 357.964 17.6750   6
   0  -2 -12 348.860 17.9172  30
   0  -2  12 376.644 18.0298  27
   0  -2 -12 370.692 18.1370  27
   0   2 -12 377.316 17.6192  30
   0   2 -12 395.962 17.5607  28
   0  -2  12 357.357 18.0546  23
   0  -2  12 392.291 17.9186  25
   0   2 -12 378.867 17.8085  24
   0  -2 -12 359.887 17.5521   7
   0  -2  12 369.993 17.8301   8
   0   2 -12 377.742 17.2191   9
   0   2 -12 382.315 18.1763   7
   0  -2  12 413.743 17.4314  18
   0   2  12 352.067 18.2955  19
   0  -2  12 374.945 17.7638  20
   0   2 -12 380.555 17.9373  19
   0   2  12 395.969 18.0421  20
   0   2 -12 367.887 17.6236  18
   0  -2 -12 356.692 17.5436  18
   0   2  12 359.275 18.1174  21
   0   2 -12 393.129 17.7285  16
   0  -2  12 374.148 17.9785  16
   0   2 -12 362.282 18.4084  15
   0   2  12 375.475 18.1707  16
   0   2 -12 362.035 17.6711  12
   0  -2  12 378.556 17.8336  12
   0  -2 -12 374.834 17.0074  13
   0  -2  12 356.341 16.6709  13
   0   2 -13 55.6214 3.80018   6
   0  -2  13 50.0625 2.92632   5
   0  -2  13 49.5921 3.37348   6
   0  -2 -13 48.5345 3.16427   6
   0   2 -13 51.1435 3.63784  30
   0  -2  13 49.0546 3.99350  27
   0   2 -13 48.4302 3.80164  24
   0  -2  13 61.6519 4.06126  25
   0  -2  13 42.5303 3.87703  23
   0   2  13 45.2175 3.76124  25
   0   2 -13 48.6518 4.03576   7
   0   2 -13 54.7013 3.17106   9
   0  -2  13 54.6417 3.85555   8
   0  -2 -13 43.5681 3.38543   7
   0  -2  13 46.3327 3.71269  20
   0   2  13 45.3849 3.89921  20
   0   2  13 48.2839 4.07663  21
   0   2  13 44.9591 4.18682  19
   0  -2 -13 48.1262 3.49055  18
   0  -2  13 60.8042 3.41051  18
   0   2 -13 55.0207 3.65275  18
   0   2  13 42.8970 3.98495  16
   0  -2  13 51.7703 3.99501  16
   0   2 -13 48.3830 4.29877  15
   0  -2 -13 47.9740 2.80512  13
   0   2 -13 52.0450 3.71576  12
   0  -2  14 152.670 7.90886   5
   0  -2 -14 158.442 8.24752   6
   0   2 -14 158.115 8.77808   6
   0  -2  14 159.964 9.42112  29
   0   2 -14 165.951 8.72223  30
   0  -2  14 167.974 9.21012  27
   0   2  14 161.082 8.92922  25
   0  -2  14 176.952 9.08779  25
   0  -2  14 156.005 9.17289  23
   0  -2 -14 175.741 8.68974   7
   0  -2  14 177.434 9.02930   8
   0   2 -14 163.111 9.20936   7
   0   2 -14 172.814 8.19413   9
   0   2 -14 159.033 8.64338  18
   0  -2  14 173.432 9.34542  21
   0  -2  14 174.021 8.96736  20
   0   2  14 176.517 9.63275  19
   0  -2 -14 148.963 8.57290  18
   0   2  14 147.824 9.14452  21
   0   2  14 177.644 9.20190  20
   0   2  14 164.209 9.32396  16
   0  -2  14 159.447 9.11799  16
   0   2 -14 184.349 9.84278  15
   0  -2 -14 149.683 7.82185  13
   0   2 -14 180.111 8.87287  12
   0  -2  15 1982.99 95.0331   5
   0   2 -15 2204.74 96.0010   6
   0  -2 -15 2111.32 95.4358   6
   0  -2  15 2064.24 96.6948  29
   0  -2  15 2173.77 96.4327  27
   0   2 -15 2209.99 95.9057  30
   0  -2  15 2143.74 96.2213  25
   0  -2  15 2200.74 96.5552  23
   0   2  15 2186.69 96.2590  25
   0   2 -15 2148.11 95.3079   9
   0  -2  15 2107.35 96.1918   8
   0  -2 -15 2188.71 95.8681   7
   0   2 -15 2178.00 96.5334   7
   0   2  15 2083.35 96.3308  20
   0  -2  15 2139.35 96.1349  20
   0  -2 -15 1997.79 95.7602  18
   0   2  15 2011.22 96.4648  21
   0   2 -15 2065.59 95.8017  18
   0  -2  15 2200.90 96.6202  21
   0   2  15 2187.14 96.9032  19
   0   2 -15 2109.75 97.0090  15
   0  -2 -15 1943.86 96.7152  15
   0   2  15 2008.06 96.4717  16
   0  -2  15 2155.69 96.4614  16
   0  -2 -15 1945.64 94.9144  13
   0   2 -15 2288.35 96.0162  12
   0  -2  16 107.520 5.69972   5
   0  -2 -16 104.641 6.12421   6
   0   2 -16 123.947 6.86752   6
   0  -2  16 121.421 7.68673  29
   0   2 -16 126.896 6.81389  30
   0   2  16 101.073 7.34471  29
   0  -2  16 122.140 7.24624  27
   0  -2  16 120.651 7.08395  25
   0  -2  16 118.057 7.40345  23
   0   2  16 116.920 7.11734  25
   0  -2 -16 108.162 6.55498   7
   0   2 -16 136.014 7.49043   7
   0   2 -16 112.212 6.04875   9
   0  -2  16 116.757 7.05413   8
   0  -2  16 113.950 7.34525  21
   0   2  16 106.128 7.01333  20
   0  -2  16 121.185 7.03675  20
   0  -2 -16 113.728 6.62568  18
   0   2 -16 104.725 6.53809  18
   0   2  16 115.153 7.42311  21
   0  -2 -16 118.319 7.78728  15
   0   2  16 118.715 7.43959  16
   0   2 -16 120.270 7.77731  15
   0  -2  16 107.669 7.12259  16
   0  -2 -16 109.883 5.50914  13
   0   2  17 10.3280 3.20924  29
   0  -2  17 6.92760 2.65226  27
   0  -2  17 8.40429 2.97284  29
   0   2  17 7.81880 2.66528  25
   0  -2  17 5.37055 2.58485  23
   0  -2  17 9.81979 2.66567  25
   0  -2 -17 13.7141 2.47067   9
   0  -2  17 9.44043 2.61178   8
   0   2 -17 7.21027 2.59904   7
   0  -2 -17 11.8031 2.23997   7
   0  -2  17 8.31175 2.67977  21
   0   2 -17 9.84486 2.41589  18
   0   2  17 9.67669 2.95496  21
   0  -2  17 8.32095 2.51231  20
   0  -2 -17 6.22269 2.18059  18
   0   2  17 6.51565 2.59638  20
   0   2 -17 4.86897 2.72026  15
   0   2  17 4.05764 2.67089  16
   0  -2  17 8.52661 2.67055  16
   0  -2 -17 6.10875 3.03191  15
   0  -2 -17 7.49842 1.75500   6
   0   2 -17 10.2676 2.47982   6
   0  -2  18-0.38534 2.40755  27
   0   2  18 1.43505 2.77269  29
   0  -2  18 2.35762 2.54588  29
   0  -2  18 0.40680 2.62075  23
   0   2  18 1.46183 2.60712  25
   0  -2  18 1.08826 2.47221  25
   0  -2 -18-0.27105 1.98932   7
   0  -2 -18-0.27814 2.22927   9
   0   2 -18 1.19548 2.64253   7
   0  -2  18 1.08461 2.32922   8
   0   2 -18 1.84280 2.04406  18
   0   2  18 1.16380 2.60127  20
   0  -2  18 0.84678 2.71132  21
   0  -2  18-0.34393 2.44165  20
   0  -2 -18 0.81847 2.02059  18
   0   2  18 2.15231 2.78962  21
   0   2  18 2.59682 2.85385  16
   0  -2 -18 2.50030 2.94082  15
   0  -2  18-0.39622 2.77114  16
   0   2 -18 1.03560 2.91172  15
   0  -2 -18-0.98185 1.70759   6
   0   2 -18 3.52459 2.26171   6
   0  -2 -19-1.03642 1.81403   6
   0   2 -19-0.92754 2.31017   6
   0   2  19 0.50791 2.83360  29
   0  -2  19 1.21854 2.66296  27
   0  -2  19 2.00515 3.01043  29
   0  -2  19 3.43605 2.71704  23
   0   2  19 0.78020 2.68656  25
   0  -2  19 0.77571 2.51343  25
   0  -2  19 4.62879 2.62867   8
   0  -2 -19 3.12249 2.02501   7
   0   2 -19 4.16468 2.69883   7
   0  -2 -19 1.99807 2.40759   9
   0   2 -19-1.08840 2.16387  18
   0   2  19-1.82963 2.92903  21
   0  -2  19-0.45085 2.95579  21
   0   2  19-0.82522 2.94334  20
   0  -2 -19-0.28626 2.22243  18
   0  -2  19-1.47100 2.43858  20
   0   2 -19-1.64422 3.31386  15
   0  -2  19 0.42167 2.99335  16
   0  -2 -19 3.70247 3.13258  15
   0   2  19-0.92034 3.03416  16
   0   2  19 0.46709 2.89955  11
   0  -2 -20 60.4475 4.21323   6
   0   2 -20 63.4695 4.81175   6
   0   2  20 52.6361 5.67809  29
   0  -2  20 67.9463 5.95147  29
   0  -2  20 54.0943 5.20657  27
   0  -2  20 59.5485 5.28313  23
   0   2  20 59.1423 5.28712  25
   0  -2  20 53.3531 5.24381  25
   0  -2 -20 70.3418 4.67631   9
   0   2 -20 63.7001 5.40311   7
   0  -2 -20 56.2837 4.54340   7
   0  -2  20 57.8431 5.22853   8
   0  -2  20 62.2708 5.76697  21
   0  -2  20 50.9233 5.01146  20
   0   2  20 54.7544 5.59561  21
   0   2 -20 63.6316 4.59509  18
   0   2  20 65.3454 5.57269  20
   0  -2 -20 58.0638 4.57799  18
   0   2 -20 64.1760 6.11190  15
   0   2  20 60.8351 5.68694  16
   0  -2  20 50.4545 5.25257  16
   0  -2 -20 55.6929 5.82774  15
   0   2  20 74.2799 5.97062  11
   0   2 -21 41.4985 4.22574   6
   0  -2  21 48.7047 5.37402  29
   0  -2  21 48.2776 4.87664  25
   0   2  21 34.8394 4.51886  25
   0  -2 -21 48.6450 3.99675   9
   0   2 -21 47.4897 4.80980   7
   0  -2  21 42.6834 4.67817   8
   0  -2 -21 41.2440 3.98549   7
   0   2  21 50.4841 5.08338  20
   0  -2  21 42.6641 4.60154  20
   0   2  21 41.3427 5.01617  21
   0  -2 -21 39.0719 3.99384  18
   0  -2  21 37.9833 4.88039  21
   0   2 -21 47.2691 5.50334  15
   0  -2 -21 39.6728 5.38715  15
   0   2  21 43.3857 5.07942  11
   0   2 -22 0.34645 2.80826   6
   0  -2  22 0.58666 3.34982  29
   0   2  22-3.26772 3.32990  25
   0  -2  22-2.76524 3.30341   8
   0   2 -22 2.76353 3.08815   7
   0  -2  22-1.06639 3.39357  21
   0  -2  22-0.43682 3.16095  20
   0   2  22 4.28585 3.63123  21
   0   2  22 3.40973 3.54144  20
   0  -2 -22 0.60846 3.70364  15
   0   2 -22-3.79203 4.46422  15
   0   2  22 0.54930 3.43152  11
   0  -2  22-1.09548 3.52842  11
   0   2 -23 50.9335 4.77657   6
   0  -2  23 57.6340 6.22559  29
   0   2  23 34.3052 5.13135  25
   0   2 -23 50.8779 5.21032   7
   0  -2  23 62.1445 5.67705   8
   0  -2  23 46.2999 5.25833  20
   0  -2  23 50.2147 5.75891  21
   0   2 -23 53.8889 6.34984  15
   0  -2 -23 49.1714 6.12593  15
   0  -2  23 66.5141 6.29294  11
   0  -2  24 44.5173 5.95096  29
   0   2  24 51.7191 5.57939  25
   0  -2  24 51.7261 6.01248  21
   0  -2  24 45.0038 5.33391  20
   0   2 -24 40.1911 5.08130   7
   0  -2  24 53.4045 5.51246   8
   0  -2 -24 36.4383 5.73502  15
   0   2 -24 53.5947 6.51266  15
   0  -2  24 47.2086 6.04577  11
   0   2 -25 1.93121 3.41135   7
   0  -2  25 2.97907 3.64438  20
   0  -2  25 3.00672 4.05486  21
   0  -2 -25 2.67045 4.59831  15
   0  -2  25-0.65548 4.29803  29
   0   3   0 0.94562 0.93059   2
   0  -3   0 1.06515 0.97230   2
   0  -3   0 0.73113 1.12558   3
   0   3   0 0.59856 0.55406  24
   0  -3   0-0.03882 0.54253  24
   0  -3   0 0.66679 0.75750  30
   0   3   0-0.08294 0.91261   9
   0  -3   0 0.58871 0.88875   9
   0  -3   0-0.71670 0.87406  15
   0   3   0-0.25190 0.99643   4
   0  -3   0 0.30888 0.98903   6
   0  -3   0 0.43309 0.85893   4
   0  -3  -1 756.474 33.6496   3
   0   3   1 740.209 33.6541   2
   0  -3   1 758.774 33.6533   3
   0   3  -1 750.505 33.6610   2
   0  -3   1 724.916 33.5830   2
   0  -3  -1 710.528 33.5773   2
   0   3   1 704.221 33.4866  28
   0  -3  -1 741.238 33.4541  24
   0   3   1 801.279 33.4983  24
   0   3   1 727.222 33.6361  22
   0   3  -1 743.684 33.5827   9
   0   3   1 752.615 33.6349   9
   0  -3  -1 730.333 33.6470   9
   0   3   1 711.039 33.5419  14
   0  -3  -1 720.731 33.5097  15
   0  -3   1 784.016 33.5974  15
   0  -3  -1 697.333 33.2970  16
   0   3  -1 742.254 33.6596   6
   0   3  -1 714.614 33.5785   4
   0  -3  -1 724.330 33.5937   4
   0  -3   1 705.240 33.5842   4
   0   3   1 712.766 33.5764   4
   0  -3   1 773.303 33.6163   6
   0  -3  -1 729.908 33.5347   6
   0  -3  -2 149.564 7.66166   3
   0   3  -2 163.634 7.68960   2
   0  -3  -2 154.180 7.60362   2
   0   3   2 148.347 7.56474  28
   0   3   2 150.446 7.67780  26
   0   3   2 154.968 7.73023  22
   0   3   2 162.174 7.64084  24
   0  -3  -2 150.028 7.68460  22
   0   3  -2 169.953 7.61643   9
   0   3   2 145.660 7.73488   9
   0  -3  -2 152.929 7.55761   6
   0  -3  -2 160.203 7.71489   9
   0   3   2 170.292 7.72397  17
   0  -3  -2 168.936 7.54085  20
   0  -3  -2 139.135 7.40175  16
   0  -3   2 160.066 7.69854  15
   0   3   2 157.643 7.45886  16
   0  -3  -2 164.478 7.58866  15
   0   3   2 149.858 7.59808  14
   0  -3   2 162.401 7.25276  16
   0   3  -2 168.714 7.76663   6
   0  -3  -2 155.840 7.61296   4
   0  -3   2 166.898 7.69862   6
   0   3  -3 58.3159 3.10787   6
   0  -3   3 58.0471 3.07439   6
   0  -3  -3 51.9570 2.91710   4
   0  -3  -3 52.9247 3.04712   3
   0   3  -3 53.0204 2.98846   2
   0  -3  -3 53.0944 2.92613   2
   0   3   3 54.7904 2.97659  28
   0   3   3 54.2778 3.11817  26
   0  -3  -3 49.6194 3.09501  22
   0   3   3 53.8955 3.15277  22
   0   3   3 50.1023 3.04754  24
   0  -3  -3 61.3629 2.90723   8
   0  -3  -3 53.3541 3.12061   9
   0   3  -3 52.4031 2.90711   9
   0  -3  -3 45.0811 2.92224  19
   0   3   3 54.3551 3.08068  17
   0  -3  -3 50.5009 2.90031  20
   0  -3   3 50.3684 3.12883  15
   0  -3   3 56.7421 2.67830  16
   0   3   3 50.4418 2.94785  14
   0  -3  -3 47.9778 2.84037  16
   0   3   3 49.2721 2.88159  16
   0   3   3 54.1345 3.07030  10
   0  -3   4 1663.84 76.9335   4
   0  -3   4 1790.53 77.0686   6
   0  -3  -4 1630.66 76.9202   4
   0   3  -4 1812.54 77.1919   6
   0  -3  -4 1655.99 76.9931   3
   0   3   4 1641.93 77.0069   2
   0  -3  -4 1659.08 76.9049   2
   0  -3   4 1721.90 77.0111   3
   0  -3   4 1716.11 76.9237   2
   0   3  -4 1713.12 77.0180   2
   0  -3  -4 1650.07 77.1057  26
   0   3   4 1599.45 77.1742  26
   0  -3  -4 1554.03 77.2117  27
   0   3   4 1802.45 77.0826  28
   0  -3  -4 1526.25 77.1475  30
   0   3   4 1627.93 77.2211  22
   0  -3  -4 1861.00 76.9575  25
   0  -3  -4 1587.79 77.2159  23
   0   3  -4 1735.75 76.6950  24
   0   3   4 1564.78 77.1313  24
   0  -3  -4 1691.13 77.1570  22
   0   3  -4 1762.83 76.9225   9
   0  -3   4 1748.51 76.9286   9
   0  -3  -4 1830.34 76.9675   8
   0  -3  -4 1661.00 77.1413   9
   0  -3   4 1600.78 77.0113  18
   0  -3  -4 1667.47 77.0527  19
   0   3  -4 1730.45 77.0812  18
   0  -3  -4 1718.77 76.9734  20
   0  -3  -4 1599.63 77.0503  17
   0  -3  -4 1608.24 76.9488  16
   0  -3   4 1734.01 77.2045  15
   0   3   4 1730.12 77.1767  17
   0  -3   4 1717.27 76.8198  16
   0   3  -4 1722.66 76.7785  16
   0  -3  -4 1678.57 77.0195  14
   0   3   4 1913.19 77.1578  14
   0  -3   4 1692.28 76.7193  12
   0  -3  -4 1758.49 77.1005  10
   0  -3  -4 1521.34 77.1736  12
   0   3   4 1592.66 77.1096  10
   0  -3   5 1012.56 47.2293   4
   0  -3  -5 1007.81 47.2291   4
   0   3  -5 1130.88 47.5822   6
   0  -3   5 1034.88 47.3140   5
   0   3  -5 1043.74 47.3231   2
   0   3   5 1079.59 47.3331   2
   0  -3   5 1037.02 47.2177   2
   0  -3  -5 1017.30 47.2092   2
   0  -3  -5 1039.52 47.3036   3
   0  -3   5 1047.00 47.3234   3
   0   3   5 1134.07 47.5038  28
   0  -3  -5 1034.02 47.6121  30
   0  -3  -5 929.656 47.4975  29
   0  -3  -5 959.980 47.6147  27
   0  -3  -5 1080.70 47.5544  26
   0  -3   5 1077.94 46.9492  30
   0   3   5 1033.81 47.6516  26
   0   3   5 1032.88 47.6596  22
   0  -3  -5 1029.69 47.5513  22
   0  -3  -5 1069.60 47.2992  25
   0   3  -5 1046.49 47.1167  24
   0  -3  -5 1026.02 47.6878  23
   0  -3  -5 1007.47 47.2909   8
   0  -3  -5 1007.60 46.9112   7
   0  -3  -5 1030.51 47.5179   9
   0  -3   5 1057.66 47.2681   9
   0   3  -5 1046.42 47.2305   9
   0   3  -5 1001.31 47.2859  19
   0  -3  -5 1007.67 47.4563  17
   0  -3   5 1075.89 47.4059  18
   0  -3  -5 1089.63 47.5368  21
   0  -3  -5 1018.36 47.4935  19
   0  -3  -5 1088.41 47.3883  20
   0   3  -5 1042.07 47.4328  18
   0  -3   5 994.357 47.5706  15
   0   3  -5 1018.06 47.6457  15
   0   3   5 1074.27 47.6058  17
   0   3  -5 1085.00 47.1930  16
   0  -3  -5 983.758 47.3631  14
   0   3   5 1143.90 47.5269  14
   0  -3   5 1074.46 47.2488  16
   0  -3  -5 898.693 47.3148  16
   0  -3  -5 1002.26 47.4305  10
   0  -3   5 1055.35 47.1058  12
   0  -3  -5 952.678 47.6178  12
   0  -3  -5 951.236 47.4311  11
   0   3   5 1007.21 47.5301  10
   0  -3   6 43.5409 2.72344   5
   0   3  -6 45.8410 3.00176   6
   0  -3   6 43.2358 2.50473   4
   0  -3  -6 40.5604 2.50069   4
   0  -3   6 43.7165 2.67745   3
   0  -3  -6 42.7888 2.49997   2
   0   3   6 44.9141 2.63051   2
   0   3  -6 46.2214 2.65745   2
   0  -3   6 42.5042 2.47506   2
   0  -3  -6 38.3404 2.65875   3
   0  -3   6 44.9294 2.33855  30
   0  -3  -6 50.0066 3.13189  29
   0   3   6 46.0265 3.20270  26
   0  -3  -6 44.6447 3.20562  27
   0   3   6 38.3320 2.86122  28
   0  -3  -6 42.8948 2.95788  26
   0  -3   6 45.9404 2.86767  27
   0  -3  -6 40.1639 3.15364  30
   0   3  -6 47.3946 2.60861  24
   0  -3   6 45.5048 2.87243  25
   0  -3  -6 44.9776 3.23833  23
   0  -3  -6 43.2110 2.70760  25
   0   3   6 44.7150 3.11259  22
   0   3  -6 45.5696 2.65126   9
   0  -3  -6 42.0601 2.25739   7
   0  -3  -6 43.3384 2.74267   8
   0  -3   6 44.7987 2.82247   8
   0  -3   6 44.6543 2.67570   9
   0  -3  -6 40.9191 2.94274   9
   0  -3   6 43.9562 2.82095  18
   0  -3  -6 44.4468 3.02659  19
   0   3  -6 40.7001 2.80814  18
   0  -3  -6 44.9159 2.95961  17
   0   3  -6 44.1629 2.79552  19
   0  -3   6 42.6914 2.64818  20
   0  -3  -6 42.6600 2.84776  20
   0  -3  -6 44.0055 3.00694  21
   0  -3   6 44.9456 3.14243  15
   0  -3  -6 44.5380 2.94398  16
   0  -3   6 45.3662 2.68096  16
   0   3   6 38.7342 2.93787  17
   0   3  -6 40.9418 2.62787  16
   0   3  -6 52.6427 3.27770  15
   0  -3  -6 42.8253 2.80295  14
   0   3   6 52.8623 3.00722  14
   0   3   6 39.8069 2.95494  10
   0  -3  -6 46.6414 3.03892  11
   0  -3   6 42.9991 2.49856  12
   0  -3  -6 39.1965 3.08531  12
   0  -3  -6 40.0146 2.88922  10
   0  -3  -7 1.37711 0.82286   4
   0  -3   7 1.37041 0.83275   4
   0  -3   7 0.67925 1.17086   5
   0   3  -7 1.09123 1.38715   6
   0  -3   7 0.35809 0.85771   2
   0  -3  -7 0.09491 1.05207   3
   0  -3   7 1.13444 1.07298   3
   0  -3  -7 0.86605 0.84014   2
   0   3  -7 1.35143 0.91966   2
   0   3   7 1.83822 0.93418   2
   0  -3   7 2.23952 1.21429  27
   0  -3  -7 0.34554 1.48342  29
   0  -3  -7 0.19531 1.63104  27
   0  -3  -7 1.33598 1.49045  26
   0   3  -7 1.61482 0.84400  30
   0  -3  -7 2.55232 1.75788  30
   0   3   7 3.21422 1.33627  28
   0  -3  -7 1.65982 1.26502  25
   0  -3  -7 0.58860 1.47996  23
   0   3   7 0.80039 1.42158  22
   0  -3   7 0.84893 1.29410  25
   0   3   7 0.81656 1.18845  25
   0  -3   7 1.47761 1.20808  23
   0   3   7-0.19737 1.39536  26
   0   3  -7 1.39765 1.06573  24
   0  -3   7 1.08107 1.12931   8
   0  -3  -7 1.15872 1.29670   8
   0  -3  -7 2.38053 1.35365   9
   0   3  -7 2.56296 1.12133   9
   0  -3  -7 1.80067 0.64426   7
   0  -3   7 2.13463 1.27636  18
   0   3  -7 1.99080 1.31720  19
   0  -3  -7-0.50071 1.32393  20
   0   3  -7 2.17531 1.25821  18
   0  -3   7 1.93822 1.15440  20
   0  -3  -7 1.36146 1.37111  21
   0  -3  -7 3.91765 1.59907  19
   0   3  -7 0.64119 1.13065  16
   0  -3  -7 2.27914 1.33024  14
   0   3   7-0.18111 1.36038  17
   0   3   7 1.52047 1.38224  14
   0  -3   7 2.59026 1.70646  15
   0  -3  -7 1.49091 1.32676  17
   0  -3  -7-0.27545 1.38719  16
   0   3  -7 0.61759 1.56615  15
   0  -3   7 0.12395 1.15721  16
   0  -3   7 1.84556 0.96157  12
   0  -3  -7 2.63195 1.72380  12
   0  -3  -7 1.41668 0.98407  13
   0  -3  -7 0.58727 1.26517  10
   0  -3  -7 1.37432 1.55270  11
   0   3   7 0.17364 1.35478  10
   0  -3   8 674.658 29.6500   6
   0  -3  -8 614.707 29.2693   4
   0  -3   8 666.670 29.4606   5
   0  -3   8 660.509 29.2880   4
   0   3  -8 671.019 29.8752   6
   0   3  -8 619.568 29.3900   2
   0   3   8 623.355 29.3862   2
   0  -3  -8 611.217 29.3808   3
   0  -3  -8 657.398 29.2701   2
   0  -3   8 658.687 29.4228   3
   0  -3   8 639.615 29.2616   2
   0  -3  -8 638.820 29.9386  26
   0   3   8 637.704 30.0945  26
   0  -3   8 636.071 29.7817  27
   0  -3  -8 639.192 29.9473  29
   0  -3  -8 600.038 30.0288  27
   0   3   8 584.625 29.7675  28
   0  -3  -8 567.787 29.9002  30
   0   3  -8 645.811 29.3625  30
   0  -3  -8 608.885 30.0751  23
   0   3   8 626.190 29.7611  25
   0  -3   8 654.102 29.8411  23
   0  -3  -8 605.069 29.8849  24
   0   3  -8 652.684 29.5710  24
   0  -3   8 660.124 29.7971  25
   0  -3  -8 612.152 29.5518  25
   0   3  -8 646.731 29.4181   9
   0  -3  -8 627.418 29.8316   9
   0  -3  -8 620.953 29.6112   8
   0  -3   8 630.441 29.7150   8
   0  -3  -8 625.430 29.2828   7
   0  -3  -8 610.326 29.7886  21
   0  -3  -8 687.894 29.9829  19
   0   3  -8 630.988 29.7444  19
   0  -3   8 660.931 29.6365  20
   0  -3  -8 649.881 29.6886  20
   0   3  -8 665.535 29.7554  18
   0  -3   8 677.150 29.6359  18
   0  -3   8 652.840 29.7242  16
   0  -3  -8 605.552 29.6091  14
   0   3  -8 663.247 29.5944  16
   0   3  -8 683.779 30.2604  15
   0   3   8 671.416 29.8882  14
   0  -3   8 653.950 30.0757  15
   0  -3  -8 648.245 29.8429  17
   0   3   8 657.063 30.0756  17
   0  -3  -8 646.153 29.7684  16
   0  -3  -8 585.648 29.7468  10
   0  -3   8 650.220 29.5108  12
   0  -3  -8 629.585 29.4104  13
   0  -3  -8 642.901 30.0762  12
   0   3   8 634.438 29.9702  10
   0  -3  -8 652.228 29.8852  11
   0  -3  -9 1083.85 49.7110   4
   0  -3   9 1135.51 50.1395   6
   0  -3   9 1105.32 49.7180   4
   0   3  -9 1171.00 50.4284   6
   0  -3   9 1118.55 49.9130   5
   0  -3   9 1097.74 49.6997   2
   0  -3  -9 1021.51 49.8125   3
   0  -3   9 1090.08 49.8548   3
   0  -3  -9 1111.45 49.6971   2
   0  -3  -9 1100.00 50.6911  27
   0  -3  -9 1127.36 50.6148  30
   0  -3  -9 900.207 50.0389  28
   0  -3  -9 1054.67 50.5245  26
   0   3   9 1051.62 50.6643  26
   0   3  -9 1069.15 49.9169  30
   0  -3   9 1059.38 50.3568  27
   0  -3  -9 1161.33 50.5829  29
   0  -3   9 1097.45 50.4391  23
   0   3   9 984.762 50.2247  25
   0  -3  -9 1024.11 50.5920  23
   0  -3  -9 1182.95 50.1695  25
   0  -3  -9 979.706 50.3714  24
   0  -3   9 1100.48 50.3461  25
   0   3  -9 1164.62 50.1746  24
   0  -3  -9 1066.16 49.8379   7
   0  -3  -9 1105.44 50.1497   8
   0   3  -9 1131.35 49.9182   9
   0  -3  -9 1068.55 50.3701   9
   0  -3   9 1168.58 50.3560   8
   0  -3   9 1140.71 50.2136  20
   0  -3  -9 1137.39 50.5333  19
   0   3  -9 1087.12 50.3023  19
   0  -3  -9 1125.64 50.2319  20
   0   3  -9 1140.59 50.2752  18
   0  -3  -9 1086.23 50.3468  21
   0  -3   9 1151.30 50.1300  18
   0   3   9 1052.38 50.3454  14
   0  -3  -9 1182.20 50.3904  16
   0   3  -9 1105.20 50.1388  16
   0  -3  -9 1006.18 50.1105  14
   0   3  -9 1134.20 50.8589  15
   0   3   9 1051.08 50.5669  17
   0  -3   9 1096.50 50.2947  16
   0  -3  -9 1129.67 50.4201  17
   0  -3  -9 1081.30 50.3935  11
   0  -3   9 1152.20 50.6416  11
   0  -3   9 1108.31 50.0826  12
   0  -3  -9 1097.00 49.8856  13
   0  -3  -9 1091.81 50.6468  12
   0   3   9 1051.76 50.5173  10
   0  -3   9 1094.16 49.7748  13
   0  -3  -9 1026.46 50.2998  10
   0  -3 -10 406.387 19.2451   5
   0  -3  10 429.470 19.4812   5
   0   3 -10 456.986 20.1074   6
   0  -3  10 439.394 19.2590   4
   0  -3 -10 429.462 19.2515   4
   0  -3 -10 393.839 19.4051   6
   0  -3  10 430.316 19.7429   6
   0  -3  10 416.454 19.3717   3
   0  -3  10 421.004 19.2227   2
   0  -3 -10 387.839 19.3455   3
   0  -3 -10 419.245 19.2160   2
   0  -3 -10 428.617 20.3657  27
   0  -3 -10 400.695 20.1881  30
   0   3 -10 424.045 19.5923  30
   0  -3 -10 376.730 19.7471  28
   0  -3 -10 403.131 20.1205  29
   0  -3  10 425.646 20.1088  27
   0  -3 -10 444.983 20.2263  22
   0  -3  10 437.903 20.0516  25
   0  -3 -10 396.805 20.2773  23
   0  -3 -10 371.182 20.0345  24
   0  -3  10 422.046 20.1364  23
   0   3 -10 424.626 19.8360  24
   0   3  10 387.860 20.3509  26
   0  -3 -10 422.275 19.7545  25
   0   3  10 435.281 20.0194  25
   0  -3 -10 397.662 19.4753   7
   0  -3  10 446.065 20.0291   8
   0   3 -10 406.380 19.4903   9
   0  -3 -10 441.545 20.0835   9
   0  -3 -10 395.434 19.7483   8
   0   3  10 415.688 20.0892  20
   0  -3 -10 467.552 20.2901  19
   0  -3  10 431.357 19.8611  20
   0   3 -10 413.286 19.8757  18
   0  -3 -10 396.437 19.9624  21
   0   3 -10 423.235 19.9931  19
   0  -3 -10 414.070 19.8226  20
   0  -3  10 433.978 19.7246  18
   0  -3 -10 384.120 19.7485  14
   0   3  10 427.489 20.3383  17
   0  -3 -10 423.335 19.9818  16
   0  -3 -10 436.548 20.1028  17
   0  -3  10 408.170 19.9539  16
   0   3 -10 419.235 20.5466  15
   0   3 -10 437.926 19.8061  16
   0  -3 -10 407.459 20.2583  12
   0  -3 -10 416.326 19.4556  13
   0  -3  10 436.496 19.3209  13
   0  -3  10 425.526 19.7665  12
   0  -3  10 412.031 20.2221  11
   0   3  10 420.087 20.2506  10
   0  -3 -10 402.367 20.0034  11
   0  -3  11 112.907 5.68884   6
   0  -3  11 108.157 5.35028   5
   0  -3 -11 100.626 5.31795   6
   0  -3 -11 97.6306 5.00414   5
   0  -3 -11 99.9743 5.02372   4
   0   3 -11 105.762 5.97755   6
   0  -3  11 100.141 5.03245   4
   0  -3 -11 99.8651 5.17903   1
   0  -3 -11 97.4192 5.14704   3
   0  -3  11 99.7390 5.14648   3
   0  -3  11 99.7948 5.16506   1
   0  -3  11 97.9633 5.98309  27
   0  -3 -11 91.4254 6.03701  30
   0   3 -11 104.853 5.57678  30
   0  -3 -11 101.451 6.30020  27
   0  -3 -11 103.667 6.36431  23
   0   3  11 102.471 6.38139  26
   0  -3  11 105.194 5.95097  25
   0   3  11 107.611 5.97747  25
   0  -3 -11 103.858 6.16624  22
   0  -3  11 103.359 6.07595  23
   0  -3 -11 113.538 5.78981  25
   0   3 -11 91.4914 5.69894  24
   0  -3 -11 108.379 5.96274   9
   0  -3 -11 104.015 5.44148   7
   0   3 -11 100.368 5.38192   9
   0  -3  11 101.817 5.95223   8
   0  -3 -11 115.743 5.85358   8
   0   3  11 105.784 6.26007  21
   0   3 -11 109.558 5.87944  18
   0  -3  11 106.398 5.60518  18
   0   3  11 99.2067 6.03032  20
   0  -3  11 112.585 5.85971  20
   0   3  11 98.8907 6.39705  19
   0  -3 -11 109.655 6.01247  21
   0   3 -11 108.846 5.99923  19
   0  -3 -11 113.273 5.84950  18
   0   3  11 96.7137 6.21636  17
   0   3 -11 111.934 5.78922  16
   0  -3  11 104.384 5.98691  16
   0   3 -11 114.281 6.63027  15
   0   3  11 100.284 6.16176  10
   0  -3  11 99.9434 6.20644  11
   0  -3  11 114.062 5.12606  13
   0  -3 -11 103.592 5.31253  13
   0  -3  11 110.264 5.76775  12
   0  -3 -12 1481.12 67.3792   5
   0  -3 -12 1455.73 67.7722   6
   0   3 -12 1527.16 68.4800   6
   0  -3  12 1517.57 67.3923   4
   0  -3 -12 1523.49 67.3825   4
   0  -3  12 1532.04 67.7462   5
   0  -3  12 1510.02 68.0906   6
   0  -3  12 1371.51 67.4624   1
   0  -3 -12 1394.27 67.4863   1
   0  -3  12 1412.87 67.4583   3
   0  -3 -12 1356.43 67.4601   3
   0   3 -12 1546.37 68.0569  30
   0  -3  12 1494.68 68.5703  27
   0  -3  12 1493.17 68.4620  25
   0   3  12 1347.05 68.3612  25
   0   3  12 1531.94 69.0315  26
   0  -3  12 1492.66 68.6495  23
   0   3 -12 1577.61 68.3114  24
   0  -3  12 1683.92 68.5884   8
   0   3 -12 1546.75 68.9331   7
   0  -3 -12 1536.73 68.4669   9
   0  -3 -12 1442.18 67.9305   7
   0   3 -12 1522.08 67.8338   9
   0   3  12 1449.40 68.9455  19
   0  -3  12 1522.78 67.9940  18
   0  -3 -12 1535.57 68.2865  18
   0   3 -12 1510.11 68.2788  18
   0   3 -12 1589.04 68.5182  19
   0   3  12 1390.69 68.6916  21
   0  -3  12 1591.20 68.3848  20
   0   3  12 1501.58 68.6492  20
   0   3 -12 1477.90 69.1120  15
   0  -3  12 1527.61 68.5408  16
   0   3 -12 1574.95 68.2662  16
   0  -3  12 1508.85 68.2508  12
   0  -3 -12 1471.63 67.7174  13
   0  -3  12 1590.39 67.4526  13
   0  -3 -13 20.5380 1.83280   6
   0  -3  13 23.6343 1.85944   5
   0   3 -13 16.4932 2.46219   6
   0  -3  13 19.2009 1.13325   4
   0  -3 -13 18.1951 1.09902   4
   0  -3 -13 21.2330 1.19459   5
   0  -3  13 17.1780 1.14414   1
   0  -3  13 18.6350 1.09652   1
   0  -3  13 16.9470 1.14597   3
   0  -3 -13 15.7645 1.10913   1
   0  -3 -13 17.6626 1.18684   1
   0  -3 -13 18.9841 1.22806   3
   0   3 -13 20.9734 2.18771  30
   0  -3  13 21.7674 2.71260  27
   0   3  13 18.6074 2.48575  25
   0  -3  13 21.0884 2.52127  25
   0   3 -13 24.1579 2.63313  24
   0  -3  13 16.2719 2.55686  23
   0   3 -13 20.2030 2.84788   7
   0  -3 -13 19.6342 2.00735   7
   0  -3 -13 18.3108 2.44781   9
   0   3 -13 22.9604 2.03570   9
   0  -3  13 24.8738 2.63602   8
   0   3  13 21.3796 2.78418  20
   0   3  13 21.0758 2.92004  21
   0  -3  13 20.0120 2.15732  18
   0  -3  13 24.3866 2.51644  20
   0   3 -13 25.4132 2.46193  18
   0  -3 -13 25.1121 2.37589  18
   0   3  13 24.1176 3.11327  19
   0   3 -13 20.8997 3.11272  15
   0  -3  13 22.7520 2.67013  16
   0  -3  13 22.4477 1.25432  13
   0  -3 -13 21.4428 1.70503  13
   0  -3  14 43.5414 2.79813   5
   0  -3 -14 38.7962 2.85157   6
   0   3 -14 40.2056 3.66160   6
   0  -3  14 46.5389 3.89353  27
   0  -3  14 43.7752 4.22567  29
   0   3 -14 44.4499 3.32444  30
   0  -3  14 44.3326 3.98479  21
   0  -3  14 47.5714 3.79430  25
   0  -3  14 47.6470 3.91624  23
   0   3 -14 49.6796 3.63058  24
   0   3  14 50.7843 3.91041  25
   0  -3  14 49.3141 3.72427   8
   0   3 -14 47.4486 3.03074   9
   0  -3 -14 40.3669 3.50194   9
   0  -3 -14 39.5459 3.06277   7
   0   3 -14 54.8314 4.30834   7
   0   3  14 41.3533 4.25369  19
   0  -3  14 39.1794 3.49832  20
   0   3  14 45.1772 4.16225  21
   0  -3  14 43.2546 3.14017  18
   0   3  14 43.6622 3.87606  20
   0   3 -14 42.5210 3.52411  18
   0  -3 -14 39.3647 3.29642  18
   0   3 -14 56.0576 4.55839  15
   0  -3  14 40.9159 3.70051  16
   0  -3 -14 37.3808 2.64363  13
   0  -3 -15 65.9467 4.20659   6
   0  -3  15 74.8870 4.06497   5
   0   3 -15 70.4052 5.01056   6
   0   3 -15 79.5381 4.70930  30
   0  -3  15 79.9376 5.76987  29
   0  -3  15 64.2093 5.10545  27
   0  -3  15 75.9726 5.52502  21
   0   3  15 79.7010 5.27818  25
   0  -3  15 81.1470 5.32622  25
   0  -3  15 66.1841 5.23407  23
   0   3 -15 86.7402 5.63097   7
   0  -3 -15 80.3269 4.60175   7
   0  -3 -15 68.1628 4.89239   9
   0  -3  15 75.1484 5.18010   8
   0   3 -15 74.3884 4.27976   9
   0  -3 -15 67.0133 4.72798  18
   0   3 -15 71.5699 4.82251  18
   0  -3  15 78.0699 4.51437  18
   0  -3  15 81.1261 5.08863  20
   0   3  15 56.0159 5.52429  19
   0   3  15 75.4642 5.34055  20
   0   3  15 61.2134 5.28628  21
   0   3 -15 64.6281 5.64902  15
   0  -3  15 79.1559 5.30460  16
   0  -3 -15 72.6507 3.99981  13
   0  -3 -16 82.2073 4.79396   6
   0  -3  16 79.5372 4.55788   5
   0   3 -16 86.2269 5.79857   6
   0  -3  16 89.0269 6.41976  29
   0   3 -16 79.1301 5.21459  30
   0  -3  16 90.6137 5.98762  27
   0  -3  16 88.8971 5.90173  25
   0   3  16 72.2051 5.68969  25
   0  -3  16 73.9177 5.85640  23
   0  -3  16 94.5859 5.91297   8
   0   3 -16 92.0552 4.88802   9
   0   3 -16 91.9967 6.21562   7
   0  -3 -16 92.1671 5.64034   9
   0  -3 -16 94.1620 5.22993   7
   0  -3  16 97.3388 5.80323  20
   0   3  16 88.1495 6.01980  20
   0   3  16 77.5721 6.30604  19
   0  -3  16 92.6350 6.33620  21
   0   3  16 84.9238 6.18070  21
   0  -3 -16 82.5910 5.36929  18
   0   3 -16 89.5146 5.50273  18
   0  -3  16 89.9951 6.02767  16
   0   3 -16 84.3659 6.65845  15
   0  -3 -16 77.0626 4.45290  13
   0  -3 -17 8.85722 1.71511   6
   0  -3  17 11.1562 1.51040   5
   0   3 -17 7.68611 2.45726   6
   0  -3  17 9.43420 2.90342  29
   0  -3  17 11.2281 2.81772  27
   0  -3  17 10.3955 2.84983  23
   0   3  17 9.99861 2.79083  25
   0  -3  17 5.12378 2.55984  25
   0   3 -17 6.93207 2.67144   7
   0  -3  17 12.1632 2.73599   8
   0  -3 -17 7.87012 1.97701   7
   0  -3 -17 7.19526 2.48395   9
   0  -3  17 5.24255 2.91718  21
   0  -3 -17 8.75222 2.19340  18
   0   3  17 13.1909 3.10485  21
   0   3 -17 9.51494 2.36863  18
   0   3  17 6.36637 2.55510  20
   0  -3  17 11.2070 2.60945  20
   0  -3 -17 12.1677 3.19634  15
   0   3  17 7.86480 2.96452  16
   0  -3  17 5.76219 2.78912  16
   0   3 -17 8.40196 3.13179  15
   0  -3 -17 7.14598 1.27780  13
   0  -3  18 36.8327 4.55486  29
   0  -3  18 47.4561 4.26739  27
   0   3  18 39.9811 4.01673  25
   0  -3  18 35.0356 4.09634  23
   0  -3  18 37.3209 4.00361  25
   0  -3 -18 37.9523 3.56769   9
   0   3 -18 42.0046 4.36622   7
   0  -3 -18 41.7024 3.30054   7
   0  -3  18 39.7842 4.03880   8
   0   3  18 43.8270 4.13942   8
   0   3  18 44.8262 4.48252  20
   0  -3 -18 37.6127 3.51303  18
   0  -3  18 41.6646 4.40520  21
   0  -3  18 35.4812 3.78041  20
   0   3 -18 42.0963 3.63385  18
   0  -3  18 34.2725 4.09540  16
   0   3 -18 44.1220 5.24722  15
   0  -3 -18 37.2741 4.50851  15
   0   3  18 41.4768 4.52824  16
   0   3 -18 40.5484 3.88912   6
   0  -3  18 31.3598 2.50733   5
   0  -3 -18 37.6076 2.94667   6
   0  -3  19-1.16949 2.84782  27
   0  -3  19-1.01461 2.89711  29
   0   3  19-0.39435 2.71612  25
   0  -3  19 4.29760 2.90645  25
   0  -3  19-2.07428 2.73569  23
   0   3 -19-1.34153 2.74040   7
   0   3  19-0.81158 2.99168   8
   0  -3  19 0.38600 2.72697   8
   0  -3 -19 0.30334 2.38418   9
   0  -3 -19 0.96445 1.88007   7
   0   3 -19-2.74216 2.48365  18
   0  -3 -19 0.29627 2.32859  18
   0   3  19-0.42542 2.99047  20
   0  -3  19 0.71573 2.50309  20
   0  -3  19-3.65293 3.24161  21
   0   3 -19 2.77195 3.55024  15
   0   3  19-0.93685 3.40594  16
   0  -3  19-0.82068 3.02524  16
   0  -3 -19-1.57738 3.24318  15
   0  -3 -19-0.74914 1.71189   6
   0   3 -19-8.78854 2.68831   6
   0  -3  20 185.861 11.5046  29
   0  -3  20 198.621 11.0370  27
   0  -3  20 203.307 11.1437  25
   0   3  20 160.661 10.7253  25
   0  -3  20 200.141 11.1807  23
   0   3  20 191.315 11.0940   8
   0  -3 -20 194.801 10.0563   7
   0  -3  20 198.061 11.0389   8
   0  -3 -20 204.757 10.4897   9
   0   3 -20 187.182 11.1621   7
   0  -3  20 197.260 11.4675  21
   0   3  20 174.402 11.0465  20
   0  -3 -20 181.026 10.3093  18
   0  -3  20 181.782 10.7717  20
   0   3 -20 188.604 10.2124  18
   0   3 -20 192.090 11.8092  15
   0  -3  20 212.458 11.3561  16
   0  -3 -20 195.728 11.7584  15
   0   3 -20 192.037 10.6670   6
   0  -3 -20 165.262 9.59501   6
   0  -3  21 31.4044 4.12869  27
   0  -3  21 30.4206 4.57065  29
   0  -3  21 37.6820 4.51119  23
   0  -3  21 39.2260 4.30377  25
   0   3  21 23.0799 4.14727  25
   0  -3  21 30.8291 4.30115   8
   0   3 -21 28.7955 4.40949   7
   0   3  21 35.4785 4.33414   8
   0  -3 -21 30.1393 3.62337   9
   0  -3  21 37.9222 4.27112  20
   0  -3 -21 28.2373 3.55140  18
   0  -3  21 30.0501 4.58425  21
   0   3 -21 24.4568 4.88850  15
   0  -3 -21 27.2012 4.57708  15
   0   3 -21 27.2115 3.81394   6
   0   3 -22 1.88807 2.89545   6
   0  -3  22-2.95180 3.66477  29
   0  -3  22 0.46517 3.30219  25
   0   3  22-0.47899 3.40028   8
   0   3 -22-2.46913 3.36530   7
   0  -3  22-3.66320 3.29801   8
   0  -3  22-2.14194 3.59048  21
   0  -3  22-1.70082 3.27399  20
   0  -3 -22 1.80700 3.81030  15
   0   3 -22-0.63836 3.91156  15
   0  -3  22 3.86737 3.78496  11
   0   3 -23 28.6771 3.97517   6
   0  -3  23 33.2583 4.96797  29
   0  -3  23 23.8981 4.50728  25
   0   3 -23 39.8616 4.93931   7
   0  -3  23 24.5631 4.50672   8
   0  -3  23 25.7610 4.81326  21
   0  -3  23 21.8465 4.46058  20
   0  -3 -23 31.1991 5.53856  15
   0   3 -23 34.4610 5.32147  15
   0  -3  23 24.2467 4.91810  11
   0  -3  24 24.2946 4.72823  29
   0  -3  24 35.6372 5.03720  25
   0  -3  24 26.2204 4.76022   8
   0   3 -24 29.1851 4.50968   7
   0   3 -24 24.6544 5.50347  15
   0  -3 -24 28.2323 5.38656  15
   0  -3  24 28.1909 4.96616  11
   0  -3  24 27.9746 5.18604  21
   0  -3  24 25.0540 4.41924  20
   0  -3  25 44.2164 5.45598  20
   0  -3 -25 47.9628 6.14025  15
   0   3 -25 48.0624 5.49215   7
   0  -4   0 49.2135 2.96303   3
   0   4   0 50.1500 2.97067   2
   0  -4   0 48.3647 2.85710   2
   0  -4   0 48.8363 2.71568  30
   0  -4   0 45.9981 2.49520  24
   0   4   0 49.8695 2.94503   9
   0  -4   0 46.4452 2.85557   9
   0  -4   0 49.2828 2.84248  15
   0  -4   0 45.2201 2.88070   4
   0  -4   0 45.5563 2.88741   6
   0   4   1 12.4128 1.50377   2
   0   4  -1 13.3159 1.51180   2
   0  -4   1 16.4402 1.72034   3
   0  -4  -1 17.4709 1.73214   3
   0  -4  -1 17.6200 1.57799   2
   0  -4   1 14.3878 1.51732   2
   0   4   1 12.3006 1.23510  28
   0  -4  -1 15.8823 1.43873  30
   0  -4   1 14.2617 1.20037  30
   0  -4  -1 15.5339 1.24229  24
   0   4   1 15.7147 1.60210   9
   0  -4  -1 13.1200 1.48911   9
   0   4  -1 14.7039 1.51902   9
   0   4   1 11.9740 1.16610  19
   0  -4  -1 14.0624 0.96716  16
   0  -4   1 13.4421 1.45692  15
   0  -4  -1 13.1030 1.36947  15
   0   4   1 12.4820 1.31102  14
   0  -4   1 14.3526 1.50261   4
   0  -4  -1 15.6534 1.51139   4
   0  -4   1 14.3260 1.54602   6
   0  -4  -1 15.6324 1.45621   6
   0  -4  -2 674.768 31.9694   3
   0   4  -2 728.991 32.0586   2
   0  -4  -2 701.794 31.9096   2
   0  -4   2 687.590 31.5588  30
   0  -4  -2 717.182 31.9743  30
   0   4   2 656.274 31.8297  28
   0  -4  -2 709.432 31.8185  24
   0   4   2 673.531 32.0521  22
   0   4   2 694.052 32.0158   9
   0   4  -2 709.638 31.9229   9
   0  -4  -2 700.395 31.8490   6
   0  -4  -2 686.493 32.0112   9
   0   4   2 647.757 31.7751  19
   0  -4  -2 621.557 31.5863  16
   0  -4  -2 730.857 31.8689  15
   0  -4   2 695.170 31.9602  15
   0   4   2 742.667 31.9682  14
   0   4  -2 738.949 32.1158   6
   0  -4  -2 714.690 31.9638   4
   0  -4   2 745.292 31.9702   6
   0  -4  -3 3.66375 1.02750   4
   0  -4   3 3.01671 1.26332   6
   0  -4  -3 1.77690 1.04149   6
   0   4  -3 1.56788 1.19930   6
   0   4  -3 2.87093 1.10280   2
   0  -4  -3 4.63241 1.07591   2
   0  -4  -3 3.99501 1.20879   3
   0  -4  -3 1.68271 1.05903  28
   0   4   3 3.90243 1.00579  28
   0  -4  -3 3.00482 1.26821  22
   0   4   3 1.32841 1.18840  22
   0  -4  -3 2.43069 1.20549  24
   0   4  -3 2.83414 1.24367   9
   0  -4  -3 4.12234 1.30798   9
   0   4   3 2.64355 1.10085  19
   0  -4  -3 3.00451 1.01946  20
   0   4   3 2.26827 1.10323  14
   0  -4   3 1.67767 1.27826  15
   0  -4  -3 1.64142 0.88961  16
   0   4   3 2.81630 0.86527  16
   0   4   3 1.48452 1.02804  17
   0  -4  -3 2.31201 0.98822  15
   0  -4   3 2.17804 0.54857  16
   0   4   3 1.73631 1.14394  10
   0   4  -4-0.30395 1.31272   6
   0  -4   4 0.79142 1.03018   4
   0  -4   4-0.12080 1.25376   6
   0  -4  -4-0.11373 1.08152   4
   0   4  -4 0.52635 1.14045   2
   0  -4   4 0.72719 1.04563   2
   0  -4  -4 0.85271 1.27872   3
   0   4   4-0.13163 1.03454   2
   0  -4   4 0.61591 1.23978   3
   0  -4  -4-0.10464 1.05322   2
   0   4   4 1.69396 1.08262  28
   0   4   4 1.41154 1.30447  26
   0  -4  -4 1.51675 1.31119  22
   0  -4  -4 0.24584 1.28744  24
   0   4   4-0.16521 1.36426  22
   0  -4  -4 1.33244 1.26179   9
   0  -4  -4 0.93582 1.12222   8
   0   4  -4-1.41046 1.31159   9
   0  -4   4 1.13956 1.05285   9
   0  -4  -4 0.09935 1.11743  20
   0   4   4 0.92899 1.15773  19
   0  -4  -4 0.79601 1.10479  19
   0  -4   4 2.50260 1.41827  18
   0  -4   4 0.14492 1.39302  15
   0  -4  -4 0.18380 0.99878  16
   0   4   4 1.18018 1.24009  17
   0  -4   4-0.33153 0.70580  16
   0   4   4 1.43031 1.11201  14
   0   4   4-0.20684 0.97002  16
   0   4   4 0.73018 1.16145  10
   0  -4   5 20.8630 2.02438   6
   0  -4   5 21.3313 1.81008   4
   0  -4  -5 20.4626 1.78093   4
   0   4  -5 22.6133 2.17968   6
   0  -4   5 21.2515 1.96519   5
   0  -4  -5 23.1283 1.81234   2
   0   4  -5 23.3046 1.96147   2
   0   4   5 20.8966 1.83984   2
   0  -4   5 22.1926 1.98192   3
   0  -4  -5 18.0197 1.88548   3
   0  -4   5 20.7957 1.69862   2
   0   4   5 19.4640 2.09205  26
   0   4   5 19.5726 1.92277  28
   0  -4  -5 18.0222 2.31993  27
   0  -4  -5 20.2148 2.12596  22
   0  -4  -5 20.8693 1.79094  25
   0   4  -5 20.3991 1.32038  24
   0  -4  -5 18.3807 1.98277  24
   0  -4  -5 18.4742 2.34800  23
   0   4   5 18.5124 2.15296  22
   0  -4   5 23.4137 1.79411   9
   0  -4  -5 18.0643 2.06490   9
   0   4  -5 19.6107 1.85430   9
   0  -4  -5 22.7217 1.86729   8
   0  -4  -5 15.8468 1.95078  19
   0   4   5 19.3469 2.01361  19
   0  -4  -5 21.2154 1.87663  20
   0  -4   5 20.6862 1.97140  18
   0  -4  -5 20.5278 2.03317  17
   0   4   5 22.3525 2.14842  17
   0  -4  -5 22.4416 1.88494  16
   0  -4   5 20.6999 1.57766  16
   0  -4   5 24.8308 2.26332  15
   0   4   5 22.2421 1.89083  16
   0   4   5 20.5670 1.93909  14
   0   4   5 19.4316 2.07550  10
   0  -4   5 19.8251 1.38223  12
   0  -4   6 506.543 23.3921   4
   0  -4   6 526.431 23.4921   5
   0  -4  -6 496.013 23.3782   4
   0   4  -6 579.805 23.9006   6
   0  -4   6 509.017 23.3431   2
   0  -4  -6 484.370 23.4502   3
   0  -4  -6 496.649 23.3279   2
   0  -4   6 510.159 23.4970   3
   0   4  -6 513.673 23.5384   2
   0   4   6 526.716 23.5442   2
   0  -4  -6 474.964 23.6462  26
   0  -4  -6 511.624 23.7779  29
   0  -4  -6 446.504 23.6906  30
   0  -4  -6 488.262 23.9008  27
   0   4   6 505.569 23.8776  26
   0   4   6 553.087 23.7192  28
   0  -4  -6 448.725 23.7879  23
   0  -4  -6 529.612 23.7574  22
   0   4   6 483.207 23.8655  22
   0   4  -6 516.046 23.1424  24
   0  -4  -6 483.279 23.3835  25
   0  -4  -6 497.721 23.7246   9
   0  -4  -6 517.691 23.4400   8
   0   4  -6 484.922 23.3457   9
   0  -4   6 508.796 23.3983   9
   0  -4  -6 577.140 23.5739  20
   0   4  -6 473.065 23.3689  19
   0  -4  -6 515.741 23.6655  19
   0  -4  -6 477.447 23.6292  21
   0  -4  -6 504.318 23.6201  17
   0  -4   6 507.401 23.5455  18
   0   4  -6 508.628 23.6396  18
   0   4   6 485.967 23.6317  14
   0   4   6 480.601 23.7727  17
   0   4   6 514.552 23.6304  16
   0  -4  -6 496.763 23.4866  16
   0  -4   6 528.325 23.8680  15
   0  -4   6 508.116 23.3144  16
   0   4  -6 512.906 23.2445  16
   0  -4  -6 470.435 23.6216  11
   0  -4   6 515.935 23.1401  12
   0   4   6 527.690 23.8163  10
   0  -4  -6 464.201 23.7513  12
   0  -4  -6 481.080 23.5920  10
   0  -4  -7 474.478 23.1222   4
   0  -4   7 531.227 23.2925   5
   0   4  -7 522.959 23.6520   6
   0  -4   7 503.525 23.1610   4
   0  -4   7 525.045 23.1285   2
   0  -4  -7 465.846 23.2217   3
   0  -4  -7 500.794 23.1042   2
   0   4   7 485.493 23.2740   2
   0   4  -7 509.349 23.3113   2
   0  -4   7 515.951 23.3044   3
   0   4   7 540.908 23.5991  28
   0  -4  -7 477.824 23.5940  29
   0   4   7 485.762 23.7472  26
   0  -4  -7 471.256 23.7266  27
   0  -4  -7 480.010 23.6507  30
   0  -4  -7 494.830 23.6140  26
   0  -4  -7 499.528 23.8008  23
   0  -4  -7 478.307 23.2245  25
   0   4  -7 520.098 23.0669  24
   0  -4   7 509.332 23.4517  25
   0   4   7 474.059 23.7646  22
   0   4  -7 511.159 23.1919   9
   0  -4  -7 487.468 22.7097   7
   0  -4  -7 479.442 23.2533   8
   0  -4  -7 510.881 23.6050   9
   0  -4   7 500.176 23.2299   9
   0   4  -7 533.178 23.5092  18
   0  -4  -7 525.665 23.5888  19
   0  -4  -7 548.483 23.4027  20
   0  -4  -7 468.326 23.4249  17
   0  -4   7 495.762 23.3649  18
   0  -4   7 525.629 23.2422  20
   0  -4  -7 492.816 23.5184  21
   0   4  -7 483.515 23.2764  19
   0  -4  -7 482.017 23.3433  16
   0   4   7 477.905 23.5054  14
   0   4   7 506.397 23.6840  17
   0   4   7 460.014 23.4465  16
   0  -4   7 500.585 23.7258  15
   0  -4   7 519.708 23.2430  16
   0  -4  -7 483.148 23.3572  14
   0   4  -7 506.816 23.1283  16
   0   4   7 534.153 23.7283  10
   0  -4   7 511.021 23.0080  12
   0  -4  -7 509.844 23.5548  11
   0  -4  -7 494.910 23.4806  10
   0  -4  -7 446.686 23.6976  12
   0  -4   8 284.491 13.4330   4
   0  -4   8 314.205 13.7931   6
   0  -4   8 308.679 13.6269   5
   0  -4  -8 273.047 13.4255   4
   0   4  -8 285.130 13.9965   6
   0   4  -8 284.957 13.6011   2
   0  -4   8 284.547 13.5867   3
   0  -4  -8 278.851 13.3833   2
   0  -4   8 288.288 13.4063   2
   0   4   8 269.913 13.5592   2
   0  -4  -8 271.757 13.5413   3
   0  -4   8 298.761 13.8559  27
   0  -4  -8 281.780 14.0294  29
   0  -4  -8 278.894 13.9664  26
   0   4   8 302.839 14.0042  28
   0  -4  -8 287.243 14.1233  30
   0  -4  -8 262.168 14.1100  27
   0   4   8 253.014 14.0676  26
   0  -4  -8 269.506 13.5860  25
   0   4   8 287.392 14.2391  22
   0  -4  -8 284.429 14.2193  23
   0  -4   8 285.009 13.8160  25
   0   4  -8 293.682 13.4976  24
   0  -4   8 281.503 13.8565  23
   0  -4  -8 287.747 13.9864   9
   0  -4  -8 273.416 13.6319   8
   0   4  -8 293.079 13.5185   9
   0  -4  -8 283.719 13.1003   7
   0  -4   8 293.719 13.8066   8
   0  -4  -8 279.135 13.8581  17
   0  -4  -8 290.833 13.9868  19
   0   4  -8 282.208 13.8167  18
   0  -4  -8 249.334 13.7753  21
   0  -4   8 299.502 13.6489  20
   0  -4  -8 296.535 13.7448  20
   0  -4   8 281.725 13.7021  18
   0   4  -8 286.977 13.7420  19
   0  -4   8 278.639 13.6486  16
   0   4   8 316.736 14.0437  14
   0  -4  -8 277.448 13.7165  14
   0   4  -8 293.778 13.5397  16
   0  -4  -8 288.658 13.8337  16
   0  -4   8 271.122 14.0935  15
   0   4   8 293.357 13.9905  16
   0   4   8 284.542 14.1495  17
   0  -4  -8 269.249 13.8385  10
   0  -4   8 285.656 13.3999  12
   0  -4  -8 261.452 13.8884  11
   0   4   8 275.947 14.0480  10
   0  -4  -8 290.994 14.1800  12
   0  -4  -8 299.603 13.6122  13
   0  -4   9 1025.11 44.6430   6
   0   4  -9 997.053 44.9662   6
   0  -4   9 974.562 44.2676   4
   0  -4  -9 956.711 44.2629   4
   0  -4   9 1008.09 44.4458   5
   0   4  -9 925.127 44.4083   2
   0   4   9 913.019 44.3958   2
   0  -4  -9 926.269 44.3813   3
   0  -4   9 961.250 44.2257   2
   0  -4  -9 962.636 44.2220   2
   0  -4   9 951.048 44.4109   3
   0  -4  -9 1030.59 44.9936  26
   0  -4  -9 909.090 44.8977  29
   0   4   9 945.655 45.1979  26
   0  -4   9 964.434 44.7792  27
   0   4   9 1081.44 45.0071  28
   0  -4  -9 945.661 45.0248  30
   0  -4  -9 963.853 45.1432  27
   0  -4  -9 875.201 45.0259  23
   0  -4   9 960.280 44.7918  23
   0  -4  -9 1013.14 44.5485  25
   0  -4   9 1007.86 44.8116  25
   0   4  -9 981.764 44.4416  24
   0   4   9 895.587 45.1578  22
   0  -4  -9 929.854 44.5379   8
   0  -4  -9 956.798 44.8947   9
   0  -4  -9 968.660 44.0528   7
   0  -4   9 1014.18 44.7751   8
   0   4  -9 999.150 44.3814   9
   0  -4  -9 987.853 44.8437  21
   0  -4  -9 936.583 44.8859  19
   0  -4   9 1015.91 44.6193  18
   0  -4   9 998.704 44.5836  20
   0   4  -9 957.977 44.6660  19
   0  -4  -9 908.340 44.7465  17
   0   4  -9 988.610 44.7590  18
   0  -4  -9 984.464 44.6516  20
   0   4   9 956.559 45.0832  17
   0  -4   9 958.101 44.6278  16
   0  -4  -9 1003.68 44.7429  16
   0  -4   9 970.157 45.0851  15
   0   4   9 1057.44 44.9748  14
   0  -4  -9 939.105 44.6018  14
   0   4  -9 981.940 44.4757  16
   0   4   9 904.678 44.8581  16
   0   4  -9 984.424 45.2770  15
   0  -4  -9 948.208 44.8043  11
   0  -4  -9 945.169 45.0644  12
   0  -4  -9 945.667 44.4147  13
   0  -4   9 966.845 44.3446  12
   0   4   9 999.215 45.0747  10
   0  -4  10 67.0053 3.81031   4
   0   4 -10 79.4793 4.68910   6
   0  -4 -10 70.8382 3.83745   4
   0  -4  10 83.2679 4.15472   5
   0  -4  10 77.1685 4.31425   6
   0  -4  10 75.2799 3.82450   2
   0  -4 -10 63.4781 3.96558   3
   0  -4  10 69.4097 4.01978   3
   0  -4 -10 76.0564 3.82727   2
   0  -4 -10 69.3319 4.64491  29
   0   4  10 65.1706 4.51477  28
   0   4  10 66.2437 4.88768  26
   0  -4  10 70.2872 4.48348  27
   0  -4 -10 72.0358 4.91803  27
   0   4 -10 73.3989 4.17917  24
   0  -4 -10 77.0006 4.31311  25
   0  -4  10 69.5048 4.51649  23
   0  -4 -10 67.9188 4.81842  23
   0  -4  10 73.3369 4.46995  25
   0  -4 -10 75.0325 4.33187   8
   0  -4 -10 66.9951 3.71729   7
   0   4 -10 77.1112 4.09975   9
   0  -4 -10 69.0846 4.54731   9
   0  -4  10 69.7612 4.41738   8
   0   4 -10 82.1488 4.53362  18
   0  -4  10 74.9227 4.29229  18
   0  -4 -10 71.7381 4.34758  20
   0  -4  10 73.9629 4.27582  20
   0  -4 -10 63.0914 4.42514  21
   0   4 -10 74.0239 4.46711  19
   0  -4 -10 72.8278 4.64873  19
   0  -4 -10 75.5857 4.48451  16
   0   4  10 77.0784 4.75487  16
   0   4 -10 64.1614 4.84449  15
   0  -4  10 69.8546 4.36437  16
   0   4  10 71.9268 4.58773  14
   0   4  10 69.4730 4.81809  17
   0   4 -10 74.3908 4.23058  16
   0  -4 -10 67.9847 4.02307  13
   0  -4 -10 75.9288 4.63065  11
   0  -4  10 74.0536 4.09074  12
   0   4  10 72.8683 4.72393  10
   0  -4 -11 27.7782 1.89536   4
   0  -4  11 27.2870 1.89609   4
   0   4 -11 36.5559 3.00841   6
   0  -4  11 23.2067 2.11080   5
   0  -4  11 26.0758 2.46299   6
   0  -4  11 27.0061 2.06981   3
   0  -4 -11 26.2907 2.07493   3
   0  -4  11 27.6866 1.85402   2
   0  -4 -11 30.5606 1.87115   2
   0  -4  11 36.2429 2.88021  27
   0  -4  11 28.0331 2.71305  23
   0  -4 -11 32.6882 2.56181  25
   0   4  11 21.1275 2.87141  26
   0  -4  11 27.0372 2.68565  25
   0   4 -11 25.4626 2.39215  24
   0  -4 -11 27.8282 1.90615   7
   0  -4 -11 24.6505 2.64126   9
   0  -4  11 32.2811 2.74099   8
   0   4  11 31.0755 2.81852   8
   0   4 -11 30.5133 2.27310   9
   0   4  11 27.5384 2.81240  10
   0  -4  11 27.3653 2.42958  18
   0   4 -11 26.7136 2.62403  19
   0  -4  11 28.5308 2.47635  20
   0   4 -11 23.8964 2.52294  18
   0   4 -11 27.3699 3.17186  15
   0   4 -11 26.4037 2.47150  16
   0  -4  11 30.4841 2.66408  16
   0   4  11 21.8964 2.75961  16
   0   4  11 28.1955 2.79618  14
   0   4  11 21.1255 2.86073  17
   0  -4  11 28.8269 1.97060  13
   0  -4 -11 23.4529 2.08063  13
   0  -4  11 32.0626 3.03740  11
   0  -4  11 31.2584 2.29073  12
   0  -4 -12 345.345 15.8282   4
   0  -4  12 357.285 15.8461   4
   0   4 -12 367.035 16.9382   6
   0  -4 -12 329.766 15.9682   6
   0  -4  12 352.000 16.0945   5
   0  -4 -12 338.207 15.7571   5
   0  -4 -12 315.770 15.9106   3
   0  -4  12 318.383 15.9618   1
   0  -4 -12 309.996 15.9411   1
   0  -4 -12 338.594 15.7441   2
   0  -4  12 339.852 15.9446   3
   0  -4  12 321.255 16.6670  27
   0   4  12 314.091 17.1329  26
   0   4 -12 362.590 16.4667  24
   0  -4  12 331.126 16.7890  23
   0  -4  12 336.582 16.7312  25
   0  -4 -12 336.552 16.7957   9
   0   4 -12 346.371 16.1202   9
   0   4  12 332.165 16.7263   8
   0  -4 -12 330.784 15.9452   7
   0  -4  12 338.463 16.7084   8
   0   4 -12 342.023 16.5803  18
   0  -4  12 370.015 16.3966  18
   0  -4  12 352.864 16.5549  20
   0   4 -12 340.982 16.6400  19
   0   4 -12 351.263 16.4086  16
   0  -4  12 330.843 16.6499  16
   0   4 -12 342.619 17.4123  15
   0   4  12 347.182 17.1469  17
   0  -4 -12 325.124 16.0520  13
   0  -4  12 328.624 17.0182  11
   0  -4  12 353.451 15.8565  13
   0   4  12 355.872 17.1384  10
   0  -4  12 352.856 16.3295  12
   0   4 -13 141.332 7.29597   6
   0  -4  13 123.802 5.90832   4
   0  -4 -13 120.154 5.81600   5
   0  -4 -13 124.240 6.22264   6
   0  -4  13 117.040 6.22821   5
   0  -4 -13 122.065 5.89359   4
   0  -4 -13 109.809 5.98140   3
   0  -4  13 113.533 6.00405   3
   0  -4 -13 118.931 6.06151   1
   0  -4  13 119.256 6.06202   1
   0  -4  13 124.970 7.47463  29
   0  -4  13 112.927 6.94743  27
   0   4 -13 122.367 6.75198  24
   0   4  13 107.875 7.50799  26
   0  -4  13 119.608 7.04197  25
   0  -4  13 119.561 7.10023  23
   0   4 -13 114.409 7.41443   7
   0  -4 -13 117.635 6.18109   7
   0   4  13 117.223 6.99947   8
   0  -4 -13 128.454 7.11344   9
   0  -4  13 129.304 7.07699   8
   0   4 -13 125.494 6.34180   9
   0  -4 -13 117.468 6.77618  18
   0   4 -13 125.474 6.85436  18
   0  -4  13 125.259 6.84330  20
   0  -4  13 124.283 6.55571  18
   0   4  13 119.164 7.43942  17
   0   4 -13 135.902 7.93929  15
   0  -4  13 125.816 7.03773  16
   0   4  13 126.830 7.42692  10
   0  -4 -13 112.218 6.21015  13
   0  -4  13 124.683 5.92553  13
   0  -4 -14 392.158 19.0881   6
   0  -4  14 427.138 19.1479   5
   0  -4 -14 413.537 18.6837   4
   0  -4 -14 409.934 18.5989   5
   0  -4  14 407.996 18.6911   4
   0   4 -14 416.392 20.1453   6
   0  -4 -14 388.896 18.7825   3
   0  -4  14 396.970 18.7668   3
   0  -4  14 371.402 18.7651   1
   0  -4 -14 379.074 18.6534   1
   0  -4  14 390.381 18.6622   1
   0  -4 -14 373.868 18.7860   1
   0  -4  14 420.852 20.0423  27
   0  -4  14 438.613 20.7157  29
   0   4 -14 432.566 19.7288  24
   0  -4  14 452.271 20.1906  25
   0   4  14 406.112 20.6932  26
   0  -4  14 411.061 20.1155  23
   0   4 -14 428.065 19.2263   9
   0   4 -14 462.589 20.7417   7
   0  -4 -14 424.561 19.1952   7
   0   4  14 412.474 20.0651   8
   0  -4 -14 417.555 20.0169   9
   0  -4  14 448.443 20.1247   8
   0   4 -14 460.777 19.8913  18
   0  -4 -14 400.256 19.7245  18
   0  -4  14 431.359 19.4465  18
   0  -4  14 423.302 19.8393  20
   0   4 -14 465.584 21.0045  15
   0  -4  14 419.916 20.0399  16
   0  -4  14 434.357 18.7106  13
   0  -4 -14 392.037 19.0896  13
   0  -4  15 226.049 8.79345   5
   0   4 -15 223.926 10.0771   6
   0  -4 -15 193.897 8.69420   6
   0  -4 -15 169.010 7.97019   1
   0  -4 -15 167.745 8.02459   1
   0  -4  15 226.334 10.0218  27
   0  -4  15 227.503 10.7278  29
   0  -4  15 222.036 10.1270  23
   0  -4  15 218.234 9.96932  25
   0  -4  15 212.615 10.2622  21
   0  -4  15 213.245 9.88973   8
   0   4  15 228.720 10.1542   8
   0   4 -15 223.009 8.92926   9
   0  -4 -15 217.485 8.90878   7
   0  -4 -15 198.097 9.68950   9
   0   4 -15 226.970 10.6189   7
   0   4  15 187.489 9.97499  20
   0   4 -15 225.768 9.63309  18
   0  -4  15 212.334 9.10176  18
   0  -4 -15 198.925 9.45539  18
   0  -4  15 218.505 9.67592  20
   0  -4  15 225.960 10.0207  16
   0   4 -15 215.726 10.9173  15
   0  -4  15 205.927 8.00356  13
   0  -4 -15 195.546 8.67123  13
   0   4 -16 330.813 16.8082   6
   0  -4 -16 309.912 15.7301   6
   0  -4  16 327.904 15.6851   5
   0  -4  16 368.797 16.9879  27
   0  -4  16 353.418 17.5950  29
   0  -4  16 323.153 16.7725  25
   0  -4  16 355.906 17.3100  21
   0  -4  16 328.888 16.9681  23
   0  -4 -16 369.133 16.8465   9
   0  -4 -16 352.025 15.9371   7
   0   4 -16 357.054 17.4684   7
   0   4  16 293.802 16.6724   8
   0  -4  16 336.458 16.8167   8
   0  -4 -16 296.957 16.3326  18
   0   4 -16 341.993 16.4717  18
   0  -4  16 349.689 16.6418  20
   0   4  16 315.508 16.9501  20
   0   4 -16 356.478 17.8034  15
   0  -4  16 326.864 16.8082  16
   0  -4 -16 306.530 15.5980  13
   0   4 -17 132.152 7.44926   6
   0  -4 -17 113.423 6.20147   6
   0  -4  17 117.809 6.12559   5
   0  -4  17 108.592 7.22236  27
   0  -4  17 102.007 7.68919  29
   0  -4  17 122.061 7.78651  21
   0  -4  17 123.424 7.45175  23
   0  -4  17 115.450 7.37176  25
   0   4 -17 120.409 7.83327   7
   0  -4 -17 123.736 6.38138   7
   0  -4  17 123.992 7.41283   8
   0  -4 -17 123.344 7.16760   9
   0   4  17 103.039 7.28983   8
   0   4 -17 122.970 6.96553  18
   0  -4 -17 109.147 6.85820  18
   0   4  17 98.8164 7.66855  19
   0   4  17 118.284 7.64106  20
   0  -4  17 128.192 7.27701  20
   0  -4  17 119.134 7.42124  16
   0   4 -17 127.103 8.22180  15
   0  -4 -17 109.005 5.99164  13
   0  -4  18-0.35804 2.56631  27
   0  -4  18-0.48612 2.81749  29
   0  -4  18-0.37036 2.49676  25
   0  -4  18 1.91186 2.70092  23
   0   4 -18-1.83061 2.74828   7
   0   4  18 1.93004 2.63042   8
   0  -4 -18 0.73915 1.50346   7
   0  -4  18 2.17773 2.61404   8
   0  -4 -18-1.58371 2.30282   9
   0  -4  18-0.87743 2.85953  21
   0  -4  18-2.92969 2.34444  20
   0   4 -18 1.63727 2.11842  18
   0  -4 -18-0.29049 2.09214  18
   0  -4  18-0.37426 2.70824  16
   0  -4 -18 1.98140 3.09449  15
   0   4 -18 2.66294 3.57088  15
   0  -4 -18-0.48316 1.50172   6
   0   4 -18-0.35480 2.51852   6
   0  -4  19 68.0652 6.12111  29
   0  -4  19 71.2439 5.41093  27
   0  -4  19 62.7175 5.46835  23
   0  -4  19 82.0855 5.79216  25
   0  -4 -19 79.2046 5.32572   9
   0   4 -19 80.2722 6.05719   7
   0  -4  19 79.3075 5.79454   8
   0  -4  19 58.4222 5.13313  20
   0  -4  19 72.0672 5.88313  21
   0  -4 -19 61.7231 4.97033  18
   0   4 -19 74.4985 5.03504  18
   0   4 -19 60.1299 6.29086  15
   0  -4 -19 67.4778 6.07664  15
   0  -4  19 65.7146 5.54784  16
   0   4 -19 84.4381 5.67943   6
   0  -4 -19 57.6122 4.14827   6
   0  -4  20 30.4323 4.52923  29
   0  -4  20 37.5520 4.05126  27
   0  -4  20 38.9684 4.33096  25
   0  -4  20 33.6384 4.26308  23
   0  -4  20 34.4717 4.31091   8
   0  -4 -20 31.1489 3.72230   9
   0   4 -20 31.7165 4.49816   7
   0  -4  20 28.4963 3.93335  20
   0   4 -20 31.7408 3.54875  18
   0  -4  20 37.2768 4.87736  21
   0  -4 -20 32.6322 3.68552  18
   0   4 -20 33.1019 4.84856  15
   0  -4 -20 36.8086 4.88849  15
   0   4 -20 33.8733 4.05925   6
   0  -4  21 196.699 11.9044  29
   0  -4  21 172.300 10.7874  27
   0  -4  21 184.949 11.0504  23
   0  -4  21 188.713 11.1641  25
   0   4 -21 206.265 11.5150   7
   0  -4  21 201.485 11.2257   8
   0  -4 -21 185.449 10.4317   9
   0  -4  21 186.723 11.4426  21
   0  -4 -21 164.829 10.2267  18
   0  -4  21 181.324 10.7795  20
   0  -4 -21 167.025 11.4577  15
   0   4 -21 191.925 12.1808  15
   0   4 -21 213.898 11.0645   6
   0  -4  22 22.0187 4.63465  29
   0  -4  22 14.4754 3.94539  25
   0  -4  22 20.8217 4.05936  23
   0   4 -22 17.3409 3.91855   7
   0  -4  22 16.4162 3.96100   8
   0  -4  22 12.9616 3.85941  21
   0  -4  22 14.8401 3.66250  20
   0  -4 -22 11.3302 4.31047  15
   0   4 -22 14.1801 4.71602  15
   0   4 -22 11.9410 3.64706   6
   0   4 -23 364.896 19.1266   6
   0  -4  23 354.963 20.1231  29
   0  -4  23 353.683 19.4853  25
   0   4 -23 426.314 20.1096   7
   0  -4  23 370.439 19.4795   8
   0  -4  23 357.266 19.1764  20
   0  -4  23 354.400 19.8928  21
   0  -4 -23 342.541 20.0367  15
   0   4 -23 404.070 20.7326  15
   0  -4  23 368.950 20.0969  11
   0  -4  24 65.4082 6.73942  29
   0  -4  24 58.1201 6.07376  25
   0  -4  24 55.9449 5.88157   8
   0   4 -24 59.3552 6.15183   7
   0   4 -24 66.8281 7.14683  15
   0  -4 -24 59.4976 6.87080  15
   0  -4  24 60.9802 6.67129  11
   0  -4  24 62.7858 6.51450  21
   0  -4  24 52.9997 5.65198  20
   0  -4  25 63.7244 6.28743  20
   0   4 -25 90.0380 7.21899   7
   0  -5   0 1.31431 1.25999   2
   0  -5   0-0.44755 1.48669   3
   0   5   0 0.33141 1.24367   2
   0  -5   0 0.19715 1.04401  30
   0  -5   0 0.49663 0.81998  24
   0  -5   0-0.14169 1.21171   9
   0   5   0-0.13830 1.47754   9
   0   5   0 3.71599 1.22512  15
   0  -5   0-0.59483 1.30626  15
   0  -5   0-0.87824 1.24747   4
   0  -5   0 0.49513 1.41640   6
   0  -5  -1 15.9377 2.00654   3
   0  -5   1 15.7449 1.81302   2
   0  -5  -1 19.5561 1.87284   2
   0   5  -1 17.7327 1.88784   2
   0   5   1 17.4034 1.87360   2
   0   5   1 15.1038 1.57887  28
   0  -5  -1 16.2771 1.71319  30
   0  -5   1 18.6133 1.51986  30
   0  -5  -1 16.7969 1.45099  24
   0  -5  -1 16.7746 1.82424   9
   0   5  -1 17.1936 1.93098   9
   0   5   1 19.1076 2.04492   9
   0   5   1 15.2720 1.43468  19
   0  -5  -1 15.4673 1.13954  16
   0   5   1 15.1466 1.70670  15
   0  -5   1 13.9107 1.71859  15
   0  -5  -1 20.4324 1.77184  15
   0   5   1 17.8829 1.77268  14
   0   5  -1 14.6294 1.62486  15
   0  -5   1 15.1272 1.77377   6
   0  -5  -1 17.5025 1.79083   6
   0   5   1 17.1948 1.87717   6
   0  -5  -1 17.1578 1.85889   4
   0  -5   1 13.4992 1.82222   4
   0  -5   2 695.385 30.0302   6
   0  -5  -2 648.270 30.0558   4
   0  -5  -2 649.957 29.8844   6
   0   5  -2 669.976 30.1892   2
   0  -5  -2 652.743 30.0817   3
   0  -5  -2 670.051 29.9943   2
   0  -5  -2 573.287 29.9102  30
   0   5   2 667.821 29.9160  28
   0  -5   2 645.004 29.5900  30
   0  -5  -2 637.691 29.7832  24
   0   5  -2 663.188 29.9755   9
   0  -5  -2 660.894 30.1196   9
   0   5   2 640.820 30.0781   9
   0   5   2 633.456 29.8079  19
   0  -5   2 608.916 29.9748  15
   0  -5  -2 648.171 29.5610  16
   0  -5  -2 657.724 29.9035  15
   0   5   2 645.736 29.9925  14
   0  -5  -2 637.775 29.9961  12
   0  -5   3 46.4360 2.92772   6
   0  -5  -3 36.3155 2.67522   4
   0   5  -3 36.6355 2.85505   6
   0   5  -3 40.4727 2.86103   2
   0  -5  -3 37.5322 2.68542   2
   0  -5   3 36.4352 2.86388   3
   0  -5  -3 33.7853 2.78983   3
   0  -5  -3 37.6330 2.87835  30
   0   5   3 44.3508 2.74741  28
   0  -5   3 42.3180 2.17891  30
   0  -5  -3 40.6394 2.68155  24
   0   5   3 33.4018 2.89926   9
   0   5  -3 46.5056 2.85426   9
   0  -5  -3 38.3436 2.64806   6
   0  -5  -3 36.7695 2.87270   9
   0  -5   3 40.9584 2.94533  18
   0  -5  -3 45.0883 2.61165  20
   0   5   3 42.2885 2.91912  17
   0   5   3 37.2268 2.63684  19
   0  -5  -3 39.9520 2.41340  16
   0  -5  -3 35.7561 2.63611  15
   0  -5   3 42.1149 2.89155  15
   0   5   3 39.1132 2.81181  14
   0  -5   3 41.7435 2.00517  16
   0  -5  -3 35.9624 2.88799  12
   0   5   3 43.3886 2.92836  10
   0  -5  -4 30.7361 2.32600   4
   0  -5   4 32.9763 2.42420   6
   0  -5   4 30.1327 2.34249   4
   0   5  -4 35.6841 2.65296   6
   0  -5  -4 30.5129 2.51108   3
   0  -5   4 25.4798 2.40869   3
   0   5  -4 30.1020 2.46821   2
   0  -5   4 30.2959 2.26602   2
   0   5   4 24.7520 2.33898   2
   0  -5  -4 29.4588 2.27902   2
   0  -5  -4 22.6154 2.45072  30
   0  -5  -4 29.1937 2.29688  28
   0   5   4 32.1842 2.37102  28
   0  -5  -4 26.0904 2.27168  24
   0   5   4 27.6486 2.59354  22
   0  -5  -4 30.5159 2.54235  22
   0  -5  -4 24.6551 2.45683   9
   0   5   4 26.4487 1.57774   7
   0   5  -4 31.6910 2.32081   9
   0  -5  -4 27.7357 2.16097   6
   0  -5   4 26.9269 2.23920   9
   0  -5   4 30.2280 2.44167  18
   0   5   4 30.3089 2.54187  17
   0   5   4 26.8229 2.26223  19
   0  -5  -4 34.3365 2.18951  20
   0   5   4 32.3106 2.34960  14
   0   5   4 30.4291 2.11011  16
   0  -5   4 25.4949 2.49847  15
   0  -5  -4 24.1226 1.99949  16
   0  -5  -4 30.7348 2.28350  15
   0  -5   4 31.3149 1.69189  16
   0  -5  -4 29.5112 2.53638  12
   0   5   4 23.4348 2.30589  10
   0  -5  -5 496.432 24.7261   4
   0  -5   5 567.595 24.8947   6
   0  -5   5 514.584 24.7610   4
   0  -5   5 537.733 24.8239   5
   0   5  -5 548.295 25.1374   6
   0  -5  -5 560.506 24.7306   2
   0  -5  -5 517.208 24.8327   3
   0   5  -5 566.123 24.9806   2
   0  -5   5 534.918 24.6961   2
   0   5   5 539.207 24.9445   2
   0  -5   5 524.068 24.8585   3
   0  -5  -5 541.749 24.7703  28
   0   5   5 523.947 24.8533  28
   0  -5  -5 507.213 24.6027  25
   0   5   5 508.923 25.1465  22
   0  -5  -5 510.219 24.8257  24
   0  -5  -5 539.556 24.9747  22
   0   5  -5 547.470 24.7367   9
   0  -5  -5 518.970 24.6201   6
   0  -5   5 528.593 24.7327   9
   0  -5  -5 524.070 25.0164   9
   0  -5  -5 507.351 24.6297   8
   0  -5  -5 552.086 24.7258  20
   0   5   5 506.030 24.9065  19
   0   5   5 520.466 25.0159  17
   0  -5   5 547.031 24.8981  18
   0  -5   5 513.951 24.9809  15
   0  -5   5 530.437 24.3579  16
   0  -5  -5 556.293 24.6601  16
   0   5   5 543.661 24.9349  14
   0   5   5 521.284 24.7159  16
   0   5   5 539.875 25.0549  10
   0  -5  -6 329.546 15.2143   4
   0   5  -6 345.004 15.6543   6
   0  -5   6 326.712 15.2086   4
   0  -5   6 335.915 15.2776   5
   0  -5   6 334.457 15.3327   6
   0  -5  -6 324.642 15.1125   2
   0  -5   6 317.625 15.2912   3
   0   5   6 330.723 15.3853   2
   0  -5  -6 304.881 15.2430   3
   0   5  -6 340.202 15.4032   2
   0  -5   6 339.604 15.1454   2
   0   5   6 316.202 15.6359  26
   0  -5  -6 311.474 15.6254  27
   0  -5  -6 321.559 15.2676  28
   0   5   6 330.326 15.4132  28
   0   5  -6 316.025 14.6288  24
   0  -5  -6 302.252 15.3965  22
   0   5   6 287.135 15.6155  22
   0  -5  -6 299.840 15.3309  24
   0  -5  -6 325.912 15.1066  25
   0  -5  -6 328.646 15.5751   9
   0  -5   6 302.672 15.1373   9
   0   5  -6 305.574 15.1260   9
   0  -5  -6 366.670 15.2059   8
   0  -5  -6 328.046 15.3449  19
   0  -5   6 315.213 15.3209  18
   0   5   6 279.731 15.3633  19
   0  -5  -6 332.575 15.2193  20
   0  -5   6 312.656 14.8890  16
   0   5   6 360.637 15.5472  14
   0  -5  -6 304.235 15.1152  16
   0  -5   6 335.077 15.5760  15
   0   5   6 276.940 15.1630  16
   0   5   6 315.402 15.5726  17
   0  -5   6 306.796 14.7339  12
   0   5   6 289.818 15.4480  10
   0  -5   7 287.299 13.5188   4
   0   5  -7 312.868 14.0949   6
   0  -5  -7 270.149 13.4892   4
   0  -5   7 295.872 13.6190   5
   0  -5  -7 291.959 13.4607   2
   0  -5   7 275.128 13.6365   3
   0  -5  -7 258.934 13.5426   3
   0   5   7 276.732 13.6779   2
   0   5  -7 292.556 13.7304   2
   0  -5   7 282.320 13.4128   2
   0   5   7 276.819 14.1190  26
   0   5   7 319.915 13.9259  28
   0  -5  -7 267.804 13.8622  29
   0  -5  -7 269.953 14.0229  27
   0  -5  -7 287.285 13.6389  28
   0  -5  -7 276.261 14.0462  23
   0  -5  -7 247.232 13.7026  24
   0  -5  -7 276.588 13.4673  25
   0   5   7 258.215 14.0659  22
   0   5  -7 298.966 13.1180  24
   0  -5  -7 269.951 13.8312  22
   0  -5   7 289.558 13.5463   9
   0   5  -7 290.432 13.5057   9
   0  -5  -7 313.362 13.5834   8
   0  -5  -7 293.975 13.9952   9
   0  -5  -7 261.047 13.7061  17
   0   5   7 276.611 13.9561  19
   0  -5  -7 274.335 13.5631  20
   0  -5   7 271.256 13.6483  18
   0   5  -7 259.305 13.4192  19
   0  -5   7 292.182 13.4327  20
   0  -5  -7 273.244 13.7730  21
   0  -5  -7 262.522 13.6935  19
   0  -5   7 283.287 13.3639  16
   0   5   7 282.169 13.7317  16
   0   5   7 295.807 14.0388  17
   0  -5   7 269.077 13.9103  15
   0   5   7 296.102 13.8811  14
   0  -5  -7 276.588 13.5606  16
   0  -5  -7 284.355 13.8391  11
   0  -5   7 281.966 13.1202  12
   0   5   7 279.569 13.9746  10
   0  -5   8 211.225 9.82817   5
   0  -5  -8 206.066 9.69664   4
   0  -5   8 197.700 9.66900   4
   0   5  -8 219.982 10.3648   6
   0  -5  -8 177.417 9.72807   3
   0  -5   8 206.259 9.85239   3
   0   5  -8 195.362 9.85173   2
   0  -5   8 201.117 9.60200   2
   0   5   8 186.381 9.82500   2
   0  -5  -8 191.920 9.57752   2
   0  -5  -8 196.599 10.1900  29
   0  -5  -8 189.145 10.3381  27
   0  -5  -8 178.793 10.1395  30
   0  -5  -8 197.265 10.1179  26
   0   5   8 220.047 10.2162  28
   0   5   8 185.565 10.3217  26
   0  -5  -8 207.311 9.93310  28
   0   5   8 183.686 10.3635  22
   0  -5  -8 196.939 10.3524  23
   0  -5  -8 182.553 10.0245  24
   0   5  -8 197.343 9.41287  24
   0  -5  -8 219.327 9.80400  25
   0  -5   8 189.925 9.93425  25
   0  -5   8 194.913 9.75533   9
   0  -5  -8 206.964 9.80242   8
   0  -5  -8 199.024 10.2247   9
   0   5  -8 201.179 9.68836   9
   0  -5   8 199.261 9.90095   8
   0   5   8 191.410 10.2548  19
   0  -5  -8 192.606 9.80864  20
   0   5  -8 194.044 9.75139  19
   0  -5   8 212.264 9.95029  18
   0  -5  -8 210.659 10.1109  19
   0  -5   8 206.538 9.71364  20
   0  -5  -8 189.273 10.0176  21
   0  -5  -8 178.052 9.94960  17
   0   5   8 202.032 10.3664  17
   0   5   8 184.880 10.0378  14
   0  -5  -8 204.882 9.88737  16
   0  -5   8 199.502 10.2588  15
   0  -5   8 194.248 9.66643  16
   0   5   8 180.981 9.97125  16
   0  -5   8 205.144 9.38316  12
   0   5   8 184.174 10.1881  10
   0  -5  -8 179.470 10.2456  12
   0  -5  -8 182.605 9.99107  11
   0  -5  -8 191.125 9.75437  13
   0  -5   9 31.0412 2.49916   6
   0  -5   9 29.2421 2.16051   4
   0  -5   9 29.3634 2.38379   5
   0   5  -9 27.2611 2.67167   6
   0  -5  -9 28.3631 2.15248   4
   0  -5   9 31.1681 2.17760   2
   0  -5  -9 26.8926 2.08789   2
   0  -5   9 23.2377 2.32220   3
   0   5   9 26.1018 2.33545   2
   0   5  -9 27.0375 2.35216   2
   0  -5  -9 22.4938 2.26969   3
   0   5   9 33.5671 2.76680  28
   0  -5  -9 27.8964 2.52988  28
   0  -5   9 28.3647 2.46872  27
   0  -5   9 28.0409 2.53013  25
   0  -5  -9 31.1157 2.38550  25
   0   5   9 24.0388 2.85718  22
   0   5   9 31.1241 2.95882  26
   0  -5  -9 22.7189 2.60542  24
   0   5  -9 29.0903 2.08126  24
   0  -5   9 25.2284 2.49402  23
   0  -5  -9 32.4503 2.39547   8
   0  -5   9 25.2883 2.38725   8
   0   5  -9 30.8484 2.30839   9
   0  -5  -9 26.2291 2.66214   9
   0   5   9 24.7203 2.74051  19
   0  -5  -9 30.2255 2.50082  20
   0   5  -9 26.9617 2.41519  19
   0   5  -9 24.6868 2.51359  18
   0  -5  -9 33.6582 2.81357  21
   0  -5  -9 32.8389 2.79499  19
   0  -5   9 27.2628 2.24148  20
   0  -5   9 27.8519 2.50667  18
   0   5   9 27.7075 2.63434  14
   0  -5  -9 31.7260 2.55071  16
   0   5   9 29.2821 2.69994  16
   0  -5   9 25.1110 2.84139  15
   0   5   9 30.0113 2.79070  17
   0  -5   9 33.2823 2.39741  16
   0   5   9 29.5410 2.77716  10
   0  -5   9 28.2737 1.94545  12
   0  -5  -9 32.2313 2.74856  11
   0  -5  -9 24.8800 2.21487  13
   0  -5  10 1.46808 1.12897   4
   0  -5  10 2.63814 1.42838   5
   0  -5 -10 2.20710 1.10831   4
   0   5 -10 2.32348 1.65397   6
   0  -5 -10 0.75495 1.40489   3
   0  -5  10 0.91255 1.31467   3
   0  -5  10 0.65867 1.08427   2
   0  -5 -10-0.11089 1.08970   2
   0   5  10 1.20542 1.67829  28
   0  -5  10 2.25808 1.57483  27
   0   5  10 0.63130 2.04611  22
   0  -5 -10 0.94003 1.42828  25
   0   5 -10 1.50880 1.21609  24
   0  -5  10-0.21811 1.52621  23
   0  -5  10 2.38597 1.68475  25
   0   5  10 1.85806 1.80878  26
   0  -5  10 0.20519 1.54076   8
   0  -5 -10 2.49134 1.69854   9
   0   5 -10 0.81664 1.45178   9
   0  -5 -10 0.98858 1.40983   8
   0  -5  10 1.93860 1.58234  18
   0   5  10 1.47657 1.81028  19
   0   5 -10-0.54136 1.71189  19
   0  -5  10 0.16406 1.27994  20
   0   5 -10 0.42336 1.56132  18
   0  -5  10 1.92574 1.43066  16
   0   5  10-0.24588 1.54663  16
   0   5  10 4.85165 1.94551  17
   0  -5 -10-0.38735 1.60000  16
   0  -5  10 2.33916 1.06609  12
   0  -5 -10 1.83648 1.30524  13
   0   5  10 0.24232 1.64332  14
   0   5  10 1.10029 1.70833  10
   0  -5  11 472.091 21.8954   4
   0  -5 -11 453.423 21.8692   4
   0   5 -11 471.164 22.7920   6
   0  -5  11 486.235 22.0832   5
   0  -5  11 475.672 22.0944   3
   0  -5  11 475.458 21.8246   2
   0  -5 -11 434.258 22.0172   3
   0  -5 -11 480.380 21.8192   2
   0  -5  11 467.878 22.5284  27
   0   5  11 445.534 23.0126  26
   0   5  11 462.899 22.6892  28
   0  -5  11 507.263 22.6650  25
   0   5 -11 487.463 22.0938  24
   0  -5  11 463.434 22.5673  23
   0  -5 -11 464.685 21.4829   7
   0   5 -11 479.226 22.0469   9
   0  -5 -11 473.605 22.7532   9
   0  -5  11 473.788 22.5121   8
   0   5 -11 485.575 22.4016  19
   0  -5  11 490.266 22.3217  18
   0   5  11 464.146 23.0553  19
   0   5 -11 450.910 22.4590  18
   0  -5  11 495.935 22.3301  20
   0   5  11 480.115 22.7451  14
   0  -5  11 451.766 22.3197  16
   0   5  11 458.029 22.9629  17
   0   5  11 416.152 22.6248  16
   0  -5 -11 458.068 22.0909  13
   0  -5  11 482.954 21.9313  12
   0   5  11 451.964 22.8750  10
   0  -5  12 960.837 44.0515   5
   0  -5 -12 964.067 43.8449   4
   0   5 -12 976.298 44.8787   6
   0  -5  12 990.884 43.8617   4
   0  -5  12 970.287 44.0373   3
   0  -5 -12 885.178 43.9656   3
   0  -5 -12 980.292 43.7708   2
   0  -5  12 958.227 43.7719   2
   0   5  12 921.923 45.2143  26
   0  -5  12 964.584 44.6185  27
   0  -5  12 929.957 44.6355  25
   0  -5  12 926.784 44.6547  23
   0   5 -12 971.638 44.1702  24
   0   5 -12 978.075 44.0490   9
   0  -5 -12 939.504 44.7517   9
   0  -5  12 982.672 44.6596   8
   0  -5 -12 927.860 43.5526   7
   0  -5  12 964.013 44.3735  20
   0   5 -12 964.573 44.4740  19
   0   5 -12 953.987 44.5495  18
   0  -5  12 1055.55 44.3801  18
   0   5  12 847.552 44.7340  16
   0  -5  12 947.223 44.4734  16
   0   5  12 926.078 45.0469  17
   0   5  12 990.984 44.8437  14
   0  -5 -12 934.898 44.0627  13
   0   5  12 925.878 44.9865  10
   0  -5  12 968.290 43.9968  12
   0  -5  12 967.158 43.8834  13
   0  -5  12 998.330 45.1095  11
   0  -5 -13 18.9251 1.78848   6
   0   5 -13 19.5887 2.84834   6
   0  -5 -13 15.0746 1.65945   4
   0  -5  13 18.9206 1.99179   5
   0  -5 -13 21.6489 1.63167   5
   0  -5  13 16.0698 1.68150   4
   0  -5  13 21.2698 1.63735   2
   0  -5  13 17.3848 1.88270   1
   0  -5  13 15.5404 1.83568   3
   0  -5 -13 15.8826 1.85997   1
   0  -5 -13 14.7845 1.79039   3
   0  -5 -13 18.7049 1.58703   2
   0  -5  13 20.9552 2.66016  27
   0  -5  13 17.9308 2.71176  23
   0   5  13 18.6276 3.04834  26
   0  -5  13 22.0702 2.75568  25
   0   5 -13 19.0507 2.28019  24
   0  -5 -13 17.1666 1.43987   7
   0   5 -13 18.4099 2.08012   9
   0  -5  13 17.7090 2.51483   8
   0  -5 -13 19.2495 2.70350   9
   0   5  13 20.6460 3.11905  10
   0   5 -13 18.0053 2.93024   7
   0   5 -13 15.1982 2.41006  18
   0  -5  13 19.4968 2.30545  18
   0  -5  13 19.4092 2.39097  20
   0   5 -13 18.5990 3.25026  15
   0   5  13 16.7087 2.80246  16
   0  -5  13 21.2039 2.51507  16
   0   5  13 17.8423 3.03601  17
   0  -5  13 13.6139 2.83619  11
   0  -5  13 18.2306 1.73092  13
   0  -5 -13 16.9039 1.93140  13
   0  -5  14 55.3332 3.23973   4
   0  -5  14 57.0420 3.63262   5
   0  -5 -14 56.2433 3.43505   6
   0  -5 -14 56.0219 3.13835   5
   0   5 -14 65.0175 4.74783   6
   0  -5 -14 58.2415 3.24225   4
   0  -5 -14 56.7972 3.11525   5
   0  -5  14 56.6752 3.41007   3
   0  -5 -14 55.0509 3.43054   1
   0  -5 -14 51.4705 3.36049   3
   0  -5  14 53.0114 3.43640   1
   0  -5  14 61.1869 4.39034  27
   0  -5  14 66.4242 4.57239  25
   0   5 -14 63.6291 4.09147  24
   0  -5  14 55.8660 4.43184  23
   0   5  14 47.6846 4.77826  26
   0   5 -14 64.3061 3.76654   9
   0  -5 -14 58.7205 3.22563   7
   0   5 -14 46.9132 4.72413   7
   0  -5 -14 59.5840 4.50899   9
   0  -5  14 71.5298 4.61278   8
   0  -5 -14 59.2108 4.31446  18
   0  -5  14 55.4951 4.12250  20
   0  -5  14 60.9785 3.98826  18
   0   5 -14 56.4535 4.22862  18
   0  -5  14 55.3004 4.24984  16
   0   5  14 61.9109 5.01767  17
   0   5  14 51.7612 4.65010  16
   0   5 -14 65.7883 5.19429  15
   0  -5 -14 57.0942 3.64944  13
   0  -5  14 63.5740 3.28620  13
   0   5  14 62.5673 4.99129  10
   0  -5 -15 35.2871 2.07525   4
   0  -5 -15 31.1837 1.96356   5
   0  -5  15 36.5604 2.11283   4
   0  -5 -15 29.2366 2.43649   6
   0   5 -15 38.8283 3.82909   6
   0  -5  15 34.3868 2.67496   5
   0  -5 -15 33.2514 1.90373   5
   0  -5  15 33.0360 2.28840   1
   0  -5  15 33.5448 2.26401   3
   0  -5 -15 28.9484 2.24065   1
   0  -5  15 32.7606 3.41806  27
   0  -5  15 36.0810 3.97628  29
   0  -5  15 36.7328 3.58207  25
   0   5 -15 29.5839 3.12231  24
   0   5  15 33.5913 4.07377  26
   0  -5  15 32.1937 3.47254  23
   0  -5 -15 32.9517 2.23769   7
   0  -5 -15 36.6939 3.49286   9
   0   5 -15 34.4941 3.92632   7
   0   5 -15 32.5961 2.71473   9
   0  -5  15 34.5842 3.48988   8
   0   5 -15 35.1320 3.31888  18
   0  -5 -15 27.9227 3.06234  18
   0  -5  15 23.5091 3.44189  21
   0  -5  15 35.9649 3.24165  20
   0  -5  15 34.8487 3.51284  16
   0   5 -15 31.2972 4.20293  15
   0   5  15 30.6873 3.73869  16
   0   5  15 32.5643 3.93399  17
   0  -5 -15 28.5434 2.49262  13
   0  -5  15 35.8974 2.11770  13
   0  -5 -16 5.80814 1.49258   6
   0   5 -16 7.42263 2.64481   6
   0  -5  16 6.08906 0.91543   4
   0  -5  16 9.11582 1.77114   5
   0  -5 -16 7.13977 0.93729   4
   0  -5  16 5.95757 0.94921   1
   0  -5 -16 6.05109 1.10846   1
   0  -5  16 6.14735 1.04962   1
   0  -5  16 5.90947 1.05739   3
   0  -5  16 9.08650 2.62154  27
   0  -5  16 4.41769 2.79203  29
   0  -5  16 7.34061 2.64810  25
   0  -5  16 7.72062 2.56816  23
   0   5 -16 8.42321 2.88711   7
   0  -5 -16 9.22152 1.38057   7
   0  -5 -16 6.42954 2.41905   9
   0  -5  16 4.83005 2.45446   8
   0  -5 -16 5.27968 2.22828  18
   0  -5  16 6.61613 2.25294  20
   0  -5  16 9.96312 2.99141  21
   0   5 -16 8.87848 2.48226  18
   0   5 -16 8.69488 3.05028  15
   0   5  16 3.20764 2.71830  16
   0  -5  16 5.64878 2.43328  16
   0  -5  16 5.36971 0.78354  13
   0  -5  16 6.82759 0.82126  13
   0  -5 -16 3.60087 1.52247  13
   0   5 -17 80.3023 6.04215   6
   0  -5 -17 83.5893 4.79608   6
   0  -5  17 93.3557 4.96860   5
   0  -5  17 91.1547 5.96977  27
   0  -5  17 96.8493 6.80720  29
   0  -5  17 89.6969 6.13205  23
   0  -5  17 81.2478 5.99117  25
   0  -5  17 73.3893 6.28781  21
   0  -5  17 86.6480 5.94838   8
   0  -5 -17 87.6167 5.89618   9
   0  -5 -17 88.2818 4.66835   7
   0   5 -17 85.7640 6.53377   7
   0  -5  17 85.1409 5.74068  20
   0  -5 -17 83.2143 5.61877  18
   0   5 -17 84.1466 5.55849  18
   0  -5  17 89.5713 5.99019  16
   0   5 -17 91.7688 6.96414  15
   0   5  17 95.4977 6.65980  16
   0  -5 -17 76.1538 4.76628  13
   0  -5  18 1.38577 2.47621  27
   0  -5  18-0.49769 3.01317  29
   0  -5  18 3.35742 2.77926  23
   0  -5  18 7.16627 2.88395  25
   0   5 -18 1.95107 3.12726   7
   0  -5  18 0.36539 2.62373   8
   0  -5 -18 3.72499 2.42063   9
   0  -5 -18 6.37541 2.47502  18
   0  -5  18 5.08555 2.42152  20
   0  -5  18-0.44950 2.96783  21
   0   5 -18 4.52794 2.31637  18
   0  -5  18 2.52928 2.69222  16
   0   5 -18 5.42306 3.55869  15
   0  -5 -18 5.25890 1.58839   6
   0   5 -18 1.93448 2.68279   6
   0  -5  19 308.302 16.7724  29
   0  -5  19 301.987 15.8338  27
   0  -5  19 311.084 16.0766  23
   0  -5  19 315.369 16.1625  25
   0   5 -19 310.550 16.6296   7
   0  -5 -19 307.414 15.7666   9
   0  -5  19 316.689 16.1188   8
   0  -5 -19 243.085 15.2670  18
   0   5 -19 326.686 15.5127  18
   0  -5  19 303.122 15.7379  20
   0  -5  19 301.340 16.5460  21
   0  -5 -19 306.042 16.7437  15
   0   5 -19 314.815 17.0463  15
   0   5 -19 317.711 16.1740   6
   0  -5  20 2.20573 3.67784  29
   0  -5  20 2.25637 2.82340  27
   0  -5  20 1.62845 2.89111  23
   0  -5  20 5.07102 3.03016  25
   0   5 -20 0.52677 3.14272   7
   0  -5  20 1.23263 3.05739   8
   0  -5 -20 5.56320 2.65602   9
   0   5 -20-1.74321 2.51072  18
   0  -5  20 1.00288 3.11380  21
   0  -5 -20-0.98861 2.52806  18
   0  -5  20 1.80025 2.70329  20
   0  -5 -20 4.36329 3.53527  15
   0   5 -20 5.38528 3.76258  15
   0   5 -20 2.50094 3.03165   6
   0  -5  21 56.6734 6.17690  29
   0  -5  21 62.3575 5.35232  27
   0  -5  21 77.1570 5.85102  23
   0  -5  21 62.4539 5.83738  25
   0   5 -21 78.1964 6.41815   7
   0  -5  21 54.9934 5.60251   8
   0  -5 -21 68.6559 5.16879   9
   0  -5  21 56.7043 6.00508  21
   0  -5  21 59.7222 5.31870  20
   0  -5 -21 61.6192 5.13752  18
   0  -5 -21 55.7511 6.03280  15
   0   5 -21 69.4683 6.87805  15
   0   5 -21 76.3448 5.86733   6
   0  -5  22 77.8577 5.79643  27
   0  -5  22 60.9710 6.55901  29
   0  -5  22 74.9905 6.34693  25
   0  -5  22 70.4126 5.95710  23
   0   5 -22 70.1814 6.40945   7
   0  -5  22 66.8518 6.06956   8
   0  -5  22 60.7977 5.63931  20
   0  -5  22 72.9228 6.55125  21
   0  -5 -22 54.2585 6.16854  15
   0   5 -22 69.7053 6.90809  15
   0   5 -22 66.9950 5.95940   6
   0   5 -23 36.1204 5.02247   6
   0  -5  23 45.0579 5.95001  29
   0  -5  23 40.9420 4.91138  23
   0  -5  23 46.6083 5.28501  25
   0  -5  23 54.7362 6.06276  21
   0  -5  23 35.5106 4.74027  20
   0  -5  23 33.5623 5.46613  11
   0  -5 -23 40.1361 5.57471  15
   0   5 -23 53.1576 6.33500  15
   0   5 -23 48.8571 5.44631   7
   0  -5  23 42.3028 5.04355   8
   0  -5  24 51.6912 6.27570  29
   0   5 -24 48.9420 5.82132   7
   0  -5  24 45.9921 5.42052   8
   0  -5  24 39.9336 5.04885  20
   0  -5  24 59.5148 6.23454  21
   0   5 -24 49.0206 5.33660   6
   0  -5 -24 47.9517 5.98093  15
   0  -5  25 110.262 7.89372  20
   0   6   0 24.0717 2.44636   2
   0  -6   0 26.3732 2.28650   2
   0  -6   0 24.0949 2.49676   3
   0  -6   0 26.6447 2.04393  30
   0  -6   0 23.9358 1.67881  24
   0   6   0 28.3554 2.41537   9
   0   6   0 23.9247 2.32504   6
   0   6   0 23.0112 2.18070  15
   0  -6   0 23.9156 2.19779  15
   0  -6   0 23.2656 2.20865   4
   0  -6   0 26.7894 2.29272   6
   0   6  -1 54.6736 3.45794   2
   0  -6  -1 43.3227 3.32545   3
   0   6   1 46.1119 3.35255   2
   0  -6  -1 51.1867 3.20266   2
   0  -6   1 45.4820 2.85384  30
   0  -6  -1 45.3737 3.03917  30
   0   6   1 46.0355 2.98254  28
   0  -6  -1 47.7066 2.80568  24
   0  -6  -1 45.8723 3.33132   9
   0   6   1 52.9416 3.40534   9
   0   6  -1 49.6657 3.32422   9
   0   6   1 48.3601 2.83292  19
   0  -6   1 44.9567 3.18861  15
   0   6  -1 48.4211 3.16032  15
   0   6   1 51.7862 3.24388  15
   0  -6  -1 47.1235 3.11953  15
   0  -6  -1 47.7062 2.45988  16
   0   6   1 49.7466 3.15181  14
   0  -6  -1 48.4792 3.23529   4
   0  -6   1 48.3947 3.22506   4
   0  -6  -1 45.0613 3.12890   6
   0  -6   1 50.7432 3.25731   6
   0  -6  -2 810.670 36.1268   6
   0  -6   2 809.670 36.2580   5
   0  -6   2 860.763 36.2588   6
   0  -6  -2 803.865 36.3074   4
   0  -6  -2 811.963 36.2056   2
   0  -6  -2 751.028 36.2945   3
   0   6  -2 806.815 36.4730   2
   0  -6   2 751.552 35.7548  30
   0   6   2 767.912 36.0934  28
   0  -6  -2 724.067 36.0874  30
   0  -6  -2 793.748 35.9413  24
   0  -6  -2 793.487 36.3491   9
   0   6   2 774.299 36.3127   9
   0   6  -2 802.836 36.2308   9
   0   6   2 773.642 35.9725  19
   0  -6   2 787.375 36.2272  15
   0  -6  -2 748.299 35.6332  16
   0   6   2 782.378 36.2165  14
   0   6  -2 817.456 36.3177  15
   0  -6  -2 761.244 36.0547  15
   0  -6  -2 785.215 36.2000  12
   0  -6  -3 8.05204 1.47646   6
   0  -6   3 6.94071 1.58810   6
   0  -6  -3 6.62616 1.42763   4
   0  -6   3 7.73142 1.77054   3
   0   6  -3 6.93848 1.49669   2
   0  -6   3 7.42872 1.51765   2
   0  -6  -3 6.73794 1.68347   3
   0  -6  -3 9.59770 1.55818   2
   0   6   3 8.35612 1.42701  28
   0  -6  -3 6.64471 1.54618  30
   0  -6   3 6.81306 0.96003  30
   0  -6  -3 6.82202 1.33662  24
   0  -6  -3 6.40569 1.65076   9
   0  -6   3 6.45908 1.43174   9
   0   6   3 7.30483 1.84269   9
   0   6  -3 9.23259 1.69490   9
   0  -6  -3 8.55869 1.38014  20
   0   6   3 7.38930 1.51196  17
   0   6   3 4.97835 1.23189  19
   0  -6   3 8.77330 1.88091  18
   0  -6  -3 4.80546 1.39106  15
   0   6  -3 6.21156 1.55735  15
   0   6   3 7.62128 1.51552  14
   0  -6   3 5.64394 1.68271  15
   0  -6  -3 7.32401 1.07837  16
   0  -6  -3 5.08803 1.61728  12
   0   6  -4 626.512 28.7937   6
   0  -6  -4 585.146 28.2533   6
   0  -6   4 664.569 28.5300   6
   0  -6   4 621.319 28.5128   4
   0  -6  -4 601.360 28.4964   4
   0  -6   4 595.352 28.5603   3
   0   6   4 629.816 28.7033   2
   0  -6  -4 624.409 28.3951   2
   0  -6   4 626.866 28.3868   2
   0   6  -4 606.098 28.6859   2
   0  -6  -4 610.682 28.5303   3
   0   6   4 559.120 28.3588  28
   0  -6  -4 625.442 28.5951  30
   0  -6   4 563.040 27.7324  30
   0  -6  -4 584.450 28.3145  24
   0  -6  -4 633.729 28.7087   9
   0   6  -4 642.245 28.4421   9
   0  -6   4 629.568 28.4260   9
   0   6   4 592.653 28.6589  17
   0  -6  -4 687.162 28.3043  20
   0   6   4 571.505 28.3713  19
   0  -6   4 643.722 28.6033  18
   0  -6  -4 642.510 28.3773  15
   0  -6  -4 620.355 28.1065  16
   0  -6   4 622.877 28.6066  15
   0   6  -4 646.257 28.7128  15
   0   6   4 649.672 28.5889  14
   0  -6  -4 546.691 28.4954  12
   0   6   4 572.075 28.6260  10
   0   6  -5 18.4251 2.25985   6
   0  -6   5 19.0392 1.83811   4
   0  -6   5 15.9788 1.93353   5
   0  -6   5 14.6037 1.97264   6
   0  -6  -5 18.8303 1.75435   6
   0  -6  -5 14.7169 1.77267   4
   0  -6   5 21.3054 2.15391   3
   0  -6  -5 16.1370 1.71241   2
   0  -6  -5 10.8814 1.91991   3
   0   6   5 13.1478 1.87008   2
   0  -6   5 20.0193 1.86320   2
   0   6  -5 16.6400 1.93039   2
   0   6   5 19.1782 1.99750  28
   0  -6  -5 14.2911 2.02374  30
   0  -6  -5 15.0025 1.78222  28
   0  -6  -5 14.7970 2.03335  22
   0  -6  -5 15.4231 1.86109  24
   0   6   5 15.0555 2.03377  22
   0   6   5 13.8331 0.97313   7
   0   6  -5 14.9757 1.87133   9
   0  -6  -5 13.8108 1.61409   8
   0  -6  -5 17.0039 2.02755   9
   0  -6   5 13.5871 1.77021   9
   0   6   5 14.7978 1.92185  19
   0  -6   5 12.6340 1.95603  18
   0  -6  -5 15.3372 1.66060  20
   0   6   5 17.4554 1.88513  14
   0  -6   5 16.8308 1.18384  16
   0   6   5 12.3945 1.88544  17
   0  -6  -5 17.2405 1.68020  16
   0  -6   5 19.7553 2.19604  15
   0  -6  -5 15.8408 1.79751  15
   0   6  -5 19.3101 2.20084  15
   0   6   5 15.0654 1.94679  10
   0  -6  -5 12.9504 2.04361  12
   0  -6  -6 1603.84 74.3885   4
   0  -6   6 1625.87 74.3820   4
   0  -6   6 1676.42 74.4125   5
   0   6  -6 1699.59 74.8723   6
   0  -6   6 1717.10 74.4631   6
   0   6   6 1569.28 74.5565   2
   0  -6   6 1696.10 74.2917   2
   0   6  -6 1571.26 74.5744   2
   0  -6   6 1667.97 74.5374   3
   0  -6  -6 1587.81 74.2491   2
   0  -6  -6 1461.53 74.3453   3
   0  -6  -6 1549.66 74.5862  30
   0   6   6 1649.41 74.5263  28
   0  -6  -6 1666.66 74.3508  28
   0  -6  -6 1602.62 74.5688  22
   0  -6  -6 1569.43 74.4096  24
   0   6   6 1549.14 74.8811  22
   0  -6  -6 1773.46 74.2382  25
   0  -6  -6 1556.19 74.1680   6
   0  -6  -6 1704.40 74.2297   8
   0  -6  -6 1647.93 74.7355   9
   0  -6   6 1610.90 74.3191   9
   0   6  -6 1643.49 74.3142   9
   0  -6  -6 1774.90 74.3238  20
   0   6   6 1663.56 74.7902  17
   0  -6   6 1675.78 74.5154  18
   0   6   6 1354.19 74.4109  19
   0  -6   6 1641.40 73.8716  16
   0  -6   6 1711.51 74.7225  15
   0  -6  -6 1627.79 74.2025  16
   0   6   6 1593.57 74.3237  16
   0   6   6 1742.85 74.6651  14
   0   6   6 1516.12 74.6651  10
   0  -6  -6 1529.71 74.6125  12
   0   6  -7 222.955 11.0556   6
   0  -6   7 203.096 10.4731   4
   0  -6  -7 194.728 10.4572   4
   0  -6   7 224.302 10.6265   5
   0  -6   7 217.069 10.6887   3
   0  -6  -7 198.436 10.5666   3
   0  -6   7 205.831 10.3856   2
   0   6  -7 214.687 10.7617   2
   0   6   7 209.461 10.7416   2
   0  -6  -7 210.552 10.4000   2
   0   6   7 209.387 10.7133  28
   0  -6  -7 197.460 10.4927  28
   0  -6  -7 206.667 10.7652  22
   0   6   7 188.193 11.0147  22
   0  -6  -7 186.131 10.5988  24
   0  -6  -7 219.292 10.4047  25
   0   6  -7 218.541 10.5046   9
   0  -6   7 206.743 10.4853   9
   0  -6  -7 213.615 10.9469   9
   0  -6  -7 241.943 10.5072   8
   0  -6  -7 204.949 10.3351   6
   0  -6  -7 244.265 10.6022  20
   0   6  -7 212.251 10.3087  19
   0  -6   7 218.851 10.7006  18
   0  -6  -7 214.927 10.7569  21
   0   6   7 217.334 10.9351  19
   0  -6   7 212.070 10.9631  15
   0  -6   7 211.130 10.1504  16
   0   6   7 218.501 10.6481  16
   0  -6  -7 202.518 10.4076  16
   0   6   7 210.268 10.9932  17
   0   6   7 224.560 10.8722  14
   0   6   7 200.141 10.8966  10
   0  -6  -7 193.556 10.6332  11
   0  -6   7 216.801 9.93676  12
   0  -6   8 59.5631 3.87494   5
   0  -6   8 63.2844 3.79889   4
   0   6  -8 70.3735 4.51604   6
   0  -6  -8 67.6059 3.86163   4
   0   6  -8 60.8037 4.01271   2
   0  -6  -8 53.3147 3.86492   3
   0  -6   8 61.7076 3.69998   2
   0  -6   8 63.3249 4.00104   3
   0  -6  -8 62.0890 3.71227   2
   0   6   8 61.4779 4.00698   2
   0   6   8 58.1408 4.39767  26
   0   6   8 61.1147 4.15362  28
   0  -6  -8 59.3777 3.89229  28
   0   6   8 58.5832 4.50901  22
   0   6  -8 59.4596 3.16743  24
   0  -6  -8 64.2246 4.15415  24
   0  -6  -8 64.4152 3.78748  25
   0  -6  -8 62.1432 4.30360   9
   0   6  -8 63.1683 3.89117   9
   0  -6  -8 64.9308 3.83780   8
   0  -6   8 66.6551 3.89712   9
   0  -6  -8 62.0453 4.17844  21
   0  -6   8 64.8881 3.67938  20
   0  -6  -8 75.0798 4.03953  20
   0  -6  -8 67.1048 4.13207  19
   0   6   8 50.1161 4.12248  19
   0  -6   8 60.7056 3.98909  18
   0   6  -8 64.0268 3.72647  19
   0   6   8 60.6885 4.17520  14
   0   6   8 46.2147 4.09664  17
   0  -6  -8 70.3523 3.97983  16
   0  -6   8 62.1099 3.59958  16
   0   6   8 59.2411 4.02402  16
   0   6   8 60.3455 4.36828  10
   0  -6   8 58.2928 3.20972  12
   0  -6   9 94.5521 5.26644   4
   0  -6   9 95.3350 5.39564   5
   0  -6  -9 89.7406 5.22398   4
   0   6  -9 99.9010 5.98612   6
   0  -6  -9 89.8999 5.40134   3
   0   6   9 96.9600 5.54885   2
   0  -6   9 100.469 5.55877   3
   0  -6  -9 93.8566 5.17062   2
   0  -6   9 92.6219 5.13635   2
   0   6  -9 88.6820 5.48618   2
   0   6   9 92.7160 6.10225  26
   0   6   9 105.724 5.84278  28
   0  -6  -9 100.645 5.34445  25
   0   6   9 76.4226 5.85592  22
   0   6  -9 91.4510 4.81074  24
   0  -6   9 91.6874 5.56986  25
   0  -6   9 100.653 5.58620   8
   0  -6  -9 109.310 6.05542   9
   0  -6   9 105.389 5.44971   9
   0   6  -9 99.0842 5.35765   9
   0  -6  -9 91.0602 5.34238   8
   0  -6   9 106.941 5.66569  18
   0  -6   9 98.1324 5.27204  20
   0   6  -9 94.4160 5.31277  19
   0   6   9 87.5790 5.86749  19
   0  -6  -9 97.6873 5.67384  19
   0  -6  -9 103.165 5.55216  16
   0   6   9 87.5083 5.61363  16
   0   6   9 101.056 6.03298  17
   0   6   9 99.4505 5.80644  14
   0  -6   9 94.1854 5.21637  16
   0   6   9 91.1751 5.92773  10
   0  -6  -9 98.4610 5.46910  13
   0  -6   9 92.7548 4.76753  12
   0   6 -10 159.663 8.73910   6
   0  -6  10 147.993 7.85029   4
   0  -6 -10 140.543 7.81429   4
   0  -6  10 154.740 8.01266   5
   0  -6 -10 151.170 7.76446   2
   0  -6  10 161.703 7.81026   2
   0  -6 -10 141.074 7.98432   3
   0  -6  10 167.723 8.15055   3
   0  -6  10 170.961 8.38447  27
   0   6  10 145.620 8.81026  26
   0   6  10 161.746 8.53688  28
   0  -6  10 151.075 8.28946  23
   0   6  10 138.111 8.82561  22
   0  -6  10 159.394 8.37496  25
   0   6 -10 154.228 7.58306  24
   0  -6 -10 145.460 7.95772  25
   0   6 -10 154.348 7.94798   9
   0  -6  10 156.558 8.28092   8
   0  -6 -10 157.197 8.62360   9
   0  -6  10 162.622 8.23530  18
   0   6 -10 159.286 8.07737  19
   0   6  10 148.740 8.67935  19
   0  -6  10 156.149 7.98239  20
   0  -6  10 159.811 7.99000  16
   0   6  10 152.802 8.52257  14
   0   6  10 147.057 8.68182  17
   0   6  10 147.134 8.41596  16
   0  -6  10 156.772 7.47701  12
   0   6  10 152.224 8.69822  10
   0  -6 -10 153.911 8.07075  13
   0  -6  11 1.35655 1.64317   5
   0   6 -11 1.54210 2.18958   6
   0  -6  11 2.49001 1.27801   4
   0  -6 -11 2.49533 1.36911   4
   0  -6  11 1.08169 1.61314   3
   0  -6  11 0.25666 1.31683   2
   0  -6 -11 0.71033 1.66559   3
   0  -6 -11 0.12887 1.27497   2
   0   6  11-1.11251 2.02238  28
   0  -6  11-0.45760 1.81260  27
   0   6  11-1.07362 2.45188  26
   0  -6  11-0.73098 1.83685  23
   0   6 -11 0.24153 1.24795  24
   0  -6  11 2.22546 2.02709  25
   0   6  11 0.36629 2.34574  22
   0  -6  11-0.23115 1.71202   8
   0  -6 -11 0.28810 1.99459   9
   0   6 -11 0.79333 1.61643   9
   0  -6  11 0.53964 1.52805  20
   0   6  11 0.67225 2.39790  19
   0   6 -11 1.74410 1.83782  19
   0  -6  11 0.20040 1.74259  18
   0   6  11-0.33087 2.18182  17
   0   6  11-0.82880 1.93232  16
   0  -6  11 1.12498 1.53156  16
   0  -6  11 0.75538 1.03935  12
   0   6  11 4.78929 2.07703  14
   0   6  11 1.91543 2.00719  10
   0  -6 -11 0.54582 1.50804  13
   0  -6  12 592.091 27.7807   4
   0   6 -12 616.281 28.8955   6
   0  -6 -12 596.989 27.7881   4
   0  -6  12 587.125 27.9498   5
   0  -6  12 621.969 28.0402   3
   0  -6 -12 605.282 27.6861   2
   0  -6 -12 568.089 27.9485   3
   0  -6  12 616.774 27.7075   2
   0   6  12 589.900 29.1560  26
   0  -6  12 591.349 28.3902  27
   0   6  12 543.365 28.5552  28
   0  -6  12 601.432 28.5073  25
   0  -6  12 598.422 28.4963  23
   0   6 -12 615.384 27.8182  24
   0  -6  12 601.212 28.4388   8
   0  -6 -12 601.505 28.7318   9
   0   6 -12 607.265 27.9272   9
   0   6  12 588.391 29.0422  19
   0   6 -12 618.392 28.2440  19
   0  -6  12 598.284 28.1072  20
   0  -6  12 621.954 28.2317  18
   0   6  12 571.840 28.6532  14
   0   6  12 538.271 28.5548  16
   0   6  12 593.166 29.0174  17
   0  -6  12 604.244 28.1973  16
   0   6  12 635.664 29.0608  10
   0  -6 -12 565.493 27.9827  13
   0  -6  13 121.113 6.13366   4
   0  -6 -13 115.922 6.11290   4
   0   6 -13 120.176 7.34306   6
   0  -6  13 113.867 6.32124   3
   0  -6 -13 103.017 6.24751   3
   0  -6  13 116.898 6.01915   2
   0  -6 -13 123.294 6.03486   2
   0   6  13 105.198 7.46347  26
   0  -6  13 114.321 6.84032  27
   0   6 -13 119.542 6.29629  24
   0  -6  13 118.789 7.03654  25
   0  -6  13 112.706 6.88865  23
   0  -6 -13 124.656 7.27603   9
   0  -6  13 119.101 6.91729   8
   0   6 -13 120.205 7.65113   7
   0   6 -13 116.624 6.35846   9
   0  -6  13 115.745 6.58003  20
   0   6  13 118.550 7.60392  19
   0   6  13 116.223 7.20411  14
   0  -6  13 108.691 6.61376  16
   0   6  13 114.876 7.21949  16
   0   6  13 115.347 7.43168  17
   0   6  13 134.430 7.65643  10
   0  -6  13 116.993 6.15049  13
   0  -6  13 117.979 7.47103  11
   0  -6 -13 112.462 6.37461  13
   0  -6 -14 224.082 10.8729   6
   0  -6 -14 240.935 10.9471   4
   0  -6 -14 232.273 10.7442   5
   0  -6  14 226.782 10.9051   4
   0   6 -14 245.092 12.3734   6
   0  -6 -14 220.041 10.7666   5
   0  -6  14 209.236 11.1347   1
   0  -6  14 231.378 11.0970   3
   0  -6 -14 212.440 11.0235   3
   0  -6 -14 202.559 11.0870   1
   0  -6  14 222.272 11.7620  27
   0  -6  14 241.666 11.9785  23
   0   6 -14 234.776 11.2397  24
   0   6  14 206.323 12.4854  26
   0  -6  14 227.232 11.9448  25
   0   6 -14 225.405 12.5830   7
   0   6 -14 235.416 11.1984   9
   0  -6  14 237.093 11.9104   8
   0  -6 -14 254.374 12.2764   9
   0  -6  14 215.281 11.4816  20
   0   6  14 198.062 12.3529  19
   0  -6  14 219.071 11.6566  16
   0   6  14 202.438 12.0711  16
   0   6  14 221.909 12.4631  17
   0  -6 -14 200.759 11.0983  13
   0  -6  14 236.344 10.9183  13
   0   6  14 220.018 12.3472  10
   0  -6 -15 49.2812 3.02252   4
   0  -6  15 48.7312 2.99671   4
   0   6 -15 55.9937 4.65997   6
   0  -6 -15 47.2633 2.80280   5
   0  -6 -15 41.9862 3.02771   6
   0  -6 -15 45.9719 3.23481   1
   0  -6  15 48.5282 3.25535   3
   0  -6  15 49.7801 3.33071   1
   0  -6  15 47.6353 4.08208  27
   0  -6  15 51.6859 4.42063  25
   0  -6  15 46.4847 4.17996  23
   0   6  15 48.2510 4.94122  26
   0  -6 -15 62.2719 4.65056   9
   0   6 -15 46.3328 4.72687   7
   0  -6  15 51.6142 4.20391   8
   0  -6 -15 44.8132 4.01773  18
   0  -6  15 50.0109 3.90635  20
   0   6  15 47.1892 4.69169  19
   0   6  15 48.2551 4.50849  16
   0  -6  15 53.7300 4.13544  16
   0  -6  15 49.2409 3.00594  13
   0   6  15 62.7370 4.96256  10
   0  -6 -15 50.5451 3.43964  13
   0  -6 -16 104.569 5.37563   4
   0  -6  16 103.051 5.39748   4
   0  -6 -16 101.827 5.59270   6
   0   6 -16 121.861 7.35414   6
   0  -6 -16 94.0051 5.53610   1
   0  -6  16 106.435 5.59221   1
   0  -6  16 108.212 5.55736   3
   0  -6  16 122.659 6.82639  27
   0  -6  16 113.542 7.49665  29
   0  -6  16 121.462 7.11738  25
   0  -6  16 127.324 7.53063  21
   0  -6  16 98.9109 6.74118  23
   0   6  16 102.989 7.62533  26
   0  -6 -16 114.543 7.00174   9
   0   6 -16 118.184 7.79260   7
   0  -6  16 101.119 6.73752   8
   0   6  16 99.9168 7.49432  19
   0  -6  16 112.655 6.50706  20
   0  -6 -16 95.9331 6.52943  18
   0  -6  16 109.157 6.66469  16
   0   6 -16 105.739 7.60484  15
   0  -6 -16 96.0064 5.83774  13
   0  -6  16 109.802 5.36314  13
   0   6 -17 52.2416 4.74604   6
   0  -6  17 43.1905 2.67566   4
   0  -6 -17 48.4140 3.11290   6
   0  -6  17 44.5371 2.79821   1
   0  -6  17 52.2508 4.43592  27
   0  -6  17 46.5110 5.00284  29
   0  -6  17 47.1150 4.44777  23
   0   6  17 57.3274 5.45778  26
   0  -6  17 56.7035 4.69536  25
   0  -6  17 47.9958 4.50949   8
   0   6 -17 50.4364 4.96693   7
   0  -6 -17 58.9046 4.59252   9
   0   6  17 52.7145 5.32480  19
   0  -6  17 38.9047 4.49391  21
   0  -6  17 48.9589 4.06431  20
   0  -6 -17 49.7201 4.14149  18
   0   6 -17 59.0897 5.49093  15
   0  -6  17 48.2419 2.50395  13
   0  -6 -17 44.4612 3.29533  13
   0  -6  18 11.7915 2.92883  27
   0  -6  18 9.20232 3.42271  29
   0  -6  18 7.68169 2.95806  25
   0  -6  18 9.12621 2.94109  23
   0  -6  18 13.2906 3.01850   8
   0   6 -18 8.78605 3.49734   7
   0  -6 -18 7.55962 2.73084   9
   0   6  18 12.3187 3.81267  19
   0  -6  18 19.1869 2.98018  20
   0  -6  18 6.02366 3.19274  21
   0  -6 -18 9.90816 2.67159  18
   0   6 -18 7.72454 3.74960  15
   0   6 -18 13.5182 3.48212   6
   0  -6  19 1.61392 3.58099  29
   0  -6  19 6.98718 2.66329  27
   0  -6  19 5.27343 3.12608  25
   0  -6  19 7.59340 3.07043  23
   0  -6  19 5.84608 2.94164   8
   0  -6 -19 8.77393 3.06729   9
   0   6 -19 4.30219 3.20039   7
   0  -6 -19 8.57830 2.75206  18
   0  -6  19 11.2207 3.49417  21
   0  -6  19 9.54741 2.92555  20
   0   6 -19 8.70028 4.02738  15
   0   6 -19 6.11860 3.30910   6
   0  -6  20 100.759 7.83709  29
   0  -6  20 106.673 6.86721  27
   0  -6  20 96.0722 7.06655  25
   0  -6  20 88.7478 6.74698  23
   0  -6  20 102.372 7.60813  21
   0  -6  20 102.163 7.09451   8
   0   6 -20 95.8598 7.68474   7
   0  -6 -20 104.562 6.82897   9
   0  -6 -20 81.8619 6.35230  18
   0  -6  20 97.6401 6.65158  20
   0  -6 -20 91.4656 7.33162  15
   0   6 -20 98.7612 8.00675  15
   0   6 -20 107.646 7.39488   6
   0  -6  21 6.65426 2.97320  27
   0  -6  21 7.05710 3.95106  29
   0  -6  21 4.87574 3.09923  23
   0  -6  21 4.48937 3.49429  25
   0   6 -21-0.57351 3.56890   7
   0  -6  21 10.8308 3.41369   8
   0  -6 -21 6.25738 3.02749   9
   0  -6 -21 4.94837 2.74426  18
   0  -6  21 4.81388 3.65354  21
   0  -6  21 6.99231 3.24047  20
   0  -6 -21 3.37865 3.48208  15
   0   6 -21 4.42504 4.17556  15
   0   6 -21 10.2126 3.78523   6
   0  -6  22-3.67427 4.17315  29
   0  -6  22 3.75998 3.20432  27
   0  -6  22 0.83185 3.16225  23
   0  -6  22-4.70347 3.59124  25
   0   6 -22 2.34988 3.78450   7
   0  -6  22-3.17552 3.70483   8
   0  -6  22-2.31604 3.22177  20
   0  -6  22 4.46068 3.77951  21
   0  -6 -22-0.58231 3.90444  15
   0   6 -22 1.31308 4.20417  15
   0   6 -22-3.33088 3.72440   6
   0  -6  23 25.9567 5.01299  29
   0  -6  23 38.2964 4.93494  25
   0  -6  23 20.7847 4.29610   8
   0   6 -23 25.1229 4.91646   7
   0   6 -23 26.4711 5.31275  15
   0  -6 -23 20.3539 4.50703  15
   0   6 -23 28.9935 4.72912   6
   0  -6  23 30.6218 5.07706  21
   0  -6  23 21.7527 4.10384  20
   0   6 -24 85.8897 7.34258   7
   0  -6  24 80.1611 6.44554  20
   0  -6 -24 72.1351 7.18773  15
   0   6 -24 75.3889 6.92268   6
   0  -7   0 0.87917 1.42536   2
   0  -7   0 1.43314 1.75068   3
   0   7   0-0.73215 1.46567   2
   0   7   0-0.14450 1.09399  28
   0  -7   0 0.26849 1.14801  30
   0   7   0 1.27258 1.51302  22
   0  -7   0 0.08010 0.81013  24
   0   7   0-0.19316 1.50580   9
   0   7   0 0.30460 0.88289  19
   0  -7   0 0.82582 1.37855  15
   0   7   0-0.36757 1.19803  15
   0   7   0 0.87363 1.36452   6
   0  -7   0 1.03206 1.45087   4
   0  -7   0 1.49719 1.46046   6
   0  -7  -1 40.9439 2.84799   6
   0  -7   1 42.2503 3.00612   4
   0  -7   1 40.6722 2.89783   6
   0  -7   1 39.7373 2.95645   5
   0  -7  -1 39.0217 2.93912   4
   0   7  -1 33.1901 2.98178   2
   0  -7  -1 48.2006 2.97701   2
   0  -7  -1 38.4054 3.03180   3
   0   7   1 34.6610 3.04083   2
   0  -7  -1 36.7801 2.61276  30
   0  -7   1 33.5938 2.37660  30
   0   7   1 35.7778 2.57397  28
   0  -7  -1 31.4223 2.26125  24
   0   7   1 34.5529 2.90163   9
   0   7  -1 38.8948 3.06482   6
   0   7  -1 37.4086 2.89458   9
   0  -7  -1 29.7215 2.83864   9
   0   7   1 36.7618 2.38560  19
   0   7   1 34.6891 2.69643  14
   0   7  -1 35.6549 2.75140  15
   0  -7  -1 35.1306 2.67720  15
   0  -7  -1 32.3372 1.87310  16
   0  -7   1 37.0980 2.78255  15
   0   7   1 34.3615 2.68618  15
   0  -7  -1 36.8668 2.63098  12
   0  -7  -2 168.773 8.54605   6
   0  -7  -2 155.252 8.68780   4
   0  -7   2 159.976 8.62706   5
   0  -7   2 184.659 8.70416   6
   0   7  -2 167.183 8.95811   2
   0  -7  -2 172.680 8.64729   2
   0  -7  -2 164.100 8.74844   3
   0  -7  -2 164.717 8.55127  30
   0   7   2 186.309 8.60406  28
   0  -7   2 162.482 8.13727  30
   0  -7  -2 169.288 8.28388  24
   0  -7  -2 176.007 8.85781   9
   0   7   2 170.624 8.78200   9
   0   7  -2 176.815 8.72806   9
   0   7   2 163.779 8.34815  19
   0  -7  -2 170.835 8.51662  15
   0   7   2 158.140 8.60683  14
   0  -7  -2 161.680 7.90798  16
   0  -7   2 166.688 8.63716  15
   0   7  -2 166.170 8.71112  15
   0  -7  -2 162.633 8.54730  12
   0  -7   3 1203.92 50.9086   6
   0  -7  -3 1146.71 51.0064   4
   0  -7  -3 1116.11 50.7076   6
   0  -7   3 1139.33 50.8292   2
   0  -7  -3 1094.72 50.9798   3
   0  -7   3 1129.38 51.0571   3
   0  -7  -3 1186.58 50.8666   2
   0   7  -3 1078.82 51.1763   2
   0  -7   3 1085.13 50.2469  30
   0   7   3 1013.63 50.6966  28
   0  -7  -3 1074.85 50.8377  30
   0  -7  -3 1052.81 50.5763  24
   0   7   3 1110.31 51.0037   9
   0   7  -3 1120.11 50.8677   9
   0  -7  -3 1107.96 51.0736   9
   0  -7   3 1126.01 50.8790   9
   0   7   3 1044.26 50.6431  19
   0  -7  -3 1132.23 50.5317  20
   0   7   3 1051.25 51.0502  17
   0  -7   3 1084.58 50.9713  18
   0  -7  -3 1136.68 50.7209  15
   0   7  -3 1088.09 50.9794  15
   0   7   3 1056.14 50.8713  14
   0  -7  -3 1096.33 50.2676  16
   0  -7   3 1169.35 50.9681  15
   0  -7  -3 1085.78 50.8490  12
   0  -7   4 831.891 34.6462   6
   0  -7  -4 759.274 34.3994   6
   0  -7   4 733.859 34.6291   4
   0  -7  -4 748.861 34.6735   4
   0  -7  -4 760.925 34.4981   2
   0   7  -4 740.126 34.8935   2
   0  -7   4 777.034 34.5187   2
   0  -7  -4 716.072 34.6160   3
   0   7   4 748.970 34.8906   2
   0  -7   4 761.607 34.7461   3
   0  -7  -4 707.770 34.5754  30
   0   7   4 840.996 34.6391  28
   0  -7   4 713.386 33.7953  30
   0  -7  -4 719.617 34.3696  24
   0  -7  -4 735.387 34.8196   9
   0   7  -4 780.224 34.5609   9
   0  -7   4 757.872 34.5577   9
   0   7   4 738.211 34.8447  17
   0   7   4 674.713 34.3960  19
   0  -7   4 724.563 34.6415  18
   0  -7  -4 716.982 34.2292  20
   0  -7  -4 752.319 34.4273  15
   0   7   4 761.357 34.6864  14
   0  -7   4 773.468 34.7176  15
   0   7  -4 774.952 34.8202  15
   0  -7  -4 727.788 34.0422  16
   0   7   4 737.640 34.8231  10
   0  -7  -4 664.997 34.5335  12
   0  -7   5 67.6853 4.09714   6
   0   7  -5 53.0602 4.20011   6
   0  -7   5 64.1943 3.98561   4
   0  -7  -5 61.1601 3.81439   6
   0  -7  -5 60.0335 3.97773   4
   0  -7   5 69.8770 4.10181   5
   0   7  -5 69.2153 4.36415   2
   0  -7  -5 65.2805 3.93132   2
   0  -7  -5 68.6967 4.23007   3
   0  -7   5 57.0927 4.06830   3
   0  -7   5 68.3568 3.96184   2
   0   7   5 57.4647 4.18078   2
   0  -7  -5 54.4771 4.00958  30
   0   7   5 69.3658 4.05651  28
   0  -7  -5 64.5191 3.90643  24
   0  -7  -5 55.6356 3.62705   8
   0  -7   5 62.0821 3.92583   9
   0  -7  -5 70.7019 4.37375   9
   0   7  -5 62.2965 3.99606   9
   0   7   5 58.9926 3.07913   7
   0   7   5 58.1185 4.20011  17
   0  -7  -5 64.9714 3.76635  20
   0  -7   5 52.6238 3.98746  18
   0   7   5 62.6961 3.97602  19
   0   7  -5 62.3043 4.23330  15
   0  -7   5 62.2373 4.23544  15
   0   7   5 64.2692 4.15386  14
   0  -7  -5 57.4219 3.81525  15
   0  -7  -5 58.7484 3.52913  16
   0  -7  -5 63.4305 4.21678  12
   0   7   5 62.2377 4.21327  10
   0   7  -6 54.4757 4.06911   6
   0  -7   6 53.7253 3.70698   5
   0  -7  -6 49.3734 3.59553   4
   0  -7   6 51.5623 3.60958   4
   0  -7   6 54.0520 3.76753   3
   0   7   6 55.3163 3.87438   2
   0   7  -6 53.3027 3.90674   2
   0  -7  -6 54.0763 3.54205   2
   0  -7   6 57.5177 3.53292   2
   0  -7  -6 43.7761 3.60444   3
   0   7   6 65.7457 3.84313  28
   0  -7  -6 46.2745 3.78475  30
   0  -7  -6 63.1927 3.77744  24
   0   7   6 51.3665 4.03058  22
   0  -7  -6 49.0524 3.31293  25
   0  -7  -6 50.1205 3.31753   8
   0  -7  -6 41.5322 3.26873   6
   0  -7  -6 56.6069 3.97733   9
   0  -7   6 54.8899 3.56602   9
   0   7  -6 57.6127 3.66205   9
   0   7   6 41.5723 3.69819  17
   0  -7   6 60.5122 3.84275  18
   0  -7  -6 61.5352 3.52159  20
   0   7   6 50.6963 3.69075  19
   0  -7   6 52.6394 3.87520  15
   0  -7  -6 57.7679 3.57406  15
   0   7  -6 43.7421 3.74317  15
   0  -7  -6 51.8453 3.26315  16
   0   7   6 54.9901 3.77861  14
   0   7   6 52.5918 3.88008  10
   0  -7  -6 44.8321 3.72184  12
   0  -7   7 301.590 14.6969   5
   0  -7   7 300.964 14.6736   4
   0  -7  -7 287.745 14.6280   4
   0   7  -7 310.080 15.2759   6
   0   7  -7 315.507 15.0400   2
   0  -7   7 305.583 14.5315   2
   0  -7  -7 274.582 14.7121   3
   0   7   7 276.513 14.9423   2
   0  -7  -7 309.625 14.5627   2
   0  -7   7 331.002 14.9133   3
   0  -7  -7 316.856 14.6760  28
   0   7   7 332.819 14.9886  28
   0   7   7 278.925 15.2218  22
   0  -7  -7 307.302 14.4476  25
   0  -7  -7 287.547 14.7287  24
   0  -7  -7 302.441 14.4599   6
   0  -7  -7 302.692 15.1096   9
   0   7  -7 306.161 14.6312   9
   0  -7   7 317.083 14.6841   9
   0  -7  -7 334.856 14.5517   8
   0   7  -7 287.717 14.2600  19
   0  -7   7 300.998 14.8234  18
   0  -7  -7 300.476 14.5294  20
   0   7   7 304.874 14.9965  19
   0  -7  -7 293.580 14.6053  15
   0  -7   7 290.652 14.0506  16
   0   7   7 283.800 14.8741  14
   0   7  -7 272.623 15.0400  15
   0   7   7 281.349 15.0372  17
   0  -7  -7 288.383 14.4170  16
   0   7   7 307.877 15.1700  10
   0  -7   7 298.339 13.9085  12
   0  -7  -8-0.15300 1.48225   6
   0   7  -8 0.60677 1.89526   6
   0  -7   8 0.19096 1.42041   4
   0  -7  -8 0.38469 1.46230   4
   0   7   8-0.24430 1.58309   2
   0  -7   8-1.14136 1.56295   2
   0  -7   8-1.49237 1.92480   3
   0  -7  -8-1.65272 1.74847   3
   0  -7  -8 0.16450 1.48966   2
   0   7  -8-0.73207 1.62712   2
   0   7   8-0.23992 1.76862  28
   0   7   8 2.65638 2.06117  22
   0  -7  -8 0.15461 1.47000  25
   0  -7  -8-0.32032 1.57595   8
   0  -7  -8 1.94596 1.96364   9
   0   7  -8 0.52849 1.67953   9
   0  -7   8-1.31253 1.53690   9
   0   7   8 0.26925 1.84450  19
   0   7  -8 0.14081 1.32408  19
   0  -7   8-0.64769 1.88921  18
   0   7   8-0.29501 1.88903  17
   0  -7   8-0.32407 1.06022  16
   0   7   8 3.32406 1.74243  14
   0   7  -8 1.80612 2.02934  15
   0  -7  -8-1.34607 1.59104  16
   0   7   8-0.28995 1.91174  10
   0  -7   8-0.16507 0.71937  12
   0  -7  -9 1.84591 1.47567   6
   0  -7  -9 4.31117 1.55251   4
   0   7  -9 4.12676 2.18953   6
   0  -7   9 1.86231 1.44506   4
   0  -7   9 1.91099 1.48577   2
   0   7  -9 3.14103 1.83316   2
   0  -7  -9 0.82571 1.72111   3
   0  -7  -9 3.53125 1.55991   2
   0   7   9 2.66394 1.70658   2
   0  -7   9 1.06529 2.01283   3
   0   7   9 3.09158 2.01200  28
   0  -7   9 4.77594 1.88179  25
   0   7   9 5.30659 2.40104  22
   0  -7  -9 2.93292 1.67200  25
   0  -7   9 4.98430 1.80688   9
   0  -7  -9 2.61350 2.08505   9
   0   7  -9 4.94985 1.80475   9
   0   7   9 2.95026 2.01418  19
   0  -7   9 0.65437 1.97310  18
   0   7  -9 3.90611 1.59991  19
   0  -7   9 2.44817 1.32723  20
   0   7  -9 2.59337 2.37102  15
   0   7   9 0.27130 1.88203  14
   0  -7  -9 2.02946 1.74409  16
   0  -7   9 1.82376 1.24468  16
   0   7   9 4.40075 2.14556  17
   0  -7   9 2.47449 0.78935  12
   0  -7  -9 4.66366 1.73551  13
   0   7   9 1.22913 2.20593  10
   0   7 -10 337.722 16.5974   6
   0  -7 -10 324.569 15.6837   4
   0  -7  10 327.058 15.6755   4
   0  -7 -10 285.172 15.6871   3
   0   7  10 300.109 15.8957   2
   0  -7 -10 338.700 15.5590   2
   0  -7  10 321.248 15.5171   2
   0  -7  10 318.907 15.8489   3
   0   7 -10 314.383 15.9554   2
   0  -7  10 337.245 15.9947  27
   0   7  10 324.969 16.2425  28
   0  -7  10 338.329 16.0992  25
   0   7  10 321.072 16.7690  22
   0  -7 -10 311.457 15.5026   6
   0  -7 -10 317.339 16.3727   9
   0  -7  10 318.659 15.7649   9
   0  -7  10 331.041 15.9590   8
   0   7 -10 333.928 15.7169   9
   0   7 -10 317.685 15.6437  19
   0  -7  10 339.753 15.6258  20
   0   7  10 313.737 16.4398  19
   0   7  10 335.774 16.3443  14
   0  -7  10 324.192 15.4961  16
   0   7  10 312.473 16.4643  17
   0  -7  10 328.893 14.9334  12
   0   7  10 330.755 16.5615  10
   0  -7 -10 313.552 15.8369  13
   0   7 -11 627.625 30.1920   6
   0  -7  11 625.728 29.1880   4
   0  -7 -11 629.792 29.2000   4
   0  -7  11 632.250 29.0425   2
   0  -7 -11 658.832 29.0809   2
   0  -7  11 649.375 29.4400   3
   0  -7 -11 588.733 29.2923   3
   0   7  11 623.709 29.9107  28
   0   7  11 627.372 30.3760  26
   0  -7  11 627.502 29.5669  27
   0  -7  11 652.549 29.7340  25
   0   7  11 591.047 30.3444  22
   0  -7  11 630.873 29.6426  23
   0  -7 -11 627.038 29.9986   9
   0   7 -11 637.511 29.2388   9
   0  -7  11 642.230 29.6021   8
   0   7  11 544.289 29.9285  19
   0  -7  11 658.285 29.2671  20
   0   7 -11 606.761 29.2428  19
   0  -7  11 616.534 29.1620  16
   0   7  11 622.893 29.9493  14
   0   7  11 586.200 30.1361  17
   0  -7 -11 602.674 29.3643  13
   0   7  11 582.890 30.0311  10
   0   7 -12 10.1035 2.78362   6
   0  -7  12 9.35072 1.72383   4
   0  -7 -12 10.5435 1.84822   4
   0  -7 -12 5.44728 1.99980   3
   0  -7  12 9.30060 2.17180   3
   0  -7 -12 10.7939 1.71272   2
   0  -7  12 13.3749 1.81120   2
   0   7  12 8.84547 2.76629  28
   0  -7  12 9.55604 2.31858  27
   0  -7  12 10.8013 2.27999  25
   0   7  12 12.2432 3.19318  26
   0   7 -12 6.89306 1.38354  24
   0  -7  12 8.04222 2.28030  23
   0  -7 -12 7.51292 2.65774   9
   0  -7  12 10.3412 2.29705   8
   0   7  12 6.39066 2.68505  19
   0   7 -12 6.76065 2.08491  19
   0  -7  12 6.62003 1.80243  20
   0  -7  12 10.2361 1.97751  16
   0   7  12 9.98802 2.59282  14
   0  -7 -12 6.31575 1.94197  13
   0   7  12 6.57146 2.62195  10
   0   7 -13 116.765 7.19258   6
   0  -7  13 106.811 5.85720   4
   0  -7 -13 103.312 5.81686   4
   0  -7 -13 103.422 5.70296   5
   0  -7 -13 118.503 5.76235   2
   0  -7 -13 90.9124 5.94926   3
   0  -7  13 111.303 5.72085   2
   0  -7  13 111.057 6.15363   3
   0   7  13 108.150 7.40114  26
   0  -7  13 108.708 6.47764  27
   0  -7  13 108.179 6.60181  25
   0  -7  13 102.011 6.48670  23
   0   7 -13 109.819 5.63217  24
   0  -7 -13 108.206 6.90111   9
   0   7 -13 98.9324 7.31550   7
   0  -7  13 102.938 6.48059   8
   0   7  13 93.6067 7.07754  19
   0  -7  13 109.716 6.15522  20
   0  -7  13 99.0701 6.11002  16
   0   7  13 103.968 6.81730  14
   0  -7 -13 108.565 6.10625  13
   0   7  13 100.813 7.00480  10
   0  -7 -14 57.9697 3.73956   4
   0   7 -14 66.7233 5.20119   6
   0  -7  14 59.6234 3.78597   4
   0  -7 -14 54.7655 4.05984   1
   0  -7  14 61.5028 4.07185   3
   0  -7  14 65.0853 3.67879   2
   0  -7  14 59.8245 4.11933   1
   0  -7  14 56.2062 4.40843  27
   0  -7  14 65.5419 4.63829  23
   0   7  14 50.2607 5.13640  26
   0  -7  14 56.5980 4.66083  25
   0  -7  14 56.3506 4.45702   8
   0   7 -14 63.2816 5.42999   7
   0  -7 -14 59.3421 4.83097   9
   0   7  14 62.8467 5.40071  19
   0  -7  14 60.8851 4.22160  20
   0  -7  14 62.5509 4.38452  16
   0   7  14 69.6517 5.11685  14
   0  -7  14 61.8819 5.18543  11
   0  -7 -14 51.3438 3.94857  13
   0  -7  14 59.5003 3.80206  13
   0   7  14 59.1217 5.17223  10
   0  -7  15 0.53373 1.62566   3
   0  -7 -15-0.40513 1.66649   1
   0  -7  15-1.21508 1.69621   1
   0  -7  15 2.33673 2.23958  27
   0  -7  15-0.31468 2.30918  23
   0   7  15 1.94945 2.74039  26
   0  -7  15 1.32953 2.55917  25
   0  -7 -15 1.43791 2.69772   9
   0  -7  15-2.82475 2.22799   8
   0   7  15 0.43496 2.88414  10
   0   7 -15 0.95776 2.83612   7
   0  -7  15 0.98057 1.94940  20
   0   7  15 0.46210 2.85003  19
   0  -7 -15 0.12590 1.33327   6
   0   7 -15 7.35202 3.18388   6
   0  -7 -15-0.29017 1.34135   4
   0  -7  15-0.14688 1.38126   4
   0  -7 -15 0.59698 1.24197   5
   0  -7 -15 2.06007 1.74360  13
   0  -7  15-0.28247 1.48248  13
   0  -7  16 6.66579 1.71588   1
   0  -7 -16 5.09651 1.70461   1
   0  -7  16 5.48725 2.52264  27
   0  -7  16 4.61619 2.59501  23
   0   7  16 7.70170 3.23927  26
   0  -7  16 8.81522 2.61353  25
   0   7  16 4.12529 3.01727  10
   0   7 -16 10.0461 3.37886   7
   0  -7  16 5.00086 2.62352   8
   0  -7 -16 5.16256 2.92202   9
   0   7  16 3.92611 3.13538  19
   0  -7  16 9.47283 3.08349  21
   0  -7  16 5.00780 2.27762  20
   0  -7 -16 6.72317 2.46974  18
   0  -7  16 5.20811 1.43202   4
   0  -7 -16 5.49655 1.41542   4
   0  -7 -16 6.74464 1.49143   6
   0   7 -16 6.36196 3.06676   6
   0  -7 -16 6.90632 2.00203  13
   0  -7  17 276.345 13.5020   1
   0  -7  17 279.328 14.5130  27
   0  -7  17 307.411 15.7575  29
   0  -7  17 282.142 14.8521  25
   0   7  17 284.379 15.7342  26
   0  -7  17 298.373 14.7865  23
   0  -7  17 301.498 15.4514  21
   0  -7 -17 308.208 15.0194   9
   0   7 -17 313.947 15.9402   7
   0  -7  17 300.790 14.8204   8
   0  -7 -17 263.994 14.5069  18
   0  -7  17 294.670 14.3877  20
   0   7  17 270.418 15.5866  19
   0   7 -17 303.472 15.3849   6
   0  -7  17 268.684 13.2641   4
   0  -7  17 270.811 13.1114  13
   0  -7 -17 250.269 13.7413  13
   0  -7  18 13.6191 3.21907  23
   0  -7  18 14.9230 3.19220  25
   0  -7  18 9.68139 2.93848   8
   0   7 -18 3.82850 3.17970   7
   0  -7 -18 9.94082 3.21246   9
   0   7  18 8.75986 3.75884  19
   0  -7  18 8.12294 2.57845  20
   0  -7  18 10.4881 3.62234  21
   0  -7 -18 10.8411 2.74299  18
   0  -7  18 14.7563 3.40554  29
   0  -7  18 10.1519 2.76166  27
   0   7 -18 8.67982 3.29070   6
   0  -7  19 216.166 11.7173  25
   0  -7  19 189.175 11.1956  23
   0  -7  19 224.831 12.2724  21
   0   7 -19 220.236 12.4827   7
   0  -7  19 203.581 11.4250   8
   0  -7 -19 202.003 11.4360   9
   0  -7  19 199.057 11.0054  20
   0  -7 -19 178.735 11.0106  18
   0  -7  19 201.085 12.2208  29
   0  -7  19 184.650 10.9738  27
   0   7 -19 213.320 11.9830   6
   0  -7  20 92.5777 6.93583  25
   0  -7  20 103.945 7.46669  21
   0  -7  20 93.7037 6.65267  23
   0   7 -20 102.739 7.62585   7
   0  -7  20 92.4589 6.83079   8
   0  -7 -20 102.179 6.74047   9
   0  -7 -20 81.1598 6.17813  18
   0  -7  20 85.9966 6.25637  20
   0  -7  20 90.0357 6.37038  27
   0  -7  20 92.9235 7.72887  29
   0   7 -20 76.7547 6.90845   6
   0  -7  21 49.4613 4.74760  27
   0  -7  21 41.3561 5.68083  29
   0  -7  21 44.7700 5.11901  25
   0  -7  21 42.0919 4.53993  23
   0   7 -21 44.0342 5.79103   7
   0  -7 -21 39.9952 4.59170   9
   0  -7  21 47.6161 4.81912   8
   0  -7  21 36.9505 4.38384  20
   0  -7  21 43.7082 5.42109  21
   0  -7 -21 44.2885 4.37786  18
   0  -7 -21 36.1480 4.98083  15
   0   7 -21 53.6703 6.12832  15
   0   7 -21 49.2119 5.28439   6
   0  -7  22 80.0833 7.33130  29
   0  -7  22 64.2358 6.12216  25
   0  -7  22 66.4891 5.57446  20
   0  -7  22 63.4802 6.65354  21
   0   7 -22 68.4282 6.85175   7
   0  -7  22 74.1145 6.17221   8
   0  -7 -22 55.0351 6.24892  15
   0   7 -22 82.0759 7.49995  15
   0   7 -22 95.0316 7.00440   6
   0  -7  23 2.56567 4.13468  29
   0  -7  23 1.87976 3.54537   8
   0   7 -23 6.26549 3.94177   7
   0  -7  23 4.10245 4.01778  21
   0  -7  23 3.85978 3.16740  20
   0  -7 -23 0.58788 3.67573  15
   0   7 -23 5.66414 4.08143   6
   0   7 -24 69.1720 6.55980   6
   0   8   0 1.01683 1.80483   6
   0  -8   0 0.73914 1.64320   6
   0  -8   0 0.61307 1.66922   5
   0  -8   0 1.42041 1.51629   4
   0   8   0 2.55384 1.73905   2
   0  -8   0 0.30201 1.38425  30
   0   8   0 1.49625 1.36813  28
   0   8   0 1.48810 1.71720  22
   0   8   0 1.25301 1.03831  19
   0   8   0-0.63901 1.52716  15
   0   8   0 1.41060 1.55192  14
   0  -8   0-0.18798 1.67156  15
   0  -8   0-0.63022 1.38356  12
   0  -8   1 1211.94 56.4547   4
   0  -8  -1 1250.40 56.1846   6
   0  -8   1 1294.31 56.2717   6
   0  -8  -1 1179.79 56.4556   4
   0   8  -1 1270.32 56.8134   2
   0   8   1 1244.07 56.8001   2
   0  -8   1 1222.76 55.8858  30
   0   8   1 1211.61 56.1089  28
   0  -8  -1 1242.18 56.0988  30
   0   8   1 1206.82 56.5659  22
   0  -8  -1 1115.40 55.6935  24
   0   8  -1 1258.33 56.4049   9
   0   8  -1 1273.30 56.6972   6
   0   8   1 1211.64 55.8697  19
   0  -8   1 1298.61 56.3294  15
   0  -8  -1 1286.93 56.2171  15
   0   8   1 1197.71 56.2878  14
   0   8  -1 1241.67 56.3953  15
   0   8   1 1231.35 56.3540  15
   0  -8  -1 1171.60 56.0886  12
   0  -8   1 1176.37 55.9014  12
   0  -8   2 39.0905 3.11264   6
   0  -8  -2 36.5518 2.94256   6
   0  -8  -2 39.2691 3.08159   4
   0   8  -2 33.4434 3.25057   2
   0  -8  -2 33.9919 2.85176  30
   0  -8   2 36.5237 2.48065  30
   0   8   2 37.2008 2.85398  28
   0  -8  -2 33.4655 2.51880  24
   0   8  -2 33.1894 3.09557   9
   0  -8  -2 41.1643 3.25415   9
   0   8  -2 36.9415 3.30824   6
   0   8   2 41.4993 2.72056  19
   0   8   2 36.6403 2.97355  14
   0  -8   2 36.3071 3.01455  15
   0  -8  -2 32.8773 2.84422  15
   0   8  -2 36.8301 3.07770  15
   0  -8  -2 35.0239 2.90228  12
   0  -8  -3 374.627 18.7616   4
   0  -8  -3 412.726 18.5600   6
   0   8  -3 415.778 19.2219   2
   0   8   3 362.974 18.4996  28
   0  -8   3 378.605 18.0102  30
   0  -8  -3 372.847 18.5844  30
   0  -8  -3 357.323 18.2596  24
   0  -8  -3 386.421 18.9074   9
   0  -8   3 398.837 18.7493   9
   0   8  -3 425.643 18.7924   9
   0   8   3 392.550 18.9489  17
   0  -8  -3 384.076 18.2566  20
   0   8   3 405.608 18.4852  19
   0   8  -3 356.538 18.7069  15
   0  -8  -3 390.827 17.9195  16
   0   8   3 402.846 18.7963  14
   0  -8  -3 389.074 18.4963  15
   0  -8   3 379.845 18.6853  15
   0  -8  -3 384.243 18.6615  12
   0  -8   4 94.1937 5.31946   4
   0  -8  -4 88.9649 5.26475   4
   0  -8  -4 80.1505 4.94291   6
   0   8  -4 83.0762 5.45954   2
   0   8   4 86.2991 5.59353   2
   0   8   4 98.5831 5.22128  28
   0  -8   4 81.6849 4.30446  30
   0  -8  -4 80.8155 5.17398  30
   0  -8  -4 95.6311 4.99880  24
   0  -8   4 86.6351 5.16040   9
   0   8  -4 87.7308 5.20254   9
   0  -8  -4 90.7537 5.48222   9
   0   8   4 86.3602 5.03391  19
   0  -8  -4 87.4092 4.79068  20
   0   8   4 76.5295 5.32654  17
   0  -8   4 81.1037 5.30074  15
   0  -8  -4 85.9098 4.49371  16
   0   8   4 79.5975 5.19014  14
   0   8  -4 85.7111 5.30480  15
   0  -8  -4 74.2636 4.89782  15
   0   8   4 82.8240 5.42322  10
   0  -8  -4 88.7392 5.25768  12
   0  -8  -5 326.513 16.0598   6
   0  -8  -5 340.178 16.4260   4
   0  -8   5 360.129 16.4801   4
   0   8   5 341.411 16.7905   2
   0   8  -5 354.759 16.8145   2
   0  -8   5 312.310 15.2488  30
   0  -8  -5 303.776 16.3425  30
   0   8   5 355.931 16.3880  28
   0  -8  -5 339.140 16.1593  24
   0   8   5 320.505 15.3938   7
   0   8  -5 364.129 16.3713   9
   0  -8   5 344.792 16.3531   9
   0  -8  -5 351.317 15.9898   8
   0  -8  -5 351.521 16.7088   9
   0  -8  -5 357.573 16.0393  20
   0   8   5 342.171 16.3441  19
   0   8   5 340.034 16.7488  17
   0  -8  -5 342.740 16.1716  15
   0   8  -5 342.137 16.6543  15
   0  -8  -5 335.598 15.7540  16
   0   8   5 360.438 16.5558  14
   0  -8  -5 311.899 16.3608  12
   0   8   5 342.478 16.7094  10
   0  -8  -6 108.331 5.89731   6
   0  -8  -6 115.596 6.27419   4
   0   8  -6 119.432 6.81864   6
   0  -8   6 107.674 6.15781   4
   0   8  -6 103.557 6.46984   2
   0   8   6 106.237 6.47585   2
   0   8   6 108.528 6.23734  28
   0  -8  -6 92.4871 5.91768  24
   0  -8  -6 98.7001 5.71014  25
   0  -8  -6 111.817 5.85153   8
   0  -8   6 113.554 6.16644   9
   0  -8  -6 102.437 6.44328   9
   0  -8  -6 110.268 5.87766  20
   0   8   6 100.020 6.51152  17
   0   8   6 95.7851 6.14996  19
   0   8  -6 96.9534 6.34537  15
   0  -8  -6 114.048 5.71400  16
   0   8   6 100.811 6.25573  14
   0  -8  -6 105.674 5.96950  15
   0   8   6 117.407 6.63366  10
   0   8  -7 307.629 15.1151   6
   0  -8  -7 290.303 14.3935   4
   0  -8  -7 301.307 14.1278   6
   0  -8   7 319.982 14.5077   4
   0   8  -7 282.292 14.6926   2
   0   8   7 288.621 14.7154   2
   0   8   7 291.563 14.4990  28
   0  -8  -7 272.100 13.9901  25
   0   8   7 266.712 14.9347  22
   0  -8  -7 258.645 14.2358  24
   0  -8  -7 258.250 13.9660   8
   0  -8   7 298.060 14.3530   9
   0  -8  -7 283.457 14.7776   9
   0   8   7 283.165 14.8454  17
   0   8  -7 285.929 13.7939  19
   0   8   7 301.957 14.6842  19
   0  -8  -7 306.227 14.2905  15
   0   8  -7 315.040 14.9688  15
   0  -8  -7 295.612 13.9902  16
   0   8   7 322.758 14.7996  14
   0  -8   7 290.637 13.4447  12
   0   8   7 276.797 14.8120  10
   0  -8  -8 32.5048 2.68286   6
   0  -8   8 33.0714 2.91182   4
   0   8  -8 27.3217 3.31125   6
   0  -8  -8 31.3412 2.80722   4
   0   8   8 26.4324 3.01757   2
   0   8  -8 24.6893 2.99402   2
   0   8   8 38.5505 3.28095  28
   0   8   8 28.8998 3.37474  22
   0  -8  -8 32.2648 2.68258  25
   0  -8   8 32.0563 2.85841   9
   0  -8  -8 28.1588 3.15405   9
   0   8   8 25.4319 3.02323  19
   0   8  -8 28.0469 2.35728  19
   0   8   8 25.3549 3.27553  17
   0  -8  -8 31.6036 2.70862  16
   0   8   8 29.7332 3.13829  14
   0   8  -8 29.3216 3.32190  15
   0   8   8 27.5050 3.30129  10
   0  -8   8 29.8108 1.68347  12
   0  -8  -9 600.318 28.6594   4
   0   8  -9 620.791 29.4770   6
   0  -8   9 601.416 28.6595   4
   0   8  -9 604.832 29.0441   2
   0   8   9 589.228 28.9929   2
   0   8   9 640.164 29.1047  28
   0   8   9 582.853 29.5632  22
   0  -8   9 592.273 28.7818  25
   0  -8   9 622.188 28.7027   9
   0  -8  -9 629.759 29.3402   9
   0  -8  -9 600.832 28.3901   6
   0   8  -9 578.158 28.2740  19
   0   8   9 582.418 29.1600  19
   0  -8   9 632.275 28.3414  20
   0  -8  -9 608.941 28.5020  16
   0   8  -9 631.528 29.5110  15
   0   8   9 620.878 29.1721  14
   0  -8  -9 581.886 28.7654  13
   0   8   9 642.276 29.4251  10
   0  -8  10 0.63378 1.56640   4
   0  -8 -10 1.06251 1.69166   4
   0   8 -10 7.74370 2.80453   6
   0  -8 -10 1.50251 1.62359   6
   0   8  10 0.58961 2.13477  28
   0  -8  10 3.10089 2.10393  25
   0   8  10 2.86254 2.42315  22
   0  -8  10 0.43923 1.79522   9
   0  -8 -10-0.32991 2.27331   9
   0  -8  10 2.36050 1.93643   8
   0   8  10 3.68760 2.16097  19
   0   8 -10 1.50114 1.63056  19
   0  -8  10 2.33641 1.43398  20
   0   8 -10 4.03861 2.32381  15
   0   8  10 1.24827 2.13931  14
   0   8  10 0.70847 2.31028  10
   0  -8 -10 0.96683 1.93115  13
   0  -8  11 128.367 6.74290   4
   0  -8 -11 124.573 6.71387   4
   0   8 -11 124.711 7.74684   6
   0  -8  11 125.298 7.02977  27
   0   8  11 110.832 7.25725  28
   0  -8  11 129.339 7.17744  25
   0  -8  11 117.931 7.02813  23
   0   8  11 103.164 7.75567  22
   0  -8 -11 111.208 6.44753   6
   0  -8 -11 116.722 7.47654   9
   0  -8  11 126.541 7.03292   8
   0   8  11 107.599 7.47289  19
   0  -8  11 124.752 6.56888  20
   0   8 -11 120.447 6.59967  19
   0   8 -11 131.195 7.89608  15
   0   8  11 130.552 7.50072  14
   0   8  11 116.403 7.59895  10
   0  -8 -11 110.118 6.85572  13
   0  -8 -12 328.529 16.0754   5
   0  -8 -12 335.417 16.2917   4
   0   8 -12 349.421 17.5114   6
   0  -8  12 364.456 16.3864   4
   0  -8  12 345.433 16.7051  27
   0   8  12 290.835 16.8626  28
   0   8  12 300.844 17.5523  22
   0  -8  12 338.859 16.8550  25
   0  -8  12 358.855 16.8668  23
   0  -8 -12 349.630 17.2857   9
   0   8 -12 340.708 17.6977   7
   0  -8  12 354.701 16.7823   8
   0  -8 -12 318.046 16.0654   6
   0  -8  12 356.173 16.3346  20
   0   8 -12 343.174 16.3329  19
   0   8  12 317.807 17.3281  19
   0   8 -12 348.840 17.6478  15
   0   8  12 302.330 16.9438  14
   0   8  12 320.168 17.3130  10
   0  -8 -12 319.700 16.4909  13
   0  -8 -13 39.2952 3.18744   4
   0   8 -13 43.7720 4.46954   6
   0  -8  13 42.8021 3.28856   4
   0  -8  13 44.5576 3.76472  27
   0   8  13 47.4633 4.31661  28
   0   8  13 38.6679 4.49158  26
   0  -8  13 43.1433 3.92554  25
   0  -8  13 32.8066 3.61176  23
   0  -8  13 36.7471 3.60759   8
   0   8 -13 41.0190 4.53090   7
   0  -8 -13 44.4478 4.28046   9
   0  -8  13 45.5294 3.34558  20
   0   8  13 38.0083 4.44410  19
   0   8 -13 43.3291 4.56330  15
   0  -8 -13 47.1724 3.58994  13
   0   8  13 44.9307 4.34872  10
   0   8  13 47.6439 4.23612  14
   0  -8  14 27.7270 3.11213  27
   0  -8  14 27.0142 3.29507  23
   0  -8  14 28.9549 3.49003  25
   0   8  14 24.3171 4.02792  26
   0   8 -14 26.1327 4.12380   7
   0   8  14 32.1694 4.08033  10
   0  -8  14 33.0403 3.45939   8
   0  -8 -14 28.8541 3.71850   9
   0  -8  14 30.9810 2.92215  20
   0   8  14 29.4208 4.00605  19
   0  -8  14 29.9870 2.66502   4
   0   8 -14 37.3076 4.09744   6
   0  -8 -14 23.5400 2.57723   4
   0   8  14 22.5774 3.55161  14
   0  -8 -14 26.2221 2.89833  13
   0  -8 -15 345.738 19.4094   1
   0  -8  15 394.079 19.5963   1
   0  -8  15 415.154 19.9376  27
   0   8  15 367.242 20.8897  26
   0  -8  15 406.199 20.0785  23
   0  -8  15 455.063 20.4102  25
   0   8 -15 442.816 21.3354   7
   0  -8 -15 394.378 20.4071   9
   0  -8  15 417.031 20.0873   8
   0  -8  15 420.839 19.6438  20
   0   8  15 411.827 20.9633  19
   0   8 -15 456.452 21.0455   6
   0  -8 -15 390.076 18.9067   6
   0  -8  15 440.564 19.3245   4
   0  -8 -15 397.047 19.2094   4
   0  -8  15 433.398 20.9342  11
   0   8  15 365.485 20.6408  10
   0   8  15 385.727 20.4604  14
   0  -8 -15 375.010 19.4586  13
   0  -8  16 70.1024 4.66300   1
   0  -8 -16 54.1638 4.43596   1
   0  -8  16 66.9813 5.10749  27
   0  -8  16 72.1289 5.55179  25
   0  -8  16 77.4398 5.97364  21
   0  -8  16 72.0340 5.31607  23
   0   8  16 77.7164 6.57267  26
   0  -8 -16 80.9432 5.86094   9
   0   8 -16 78.7163 6.47852   7
   0  -8  16 74.2327 5.46177   8
   0   8  16 63.8036 5.99452  19
   0  -8  16 71.3867 4.86517  20
   0   8 -16 73.4132 5.98668   6
   0  -8 -16 72.2245 4.30210   4
   0  -8  16 76.2330 4.37300   4
   0   8  16 86.2102 6.43562  10
   0  -8 -16 65.7135 4.67522  13
   0  -8  17 142.143 7.72856   1
   0  -8  17 141.425 8.41651  27
   0  -8  17 150.871 8.61114  23
   0  -8  17 148.243 9.36545  21
   0  -8  17 162.086 8.99621  25
   0   8  17 144.770 9.77411  26
   0  -8  17 148.291 8.73848   8
   0  -8 -17 166.855 9.28932   9
   0   8 -17 148.320 9.70670   7
   0   8  17 152.188 9.65487  19
   0  -8  17 154.273 8.27531  20
   0  -8 -17 130.839 8.52469  18
   0  -8  17 143.738 7.42972   4
   0   8 -17 161.265 9.57689   6
   0  -8  17 136.592 7.21175  13
   0   8  17 155.384 9.56022  10
   0  -8 -17 120.825 7.75193  13
   0  -8  18-0.40154 3.00021  25
   0   8  18 2.94299 3.48597  26
   0  -8  18-1.75983 2.68736  23
   0  -8 -18-1.21745 3.13764   9
   0  -8  18-0.75210 2.77220   8
   0   8 -18-6.91387 3.75547   7
   0   8  18-2.23045 3.41677  19
   0  -8  18 0.98800 3.02701  21
   0  -8  18 1.45776 2.29120  20
   0  -8 -18 2.15789 2.61490  18
   0  -8  18 0.63978 2.55376  27
   0  -8  18-1.08880 3.31381  29
   0   8 -18-2.45742 3.45450   6
   0  -8  19 0.84037 3.01178  25
   0  -8  19-0.36071 2.76568  23
   0   8 -19 1.79127 3.58563   7
   0  -8 -19-1.22431 3.11584   9
   0  -8  19-0.79085 2.91490   8
   0  -8 -19 0.73350 2.80013  18
   0  -8  19 2.06712 3.48389  21
   0  -8  19-0.61630 2.39224  20
   0  -8  19-0.56819 3.41209  29
   0  -8  19-1.30273 2.74689  27
   0   8 -19 3.54982 3.56429   6
   0  -8  20 4.40919 2.99226  23
   0  -8  20 3.50106 3.38597  25
   0   8 -20 2.46372 3.70103   7
   0  -8  20 2.47849 3.04781   8
   0  -8 -20 2.45677 3.18138   9
   0  -8 -20 1.49188 2.89834  18
   0  -8  20 3.23113 3.55300  21
   0  -8  20-0.32486 2.79941  20
   0  -8  20 5.90842 3.73971  29
   0   8 -20 6.75366 3.96855   6
   0  -8  21 17.1510 4.41722  29
   0  -8  21 23.7143 4.19771  25
   0  -8  21 20.7302 3.78646   8
   0   8 -21 22.7310 4.79952   7
   0  -8 -21 25.6275 4.04287   9
   0  -8  21 21.1373 3.52991  20
   0  -8 -21 20.1522 3.67088  18
   0  -8  21 24.5933 4.67029  21
   0  -8 -21 20.2981 4.23386  15
   0   8 -21 24.3923 4.72950   6
   0  -8  22 2.52278 3.94003  29
   0  -8  22 2.84695 3.56080  25
   0  -8  22-2.24847 3.33002   8
   0   8 -22 1.28791 3.94574   7
   0  -8  22-3.46304 4.03636  21
   0  -8 -22-2.81812 3.45353  15
   0   8 -22 2.16002 3.99877   6
   0  -8 -23 4.60038 3.70537  15
   0   8 -23-0.54779 4.07555   6
   0  -9   0-0.53494 1.74338   4
   0   9   0-0.56301 1.47473  28
   0  -9   0-0.66811 1.57502  30
   0   9   0-0.28508 1.82547  22
   0   9   0 0.32704 1.85320   2
   0   9   0-0.12531 1.14836  19
   0   9   0 1.60837 1.63099  14
   0   9   0-0.48557 1.73184  15
   0  -9   0-0.63026 1.75957  15
   0  -9   0 2.08962 1.52376  12
   0  -9  -1 1.33722 1.69178   4
   0  -9   1-1.33486 1.79981   4
   0   9  -1-0.30081 1.92622   6
   0   9   1-1.63554 1.93726   2
   0   9  -1-2.94292 1.92288   2
   0  -9   1 0.14939 1.38505  30
   0   9   1-0.38953 1.57873  28
   0   9  -1 0.18189 1.38872  28
   0  -9  -1 1.46680 1.72415  30
   0   9  -1-0.27773 1.98110  22
   0   9   1 0.29425 1.92903  22
   0  -9  -1 0.45816 1.18046  24
   0   9   1 1.13154 1.34853  19
   0   9  -1 0.33734 1.03652  19
   0   9   1 2.11706 1.80357  14
   0  -9  -1-0.61414 1.78557  15
   0   9  -1 1.72914 1.67433  15
   0  -9   1 1.96242 1.93855  15
   0  -9   1-1.11304 1.48265  12
   0  -9  -1 0.56816 1.56371  12
   0  -9  -2 223.932 11.2300   4
   0  -9  -2 216.725 10.8423   6
   0   9  -2 188.003 11.3506   2
   0   9   2 221.406 10.8767  28
   0  -9  -2 202.709 10.7613  30
   0  -9   2 215.916 10.4201  30
   0   9   2 205.618 11.4558  22
   0  -9  -2 220.106 10.4530  24
   0  -9   2 217.272 11.1094   9
   0   9  -2 219.284 11.4799   6
   0  -9  -2 219.964 11.2768   9
   0   9   2 204.740 10.5361  19
   0  -9  -2 228.609 10.4952  20
   0   9   2 202.796 11.0110  14
   0   9  -2 219.209 11.1305  15
   0  -9  -2 210.310 10.8208  15
   0  -9  -2 203.078 10.8103  12
   0  -9   2 203.490 10.4283  12
   0  -9  -3 58.1505 4.23067   4
   0  -9  -3 54.4908 3.88238   6
   0   9  -3 58.3767 4.54363   2
   0   9   3 56.3935 3.90956  28
   0  -9   3 56.9903 3.31262  30
   0   9   3 44.3948 4.18536  26
   0  -9  -3 50.5632 3.90289  30
   0  -9  -3 55.5079 3.60197  24
   0   9  -3 55.7451 4.54012   6
   0  -9   3 64.1420 4.19797   9
   0  -9  -3 60.7878 4.39089   9
   0  -9  -3 58.0433 3.59267  20
   0   9   3 50.4533 4.20927  17
   0   9   3 52.8674 3.68458  19
   0   9   3 58.7602 4.11578  14
   0  -9  -3 60.4311 3.91721  15
   0   9  -3 59.6067 4.21276  15
   0  -9   3 54.5009 3.41948  12
   0  -9  -3 57.1626 4.01538  12
   0  -9   4 1239.74 58.4516   4
   0  -9  -4 1281.75 58.5069   4
   0  -9  -4 1335.95 58.1359   6
   0   9  -4 1263.46 58.8532   2
   0   9   4 1253.65 58.8383   2
   0   9   4 1207.50 58.1688  28
   0  -9   4 1249.76 57.4452  30
   0   9   4 1262.34 58.7717  26
   0  -9  -4 1322.34 58.0080  24
   0  -9   4 1285.00 58.3756   9
   0  -9  -4 1329.19 58.7399   9
   0   9   4 1205.47 58.0837  19
   0   9   4 1281.98 58.7637  17
   0  -9  -4 1285.89 57.8807  20
   0  -9  -4 1266.90 58.0978  15
   0   9  -4 1256.86 58.5678  15
   0  -9  -4 1168.23 57.4675  16
   0   9   4 1350.82 58.5337  14
   0   9   4 1330.76 58.7720  10
   0  -9   4 1253.79 57.6041  12
   0  -9  -5 1955.13 88.1526   4
   0  -9   5 1974.28 88.1689   4
   0  -9  -5 2027.79 87.7798   6
   0   9   5 1884.71 88.4783   2
   0   9  -5 1960.74 88.5585   2
   0   9   5 1978.97 88.0065  28
   0  -9   5 1858.34 86.8540  30
   0   9   5 1853.08 88.4285  26
   0  -9  -5 2027.14 87.7761  24
   0  -9  -5 2024.49 88.4680   9
   0   9   5 1955.58 87.0173   7
   0  -9   5 2048.93 88.0880   9
   0   9   5 1775.68 87.0236   7
   0  -9  -5 1996.73 87.5728   8
   0   9   5 1890.07 87.9100  19
   0  -9  -5 1910.39 87.5620  20
   0   9   5 1851.90 88.3650  17
   0  -9  -5 1891.63 87.7547  15
   0  -9  -5 1950.99 87.2957  16
   0   9  -5 1958.47 88.3317  15
   0   9   5 1910.55 88.1651  14
   0   9   5 1904.00 88.4319  10
   0  -9   5 1942.27 87.1696  12
   0  -9  -6 154.872 7.38380   6
   0  -9   6 146.968 7.73715   4
   0  -9  -6 155.764 7.78014   4
   0   9  -6 141.551 8.08852   2
   0   9   6 144.758 8.08522   2
   0   9   6 144.927 7.66501  28
   0  -9  -6 142.878 7.39938  24
   0  -9   6 144.930 7.60414   9
   0   9   6 121.994 6.23665   7
   0   9   6 121.022 6.22209   7
   0  -9  -6 143.943 7.15295   8
   0  -9  -6 153.101 8.11418   9
   0   9   6 131.939 7.52236  19
   0   9  -6 145.980 8.02202  15
   0  -9  -6 158.021 7.03353  16
   0   9   6 164.189 8.02590  14
   0   9   6 139.067 8.04896  10
   0  -9   6 142.614 6.56221  12
   0  -9   7 352.533 17.0643   4
   0   9  -7 348.977 17.6957   6
   0  -9  -7 362.440 17.1044   4
   0  -9  -7 332.728 16.6020   6
   0   9   7 335.471 17.4150   2
   0   9  -7 347.631 17.4407   2
   0   9   7 328.375 17.0400  28
   0  -9   7 369.111 17.0556   9
   0  -9  -7 351.387 17.4675   9
   0   9  -7 329.454 16.2210  19
   0   9   7 352.449 17.1788  19
   0   9  -7 354.454 17.4997  15
   0  -9  -7 329.696 16.4167  16
   0   9   7 366.950 17.3526  14
   0  -9   7 340.630 15.8576  12
   0   9   7 361.567 17.6029  10
   0  -9   8 11.3006 2.22544   4
   0  -9  -8 9.37067 2.13513   4
   0   9  -8 14.4357 2.93231   6
   0  -9  -8 8.97836 2.03717   6
   0   9   8 4.23164 2.32818   2
   0   9  -8 7.14282 2.48488   2
   0   9   8 11.9427 2.44506  28
   0   9   8 6.84030 2.73209  22
   0  -9  -8 14.7725 2.79550   9
   0  -9   8 8.59290 2.15898   9
   0   9   8 5.02666 2.23166  19
   0   9  -8 9.01084 1.59276  19
   0   9  -8 14.1447 2.88098  15
   0   9   8 11.9333 2.62535  14
   0  -9  -8 11.6930 1.97202  16
   0   9   8 8.45531 2.53776  10
   0  -9  -9 1.49048 1.92371   4
   0  -9   9 1.47947 1.89375   4
   0   9  -9 1.57543 2.62847   6
   0  -9  -9 0.54385 1.80075   6
   0   9  -9 3.21908 2.35385   2
   0   9   9 2.58193 2.24827   2
   0   9   9 2.65425 2.29214  28
   0   9   9 5.47773 2.84275  22
   0  -9   9 1.91730 1.93109   9
   0  -9  -9-0.34655 2.32615   9
   0   9   9 2.88895 2.41137  19
   0  -9   9 4.55198 1.53658  20
   0   9  -9 3.64556 1.53787  19
   0   9   9 0.64114 2.05563  14
   0   9  -9 0.73320 2.24895  15
   0   9   9 6.25164 2.68833  10
   0  -9  -9 3.00834 2.00983  13
   0  -9  10 43.1892 3.45197   4
   0   9 -10 41.6639 4.32452   6
   0  -9 -10 34.8632 3.02173   6
   0  -9 -10 43.7088 3.48893   4
   0   9  10 36.6468 3.86891  28
   0   9  10 36.8111 4.26091  22
   0  -9  10 37.2998 3.51707  25
   0  -9 -10 36.9370 3.98338   9
   0  -9  10 43.5036 3.58189   9
   0  -9  10 40.9572 3.40418   8
   0   9 -10 39.5824 2.98346  19
   0   9  10 32.6627 3.89331  19
   0  -9  10 48.5336 3.10212  20
   0   9  10 38.0233 3.90617  14
   0   9 -10 42.3703 4.20652  15
   0   9  10 37.7067 4.09205  10
   0  -9 -10 43.3674 3.63974  13
   0  -9 -11 0.94653 1.79901   4
   0   9 -11-0.84390 2.63598   6
   0  -9  11 0.23549 1.80553   4
   0   9  11-0.33232 2.17863  28
   0   9  11 0.46362 2.68710  22
   0  -9  11-0.57621 2.16206  25
   0  -9 -11-1.10886 2.59789   9
   0  -9  11 0.26153 2.14366   8
   0  -9  11-0.24759 2.03685   9
   0   9  11-2.62249 2.53935  19
   0  -9  11-0.17936 1.55424  20
   0   9 -11-1.04253 1.74430  19
   0   9  11-1.41264 2.46976  14
   0   9 -11 0.82432 2.42371  15
   0   9  11 3.61656 2.66448  10
   0  -9 -11 1.35563 2.14753  13
   0  -9 -12 24.5630 2.74878   4
   0   9 -12 24.9141 3.87203   6
   0  -9  12 25.8678 2.79386   4
   0   9  12 27.0376 3.47690  28
   0  -9  12 20.6659 2.88461  27
   0   9  12 30.6762 4.38498  22
   0  -9  12 26.9237 3.33473  23
   0  -9  12 28.4735 3.17825  25
   0  -9  12 23.3161 2.98028   8
   0  -9 -12 24.3420 3.60941   9
   0   9  12 29.3427 3.89816  19
   0  -9  12 25.9985 2.52244  20
   0   9 -12 24.0857 2.63773  19
   0   9 -12 26.9793 3.74562  15
   0   9  12 27.7239 3.62225  14
   0  -9 -12 24.8003 2.95006  13
   0   9  12 21.0145 3.62982  10
   0   9 -13 29.4091 4.01025   6
   0  -9  13 26.4446 2.76712   4
   0  -9 -13 19.7633 2.61601   4
   0  -9  13 23.7735 3.00375  27
   0   9  13 27.1174 3.65382  28
   0  -9  13 23.0215 3.21050  25
   0  -9  13 28.7506 3.28436  23
   0  -9 -13 27.7186 3.66252   9
   0  -9  13 27.9202 3.10887   8
   0   9  13 24.9386 3.85030  19
   0  -9  13 20.2057 2.46851  20
   0   9 -13 28.0605 3.82060  15
   0  -9 -13 20.6156 2.81233  13
   0   9  13 24.1664 3.89115  10
   0   9  13 26.6817 3.52767  14
   0  -9  14 79.2098 5.04867   4
   0  -9 -14 83.0044 5.06710   4
   0   9 -14 94.0621 6.66983   6
   0  -9  14 70.3371 5.37193  27
   0  -9  14 77.7327 5.58733  23
   0  -9  14 86.7088 5.83220  25
   0  -9  14 82.4970 5.62156   8
   0  -9 -14 88.4579 6.26638   9
   0   9 -14 93.5764 6.92981   7
   0   9  14 72.3156 6.13660  19
   0  -9  14 80.3899 5.05011  20
   0   9  14 81.3929 6.21098  14
   0   9 -14 94.9651 6.83470  15
   0   9  14 70.0225 6.26346  10
   0  -9 -14 84.4907 5.40462  13
   0  -9  15 125.169 6.71046   4
   0   9 -15 118.420 8.21140   6
   0  -9 -15 116.440 6.61754   4
   0  -9 -15 102.229 6.89734   1
   0  -9  15 112.577 7.03529   1
   0  -9  15 125.815 7.20923  27
   0  -9  15 121.849 7.51605  25
   0  -9  15 118.625 7.32062  23
   0  -9  15 115.365 7.27061   8
   0  -9 -15 115.316 7.83022   9
   0   9 -15 114.375 8.27637   7
   0  -9  15 124.866 6.80914  20
   0   9  15 117.402 8.19367  19
   0   9 -15 127.741 8.45715  15
   0   9  15 102.202 7.68213  14
   0  -9 -15 113.129 6.91883  13
   0   9  15 121.469 8.22625  10
   0  -9  15 130.018 8.26295  11
   0  -9  16 108.649 6.05632   4
   0   9 -16 107.715 7.76069   6
   0  -9 -16 101.543 6.01171   4
   0  -9  16 100.364 6.37868   1
   0  -9 -16 81.2528 6.15146   1
   0  -9  16 128.969 6.91904  27
   0  -9  16 114.030 7.69870  21
   0  -9  16 99.2096 6.98275  25
   0  -9  16 108.191 6.84763  23
   0   9  16 102.376 8.00268  26
   0  -9  16 122.548 7.11330   8
   0  -9 -16 120.399 7.51685   9
   0   9 -16 101.996 7.87683   7
   0   9  16 104.557 7.74664  19
   0  -9  16 109.808 6.34409  20
   0   9 -16 107.724 7.89723  15
   0  -9 -16 87.7089 6.19807  13
   0  -9  16 126.854 8.08075  11
   0   9  16 113.806 7.88636  10
   0  -9  17 13.9860 2.10123   4
   0   9 -17 13.8575 3.91964   6
   0  -9  17 10.0015 2.43422   1
   0  -9  17 13.1968 2.95428  27
   0  -9  17 18.5493 3.23372  23
   0  -9  17 15.6105 3.34038  25
   0   9  17 18.2684 4.61831  26
   0  -9  17 14.2507 3.86683  21
   0  -9 -17 19.4548 3.68307   9
   0   9 -17 14.5994 3.92335   7
   0   9  17 17.4034 3.86818  10
   0  -9  17 13.7277 3.10131   8
   0  -9  17 11.9304 2.57184  20
   0   9  17 10.7916 4.02741  19
   0   9 -17 25.2353 4.63972  15
   0  -9 -17 14.6704 2.68805  13
   0  -9  17 11.6749 1.85289  13
   0   9 -18 170.234 10.3301   6
   0  -9  18 151.121 10.1443  29
   0  -9  18 158.058 8.88749  27
   0  -9  18 156.395 9.05879  23
   0  -9  18 151.989 9.95521  21
   0  -9  18 167.473 9.55945  25
   0   9  18 132.484 10.1945  26
   0  -9 -18 158.529 9.59133   9
   0   9 -18 183.523 10.7338   7
   0  -9  18 154.602 9.23474   8
   0  -9  18 148.728 8.59276  20
   0   9  18 134.760 9.93044  19
   0  -9 -18 129.159 8.93386  18
   0   9 -18 171.570 10.6301  15
   0   9  18 143.461 10.0967  10
   0  -9  19 14.0362 4.22726  29
   0  -9  19 14.9023 3.71619  25
   0   9  19 2.53755 3.79246  26
   0  -9  19 16.4602 3.38125  23
   0   9 -19 21.8643 4.55060   7
   0  -9  19 13.0844 3.30914   8
   0  -9 -19 18.9097 3.95122   9
   0  -9  19 24.2256 3.16147  20
   0  -9 -19 13.9130 3.28571  18
   0  -9  19 16.5032 4.38482  21
   0   9 -19 14.6197 4.60215  15
   0   9 -19 9.20839 4.06875   6
   0  -9  20 11.5149 3.57055  25
   0  -9  20 2.06715 3.15390   8
   0  -9 -20 13.7051 3.59569   9
   0   9 -20 14.1519 4.46996   7
   0  -9 -20 11.7197 3.31795  18
   0  -9  20 9.38913 3.95896  21
   0  -9  20 7.26532 3.91961  29
   0   9 -20 1.10570 4.01959   6
   0  -9  21 21.1245 3.96747  25
   0  -9 -21 13.7739 3.64122  18
   0  -9  21 20.5575 4.69676  21
   0  -9  21 11.8838 4.55337  29
   0   9 -21 15.8059 4.61047   6
   0  -9 -21 19.5865 4.06046   9
   0   9 -21 17.0925 4.43125   7
   0  -9  21 21.0809 4.02228   8
   0  -9 -22 8.82011 3.73491  15
   0   9 -22 7.43151 4.41709   6
   0 -10   0 1361.49 62.1199   4
   0 -10   0 1377.33 61.4482  30
   0  10   0 1228.26 61.4948  28
   0  10   0 1324.94 62.2637  22
   0  10   0 1345.74 62.5098   2
   0  10   0 1329.92 61.1597  19
   0  10   0 1394.23 62.0314  15
   0  10   0 1370.49 61.9022  14
   0 -10   0 1334.81 61.4621  12
   0 -10   1 40.3168 3.54600   4
   0 -10  -1 41.8889 3.57582   4
   0  10  -1 36.3110 3.80990   2
   0  10   1 34.1039 3.77552   2
   0  10  -1 35.2706 3.13158  28
   0  10   1 39.3740 3.30443  28
   0 -10   1 37.0367 2.93979  30
   0 -10  -1 36.3587 3.21049  30
   0  10  -1 43.6250 4.03385  22
   0  10   1 47.2876 4.02159  22
   0  10  -1 39.3674 2.68312  19
   0  10   1 41.5476 2.92716  19
   0  10   1 41.6558 3.55903  14
   0  10  -1 43.5161 3.70164  15
   0  10  -1 37.5864 3.40135  14
   0 -10  -1 42.0360 3.25014  12
   0 -10   1 40.0699 3.00119  12
   0 -10  -2 150.898 8.80256   4
   0  10  -2 145.911 9.14688   2
   0 -10  -2 147.330 8.36106  30
   0 -10   2 161.463 7.98868  30
   0  10   2 158.535 8.45368  28
   0  10   2 157.233 9.15936  22
   0  10  -2 158.646 8.99838  22
   0 -10  -2 163.885 7.99056  24
   0 -10   2 173.563 8.94314   9
   0  10  -2 150.476 9.09404   6
   0 -10  -2 153.396 8.96663   9
   0  10   2 148.694 8.08369  19
   0 -10  -2 154.803 8.00502  20
   0  10  -2 151.402 7.74360  19
   0  10   2 157.017 8.71270  14
   0  10  -2 162.026 8.82723  15
   0 -10  -2 165.423 8.50653  12
   0 -10   2 161.621 8.07060  12
   0  10  -3 46.6227 4.19260   6
   0 -10  -3 48.7114 3.92272   4
   0  10  -3 36.3459 3.93364   2
   0 -10   3 39.8031 2.76211  30
   0  10   3 34.6942 3.70180  26
   0  10   3 44.1826 3.48676  28
   0 -10  -3 36.4078 3.02712  24
   0  10   3 48.1830 4.13545  22
   0 -10  -3 45.9587 4.03119   9
   0 -10   3 43.8326 3.69568   9
   0  10   3 40.4030 3.15587  19
   0 -10  -3 39.9257 3.00504  20
   0  10  -3 45.2547 3.80518  15
   0  10   3 42.3825 3.69882  14
   0 -10   3 38.4579 2.85692  12
   0 -10  -4 85.5032 5.47353   4
   0 -10   4 85.2176 5.34493   4
   0  10  -4 74.1139 5.60612   2
   0  10   4 65.3008 5.49399   2
   0  10   4 71.1829 5.46387  26
   0 -10   4 79.4158 4.16335  30
   0  10   4 80.8279 5.05274  28
   0  10   4 69.5906 5.67439  22
   0 -10  -4 79.1175 4.72961  24
   0 -10   4 78.2589 5.21401   9
   0  10  -4 74.5619 5.65726   6
   0  10   4 75.7822 4.27472   7
   0 -10  -4 85.3981 5.66761   9
   0 -10  -4 76.1878 4.61698  20
   0  10   4 75.4663 4.85763  19
   0  10   4 84.9828 5.41342  14
   0  10  -4 78.9969 5.45798  15
   0  10   4 80.7691 5.66952  10
   0 -10   4 73.8658 4.31190  12
   0 -10  -5 346.258 16.9871   4
   0 -10   5 345.670 16.9603   4
   0  10  -5 350.862 17.4757   2
   0  10   5 349.939 17.4200   2
   0 -10   5 318.618 15.4832  30
   0  10   5 361.067 16.7906  28
   0  10   5 318.251 17.1889  26
   0 -10  -5 353.109 16.4289  24
   0 -10   5 367.487 16.9171   9
   0  10   5 327.240 15.6692   7
   0 -10  -5 368.307 17.3109   9
   0  10   5 323.760 15.7176   7
   0  10   5 354.092 16.6812  19
   0  10  -5 355.564 17.1569  15
   0  10   5 354.646 17.0225  14
   0  10   5 352.057 17.3189  10
   0 -10   5 340.585 15.8497  12
   0 -10   6 151.727 8.08869   4
   0 -10  -6 156.776 8.15002   4
   0  10   6 135.933 7.82186  28
   0  10   6 151.512 8.59450  26
   0 -10   6 157.547 8.01103   9
   0  10   6 126.027 6.41421   7
   0 -10  -6 152.447 8.47095   9
   0  10   6 125.196 6.43100   7
   0  10   6 155.632 8.59085   2
   0  10  -6 160.735 8.62629   2
   0  10   6 162.299 7.98488  19
   0  10  -6 149.733 8.31867  15
   0  10   6 163.746 8.33612  14
   0 -10   6 149.637 6.78496  12
   0  10   6 157.037 8.52009  10
   0 -10   7 190.206 10.2037   4
   0 -10  -7 207.728 10.3451   4
   0  10   7 176.639 10.7152  26
   0  10   7 177.255 10.1284  28
   0 -10   7 204.204 10.2304   9
   0 -10  -7 199.441 10.6927   9
   0  10  -7 172.041 10.4633   2
   0  10   7 151.458 10.3208   2
   0  10  -7 193.427 9.18802  19
   0  10   7 190.192 10.1779  19
   0  10  -7 207.180 10.7381  15
   0 -10  -7 208.141 9.48286  16
   0  10   7 179.968 10.3447  14
   0  10   7 181.282 10.6032  10
   0 -10   7 182.028 8.81482  12
   0  10  -8 280.423 15.1913   6
   0 -10   8 279.136 14.3798   4
   0 -10  -8 308.257 14.5338   4
   0  10   8 252.366 14.3360  28
   0  10   8 270.180 15.1131  26
   0 -10   8 292.869 14.3740   9
   0 -10  -8 296.437 14.9382   9
   0  10   8 287.909 14.8847   2
   0  10  -8 300.027 14.9322   2
   0  10   8 285.450 14.5312  19
   0  10  -8 271.926 13.4293  19
   0  10  -8 281.813 14.8838  15
   0  10   8 276.661 14.6538  14
   0 -10  -8 279.002 13.7134  16
   0  10   8 288.391 15.0303  10
   0 -10  -9 393.607 19.4877   6
   0 -10   9 413.566 19.9773   4
   0 -10  -9 414.526 19.9986   4
   0  10  -9 416.567 20.8765   6
   0  10   9 396.249 20.4300   2
   0  10  -9 415.429 20.4946   2
   0  10   9 425.444 20.2686  28
   0 -10  -9 409.721 20.5629   9
   0 -10   9 404.088 19.9232   9
   0 -10   9 425.642 19.3261  20
   0  10   9 387.844 20.2326  19
   0  10  -9 402.585 19.1589  19
   0  10   9 387.825 20.2917  14
   0  10  -9 416.285 20.6864  15
   0 -10  -9 381.168 20.0814  13
   0  10   9 418.772 20.7660  10
   0 -10  10 1.35399 1.86488   4
   0  10 -10-0.44866 2.90733   6
   0 -10 -10-0.54531 1.94491   4
   0  10  10 2.98288 2.45427  28
   0 -10  10 0.28657 2.14113  25
   0  10  10 2.40578 3.02481  22
   0 -10 -10 1.16311 2.57076   9
   0 -10  10 1.33929 2.01015   9
   0  10 -10-1.78357 2.65927   7
   0 -10  10-0.99668 1.60086  20
   0  10  10-0.35798 2.55357  19
   0  10 -10-0.74231 1.44591  19
   0  10  10 2.89257 2.64102  14
   0  10 -10 1.64076 2.46328  15
   0 -10 -10-1.21359 2.33599  13
   0  10  10-0.83482 2.82924  10
   0 -10  11 101.400 6.28339   4
   0 -10 -11 117.650 6.43851   4
   0  10 -11 122.291 7.67350   6
   0  10  11 105.661 6.98015  28
   0  10  11 101.740 7.64693  22
   0 -10  11 104.934 6.56888  25
   0  10 -11 109.396 7.50315   7
   0 -10  11 105.905 6.42007   8
   0 -10  11 95.3872 6.30058   9
   0 -10 -11 110.224 7.16429   9
   0 -10  11 102.668 5.77454  20
   0  10 -11 98.2840 5.72368  19
   0  10  11 98.5079 6.82434  19
   0  10  11 97.1203 6.87390  14
   0  10 -11 101.633 7.20787  15
   0 -10 -11 100.124 6.50057  13
   0  10  11 110.952 7.31105  10
   0 -10 -12 70.4248 4.98768   4
   0  10 -12 76.9614 6.33797   6
   0 -10  12 74.9066 5.02412   4
   0  10  12 68.9548 5.70281  28
   0 -10  12 87.2169 5.36233  27
   0 -10  12 74.2298 5.27499  23
   0 -10  12 76.5124 5.42430  25
   0  10  12 77.1164 6.52795  22
   0 -10 -12 62.4704 5.62807   9
   0  10 -12 88.3073 6.52975   7
   0 -10  12 75.3861 5.23531   8
   0  10  12 75.8922 5.92564  19
   0 -10  12 77.1949 4.63356  20
   0  10 -12 71.4437 5.92691  15
   0  10  12 72.8404 5.79256  14
   0 -10 -12 72.7859 5.23114  13
   0  10  12 78.3159 6.08419  10
   0  10 -13 0.49116 3.12648   6
   0 -10 -13 0.75382 1.94344   4
   0 -10  13 0.25123 2.00624   4
   0 -10  13-1.15613 2.22601  27
   0  10  13 3.87974 2.83437  28
   0 -10  13 0.33147 2.44408  25
   0  10  13 1.63054 3.30874  22
   0 -10  13 1.85346 2.44739  23
   0 -10 -13 2.08898 2.83236   9
   0 -10  13 5.12785 2.42713   8
   0 -10  13 0.39793 1.76971  20
   0  10  13 0.43957 2.76392  19
   0  10 -13 2.39477 3.21173  15
   0  10  13 2.34624 2.98706  10
   0 -10 -13 0.29714 2.31685  13
   0  10  13 2.05166 2.64380  14
   0 -10 -14 65.3793 4.36158   4
   0 -10  14 65.8351 4.36707   4
   0  10 -14 58.7003 5.69693   6
   0 -10  14 55.9980 4.69230  27
   0 -10  14 52.1531 4.60358  23
   0 -10  14 61.6411 4.97621  25
   0 -10 -14 52.9086 5.29845   9
   0 -10  14 57.6689 4.64869   8
   0  10  14 55.1311 5.41758  19
   0 -10  14 54.9515 4.02868  20
   0  10 -14 59.7093 5.61510  15
   0  10  14 56.8616 5.22922  14
   0  10  14 56.1292 5.43191  10
   0 -10 -14 64.8495 4.70411  13
   0 -10 -15 27.6633 3.03374   4
   0  10 -15 22.3950 4.21435   6
   0 -10  15 31.8683 3.01952   4
   0 -10 -15 22.0093 3.09134   1
   0 -10  15 32.3735 3.48041   1
   0 -10  15 25.3336 3.41175  27
   0 -10  15 24.4473 3.62258  25
   0 -10  15 28.6503 3.48483  23
   0 -10  15 32.0044 3.54724   8
   0  10  15 27.5083 4.25256  10
   0 -10 -15 23.0271 3.94143   9
   0 -10  15 29.0504 2.92180  20
   0  10  15 27.6699 4.30728  19
   0  10 -15 19.5117 4.49783  15
   0 -10 -15 29.8219 3.23916  13
   0  10  15 31.1991 4.28113  14
   0  10 -16 351.107 18.2835   6
   0 -10  16 345.768 16.3618   4
   0 -10  16 337.284 16.8562   1
   0 -10  16 334.088 16.8239  27
   0 -10  16 346.490 17.0467  23
   0 -10  16 324.311 17.2245  25
   0 -10 -16 358.767 17.7666   9
   0 -10  16 340.906 17.0807   8
   0  10 -16 330.974 18.3211   7
   0 -10  16 335.531 16.4248  20
   0  10  16 318.808 17.9990  19
   0  10 -16 337.538 18.2161  15
   0 -10  16 334.048 17.9872  11
   0  10  16 339.079 18.0933  10
   0  10  16 294.514 17.4882  14
   0 -10 -16 296.391 16.5229  13
   0 -10  17 41.8193 3.57078   4
   0  10 -17 52.9505 5.73506   6
   0 -10  17 41.1751 4.01479   1
   0 -10  17 47.2093 4.18676  27
   0 -10  17 51.3433 4.86405  25
   0 -10  17 43.5154 5.19754  21
   0 -10  17 47.2573 4.41335  23
   0 -10 -17 46.4320 5.04579   9
   0  10 -17 47.0667 5.67209   7
   0 -10  17 54.5193 4.69885   8
   0  10  17 56.6645 5.74831  10
   0  10  17 42.1190 5.27638  19
   0  10 -17 56.2156 5.86479  15
   0 -10 -17 45.7137 4.08088  13
   0 -10  18 0.33569 2.71161  23
   0 -10  18 1.65997 3.10131  25
   0 -10  18 3.81133 3.03146   8
   0  10 -18 3.79334 4.02441   7
   0  10  18-2.28497 3.89325  10
   0 -10 -18 2.69581 3.41649   9
   0 -10  18 2.65156 3.72791  21
   0 -10 -18 3.61876 3.09652  18
   0  10 -18-4.17632 4.04447  15
   0  10 -18 2.82215 3.82634   6
   0 -10  19 42.7974 5.61230  29
   0  10  19 49.3059 6.27766  26
   0 -10  19 49.1250 5.23636  25
   0 -10 -19 46.3862 5.15140   9
   0 -10  19 44.4583 4.76306   8
   0  10 -19 42.3851 5.88576   7
   0  10  19 49.5673 5.67985  10
   0 -10 -19 36.5171 4.70360  18
   0 -10  19 55.9847 5.74181  21
   0  10 -19 55.6133 6.32810  15
   0  10 -19 47.2399 5.70915   6
   0 -10  20 101.294 8.29828  29
   0 -10  20 107.486 8.03721  21
   0 -10  20 93.3036 7.16890  25
   0  10 -20 74.1432 7.80222   7
   0 -10  20 102.552 7.12122   8
   0 -10 -20 84.8217 7.11702   9
   0  10 -20 102.183 8.27569  15
   0  10 -20 106.988 8.34687   6
   0 -10 -20 86.1242 6.75923  18
   0 -10 -21-0.40877 3.28959  18
   0 -10 -21-4.43904 3.74510   9
   0 -10  21-1.28031 3.28713   8
   0 -11   0 0.99272 2.27883   4
   0  11   0-2.90484 2.93126   2
   0  11   0 0.68492 1.74314  28
   0 -11   0-0.19574 1.68500  30
   0  11   0-2.18108 2.49030  22
   0  11   0 1.67490 1.40465  19
   0  11   0-0.28661 1.96349  14
   0 -11   0-1.83741 1.80942  12
   0 -11  -1 4.96283 2.40908   4
   0 -11   1 1.65108 2.11866   4
   0  11   1 4.15081 2.68721   2
   0  11  -1 4.56321 2.58894   2
   0  11   1 4.22199 1.89862  28
   0 -11  -1 5.52413 1.91362  30
   0 -11   1 6.91074 1.74637  30
   0  11  -1 8.24546 2.01147  28
   0  11   1 6.71871 2.65011  22
   0  11  -1 11.0055 2.76905  22
   0 -11   1 8.55724 2.67721   9
   0  11   1 4.58573 1.57882  19
   0  11  -1 4.32897 1.35368  19
   0 -11  -1 6.87784 1.69283  20
   0  11   1 10.2133 2.28114  14
   0  11  -1 9.03102 2.32867  14
   0  11  -1 2.46419 2.14896  15
   0 -11   1 7.71373 1.77951  12
   0 -11  -2 59.5117 4.85492   4
   0  11  -2 66.0777 5.31536   2
   0  11  -2 67.0165 4.31267  28
   0 -11   2 63.2719 3.92608  30
   0  11   2 68.2407 4.52091  28
   0  11  -2 60.8920 4.93734  22
   0  11   2 72.3035 5.34120  22
   0  11   2 59.3129 4.08179   7
   0 -11   2 70.0913 5.00192   9
   0  11  -2 63.0271 3.63303  19
   0  11   2 56.8868 3.98835  19
   0 -11  -2 61.7872 4.00637  20
   0  11  -2 67.1554 4.85926  15
   0  11   2 66.3272 4.73792  14
   0  11  -2 69.0094 4.79377  14
   0 -11   2 63.6510 4.03017  12
   0 -11  -3 267.449 13.8736   4
   0  11  -3 268.291 14.3960   2
   0 -11   3 262.326 12.7369  30
   0  11   3 268.942 13.4392  28
   0  11   3 259.785 14.1579  26
   0  11   3 261.441 14.2344  22
   0  11  -3 276.323 14.0832  22
   0 -11  -3 252.662 12.9033  24
   0  11   3 257.221 12.8951   7
   0 -11   3 255.752 13.7634   9
   0  11  -3 277.399 14.4388   6
   0 -11  -3 263.850 14.0522   9
   0 -11  -3 290.346 13.0178  20
   0  11  -3 262.424 12.5512  19
   0  11   3 254.573 13.1295  19
   0  11  -3 276.427 13.9340  15
   0  11   3 265.632 13.7435  14
   0 -11   3 263.532 12.8665  12
   0  11   3 263.025 14.0814  10
   0 -11   4 89.4366 5.91786   4
   0 -11  -4 84.4278 5.91163   4
   0  11  -4 82.0890 6.21353   2
   0  11   4 95.9269 6.54009   2
   0 -11   4 87.2492 4.61613  30
   0  11   4 101.043 6.38924  26
   0  11   4 84.7970 5.49416  28
   0  11   4 76.9790 6.27445  22
   0 -11  -4 78.1664 5.11591  24
   0  11   4 79.2291 4.72418   7
   0 -11  -4 84.8168 6.15530   9
   0  11  -4 84.6566 6.32665   6
   0 -11   4 93.7621 5.94994   9
   0  11  -4 88.6004 4.56436  19
   0  11   4 88.1658 5.34873  19
   0  11   4 102.018 6.05115  14
   0  11  -4 93.1079 6.00170  15
   0 -11   4 87.8264 4.83893  12
   0  11   4 90.5093 6.34809  10
   0 -11  -5 898.910 40.1819   4
   0 -11   5 860.574 40.0919   4
   0  11  -5 872.560 40.6407   2
   0  11   5 810.013 40.5372   2
   0  11   5 814.572 40.3938  26
   0  11   5 899.141 39.8641  28
   0  11   5 881.512 40.7618  22
   0 -11  -5 843.911 39.3770  24
   0  11  -5 892.791 40.7559   6
   0  11   5 789.817 38.7092   7
   0 -11  -5 910.734 40.4671   9
   0 -11   5 895.407 40.0179   9
   0  11   5 824.059 38.6642   7
   0  11   5 851.897 39.6151  19
   0  11  -5 887.874 40.2964  15
   0  11   5 864.033 40.1101  14
   0 -11   5 852.382 38.8610  12
   0  11   5 794.872 40.3033  10
   0 -11  -6 80.7756 5.36336   4
   0 -11   6 91.2907 5.49463   4
   0  11   6 78.5926 5.16759  28
   0  11   6 62.2039 5.68800  26
   0 -11  -6 88.1081 5.82039   9
   0  11   6 67.3446 3.56907   7
   0 -11   6 88.9301 5.39318   9
   0  11   6 69.2155 3.56799   7
   0  11   6 79.8908 5.91482   2
   0  11  -6 80.4683 5.88089   2
   0  11   6 78.7137 5.11204  19
   0  11  -6 80.0562 4.00507  19
   0  11  -6 78.9742 5.57784  15
   0  11   6 76.1032 5.40633  14
   0  11   6 83.9039 5.87225  10
   0 -11   6 80.2236 3.97300  12
   0 -11  -7 142.475 7.99883   4
   0 -11   7 142.773 7.99605   4
   0  11   7 139.849 8.63995  26
   0  11   7 116.421 7.72622  28
   0 -11   7 155.297 8.04632   9
   0 -11  -7 154.394 8.61147   9
   0  11   7 125.646 8.34225   2
   0  11  -7 155.580 8.66154   2
   0  11  -7 129.627 6.69220  19
   0  11   7 124.201 7.75198  19
   0  11  -7 137.345 8.34808  15
   0  11   7 124.328 8.06414  14
   0 -11   7 132.642 6.35883  12
   0  11   7 137.296 8.47486  10
   0 -11   8 0.62224 2.19775   4
   0 -11  -8 0.94144 2.21678   4
   0  11   8-0.31476 2.30984  28
   0  11   8 0.89725 2.87279  26
   0 -11   8-1.46308 2.25310   9
   0 -11  -8-0.39742 2.52953   9
   0  11  -8 0.40780 2.62709   2
   0  11   8-0.81926 2.68556   2
   0  11  -8 1.74413 1.24513  19
   0  11   8-0.31520 2.27024  19
   0  11  -8 3.90526 2.64713  15
   0  11   8 0.35776 2.38561  14
   0 -11  -8 2.02553 2.31280  13
   0  11   8-2.10277 2.86594  10
   0  11  -9 34.2704 4.54810   6
   0 -11   9 45.8916 3.85123   4
   0 -11  -9 39.4821 3.82717   4
   0  11   9 35.1413 4.37818  26
   0  11   9 35.1141 3.93413  28
   0 -11  -9 39.1144 4.31781   9
   0 -11   9 50.8500 3.91593   9
   0  11  -9 43.8954 4.54633   7
   0  11   9 38.8799 3.96167  19
   0  11  -9 37.1298 2.68276  19
   0 -11   9 41.4563 2.93004  20
   0  11  -9 40.5566 4.39426  15
   0  11   9 44.9975 4.30455  14
   0  11   9 38.3463 4.43183  10
   0 -11  -9 33.9640 3.83844  13
   0 -11  10 292.612 15.0384   4
   0 -11 -10 297.160 15.0504   4
   0  11  10 271.413 15.9528  26
   0  11  10 279.603 15.2866  28
   0 -11  10 297.262 15.1136  25
   0 -11  10 299.543 15.0882   9
   0 -11 -10 326.655 16.0149   9
   0  11 -10 315.471 16.1733   7
   0  11 -10 311.767 16.2300   6
   0 -11  10 305.620 14.2927  20
   0  11  10 298.570 15.4966  19
   0  11 -10 295.475 15.8226  15
   0  11  10 285.786 15.5342  14
   0  11  10 277.398 15.7654  10
   0 -11 -10 261.519 15.0908  13
   0 -11 -11 210.619 11.3117   4
   0 -11  11 216.092 11.3417   4
   0  11  11 206.163 11.6796  28
   0  11  11 198.225 12.3582  26
   0  11  11 184.334 12.3482  22
   0 -11  11 202.672 11.4571  25
   0 -11  11 219.808 11.3019   8
   0 -11 -11 214.618 12.1414   9
   0  11 -11 216.968 12.4925   6
   0  11 -11 209.792 12.3820   7
   0 -11  11 214.158 11.3747   9
   0 -11  11 214.190 10.6093  20
   0  11  11 223.724 11.9805  19
   0  11  11 212.018 11.9178  14
   0  11 -11 234.112 12.4849  15
   0  11  11 226.625 12.4169  10
   0 -11 -11 195.328 11.3774  13
   0 -11  12 14.9380 2.83619   4
   0 -11 -12 13.5396 2.68052   4
   0  11 -12 16.5743 3.90162   6
   0  11  12 11.9314 3.27080  28
   0 -11  12 9.52081 2.74003  27
   0 -11  12 12.5088 2.96376  25
   0  11  12 16.7649 3.93682  22
   0 -11  12 16.9709 2.98637  23
   0  11 -12 4.16959 3.31378   7
   0 -11 -12 15.7266 3.56788   9
   0 -11  12 10.4294 2.79941   9
   0 -11  12 15.0226 2.76884   8
   0  11  12 12.6246 3.21759  19
   0 -11  12 15.5601 2.18598  20
   0  11 -12 10.8832 3.52649  15
   0  11  12 13.7784 3.41488  14
   0  11  12 18.2843 3.94857  10
   0 -11 -12 17.7792 2.99130  13
   0 -11 -13 194.739 10.4739   4
   0 -11  13 195.334 10.4700   4
   0  11 -13 215.168 12.1313   6
   0 -11  13 199.843 10.6188  27
   0  11  13 210.193 11.3378  28
   0 -11  13 199.530 10.7129  23
   0  11  13 183.543 11.9787  22
   0 -11  13 202.842 10.8982  25
   0  11 -13 186.347 11.7521   7
   0 -11  13 198.429 10.6479   8
   0 -11 -13 196.063 11.4455   9
   0 -11  13 201.206 9.97515  20
   0  11  13 184.387 11.3924  19
   0  11 -13 216.572 11.9253  15
   0  11  13 162.516 11.0312  14
   0  11  13 198.399 11.7059  10
   0 -11 -13 169.981 10.5782  13
   0 -11  14 33.0384 3.34538   4
   0  11 -14 41.0122 4.90210   6
   0 -11 -14 32.4022 3.30483   4
   0 -11  14 30.2244 3.44976  27
   0 -11  14 30.1090 3.90423  25
   0 -11  14 33.1217 3.67544  23
   0  11 -14 34.1663 4.82833   7
   0 -11 -14 27.2165 4.29321   9
   0 -11  14 38.0924 3.85798   8
   0  11  14 30.8120 4.40161  19
   0  11 -14 33.6563 4.50703  15
   0  11  14 33.2831 4.33098  14
   0  11  14 29.9000 4.51852  10
   0 -11 -14 32.1898 3.61543  13
   0 -11 -15 2.62375 2.32534   4
   0  11 -15 3.36546 3.74007   6
   0 -11  15-1.05629 2.24268   4
   0 -11 -15 0.69542 2.49231   1
   0 -11  15-0.73983 2.52077   1
   0 -11  15-1.49804 2.48272  27
   0 -11  15 2.24517 2.80813  25
   0 -11  15 0.32494 2.70231  23
   0 -11  15 2.36641 2.66713   8
   0  11  15 3.21031 3.74178  10
   0 -11 -15 2.76155 3.40823   9
   0  11  15-3.50023 3.51450  19
   0  11 -15-0.53925 3.47369  15
   0 -11 -15-3.16900 2.47025  13
   0  11  15-4.66515 3.53151  14
   0 -11  16 3.49778 2.66159   1
   0 -11 -16 4.35848 2.57294  13
   0  11  16 2.42148 3.24907  14
   0 -11  16 0.53363 3.50016  11
   0 -11  16 0.38954 2.89971  25
   0 -11  16 1.62981 2.80820  23
   0 -11 -16 2.79388 3.24188   9
   0 -11  16 3.87945 2.80671   8
   0  11  16 0.55378 3.71469  10
   0  11  16 2.62859 3.50722  19
   0  11 -16 3.94926 3.84621  15
   0 -11  16 1.75410 2.25144   4
   0  11 -16 4.02298 3.85497   6
   0 -11  17 0.55273 3.70599  11
   0 -11 -17-1.21586 2.69404  13
   0 -11  17 4.86606 3.38440  25
   0 -11  17-1.59735 3.57005  21
   0  11  17-1.14900 3.63418  10
   0 -11 -17 0.46960 3.49308   9
   0 -11  17-1.47181 2.77346   8
   0  11  17-1.65244 3.63178  19
   0  11 -17-4.68215 4.03054  15
   0 -11  17 0.23065 2.13240   4
   0  11 -17 1.17438 3.87163   6
   0 -11  18 0.83974 3.24664  25
   0 -11  18-4.39183 3.76121  21
   0  11 -18 5.90791 3.99602   7
   0  11  18-1.18441 4.01438  10
   0 -11  18 0.76464 2.99279   8
   0 -11 -18 5.65529 3.67400   9
   0  11 -18-0.60565 4.17120  15
   0  11 -18 4.78968 3.90277   6
   0 -11  19 22.1380 4.08722  25
   0  11  19 30.4371 5.36741  10
   0 -11  19 28.8807 4.24293   8
   0 -11 -19 29.6507 4.67825   9
   0  11 -19 34.3956 5.35920   7
   0  11 -19 33.1167 5.64040  15
   0  11 -19 26.7895 5.15959   6
   0 -11  19 24.2783 4.75766  21
   0 -11 -19 23.7704 4.14707  18
   0 -11 -20 33.1224 4.49187  18
   0 -11  20 48.6092 5.01703   8
   0 -11 -20 38.2507 4.99836   9
   0  12   0 202.871 11.7393   2
   0  12   0 203.648 10.6270  28
   0 -12   0 186.369 10.3473  30
   0  12   0 220.810 11.6846  22
   0  12   0 208.116 10.6936   7
   0  12   0 200.132 10.0125  19
   0  12   0 201.813 11.0106  14
   0 -12   0 212.207 11.3184   4
   0 -12   1 116.185 7.72722   4
   0 -12  -1 131.285 7.85520   4
   0  12   1 122.865 8.29417   2
   0  12  -1 108.975 8.04131   2
   0  12   1 122.857 7.19478  28
   0 -12   1 123.758 6.86964  30
   0  12  -1 129.264 7.15320  28
   0  12  -1 118.242 7.88705  22
   0  12   1 130.768 8.18109  22
   0  12   1 119.124 6.98917   7
   0 -12   1 144.406 7.98233   9
   0  12  -1 131.491 7.38901   7
   0  12  -1 131.474 6.46679  19
   0  12   1 128.311 6.68686  19
   0  12   1 129.441 7.61665  14
   0  12  -1 116.150 7.42859  14
   0  12  -1 123.043 7.67980  15
   0 -12   1 122.516 6.90707  12
   0 -12  -2 2.53701 2.33855   4
   0  12  -2 0.92027 2.65061   2
   0 -12   2 0.99022 1.60033  30
   0  12   2 2.01921 2.39546  26
   0  12   2 4.90446 2.13552  28
   0  12  -2 2.12868 1.87086  28
   0  12   2 2.13103 2.86078  22
   0  12  -2 1.93692 2.61502  22
   0  12   2 2.64494 1.72719   7
   0 -12   2 3.42380 2.55027   9
   0  12  -2 4.87593 2.25047   7
   0  12  -2 4.20933 1.26021  19
   0  12   2 4.33219 1.72152  19
   0  12  -2 1.72248 2.44909  15
   0  12   2 4.22434 2.42080  14
   0  12  -2 4.00155 2.37376  14
   0 -12   2 2.19723 1.70290  12
   0 -12  -3 58.5616 4.68057   4
   0  12  -3 69.3711 5.45572   2
   0 -12   3 54.5576 3.57674  30
   0  12  -3 62.2401 4.14232  28
   0  12   3 64.9231 4.42232  28
   0  12   3 58.8150 5.22214  26
   0  12  -3 68.2185 5.14271  22
   0  12   3 63.5844 5.32022  22
   0 -12  -3 51.7707 4.92491   9
   0 -12   3 63.8190 4.94454   9
   0  12   3 59.6087 3.73908   7
   0  12  -3 56.8612 4.53796   7
   0  12   3 54.1252 3.98289  19
   0  12  -3 59.3916 3.27877  19
   0  12  -3 51.0120 4.41755  14
   0  12  -3 65.5281 5.04460  15
   0  12   3 61.1303 4.76333  14
   0 -12   3 50.0070 3.72768  12
   0  12   3 54.9340 4.97808  10
   0 -12  -4 26.5510 3.28910   4
   0  12  -4 19.4832 3.74588   6
   0 -12   4 23.1602 3.12153   4
   0  12   4 24.8287 3.62791   2
   0  12  -4 23.8443 3.57563   2
   0  12   4 28.4949 3.82676  26
   0 -12   4 21.0690 1.95125  30
   0  12   4 20.7037 2.83559  28
   0 -12  -4 17.6423 2.43352  24
   0  12   4 24.8659 4.06199  22
   0  12  -4 30.0724 3.66569  22
   0  12  -4 20.7979 3.27532   7
   0  12   4 25.8030 2.16485   7
   0 -12  -4 23.3021 3.74726   9
   0 -12   4 25.8912 3.38217   9
   0  12  -4 24.5925 1.75919  19
   0  12   4 25.4064 2.70090  19
   0  12  -4 30.3993 3.42962  15
   0  12   4 27.4957 3.36763  14
   0  12   4 21.2124 3.42766  10
   0 -12   4 23.5706 2.24489  12
   0  12  -5 22.3486 3.85146   6
   0 -12  -5 20.6814 3.12430   4
   0 -12   5 18.7564 3.05197   4
   0  12  -5 25.5951 3.70093   2
   0  12   5 17.8840 3.65624   2
   0  12   5 24.9896 3.70055  26
   0  12   5 17.8471 2.76991  28
   0  12   5 13.1592 3.34287  22
   0 -12  -5 20.3060 3.44501   9
   0  12   5 13.5504 1.49899   7
   0  12   5 15.7638 1.58853   7
   0 -12   5 23.3477 3.25274   9
   0  12  -5 21.8340 3.33045   7
   0  12  -5 15.6368 1.46395  19
   0  12   5 17.8828 2.56795  19
   0  12  -5 16.9676 1.51363  19
   0  12   5 16.7138 2.98604  14
   0  12  -5 17.1525 3.21625  15
   0  12   5 15.6984 3.28901  10
   0 -12   5 17.6618 1.75938  12
   0 -12  -6 56.4344 4.52108   4
   0  12  -6 52.6615 5.21280   6
   0 -12   6 50.3470 4.45136   4
   0  12  -6 57.8623 5.14253   2
   0  12   6 53.4979 5.06639   2
   0  12   6 51.3517 4.28876  28
   0  12   6 46.5890 5.00301  26
   0  12   6 46.1507 5.04881  22
   0 -12   6 48.9843 4.34027   9
   0 -12  -6 48.5776 4.90821   9
   0  12  -6 58.8265 4.84945   7
   0  12  -6 49.8399 2.84048  19
   0  12  -6 48.8577 2.84844  19
   0  12   6 57.4077 4.20495  19
   0  12   6 50.2712 4.52560  14
   0  12  -6 58.3021 4.88672  15
   0 -12   6 52.0074 2.97052  12
   0  12   6 44.6122 4.80781  10
   0 -12  -7 83.8315 5.81659   4
   0 -12   7 69.9041 5.56906   4
   0  12   7 72.2077 6.14435  26
   0  12   7 68.0911 5.37657  28
   0  12   7 79.3907 6.66043  22
   0  12   7 89.9128 5.50098  19
   0  12   7 86.5946 6.36517  10
   0  12  -7 78.4014 6.00268  15
   0  12   7 81.2546 5.91589  14
   0 -12  -7 79.8450 6.05328   9
   0 -12   7 79.9126 5.60643   9
   0  12  -7 75.4908 5.97146   7
   0 -12  -8 346.999 18.0898   4
   0 -12   8 364.376 18.1521   4
   0 -12  -8 385.461 18.8031   9
   0 -12   8 375.881 18.1056   9
   0  12  -8 365.568 18.7625   7
   0  12   8 338.406 18.7601  26
   0  12   8 334.573 17.9724  28
   0  12   8 384.639 18.1213  19
   0 -12   8 356.755 17.0236  20
   0  12  -8 369.629 18.6571  15
   0  12   8 349.122 18.3423  14
   0  12   8 345.073 18.6738  10
   0 -12  -8 331.562 18.2054  13
   0 -12  -9 2.03451 2.53125   4
   0 -12   9 9.07748 2.73352   4
   0  12   9 4.03484 3.21712  26
   0  12   9 6.95642 2.76327  28
   0 -12   9 1.27597 2.55543   9
   0 -12  -9 9.19139 3.26263   9
   0  12  -9 5.19745 2.92194   7
   0 -12   9 2.43033 1.62264  20
   0  12   9 4.51010 2.47193  19
   0  12  -9 5.19054 3.04765  15
   0  12   9 7.94630 2.94987  14
   0  12   9 7.03419 3.21964  10
   0 -12  -9 4.41425 2.61993  13
   0 -12  10 6.26962 2.49119   4
   0  12 -10 12.2143 3.95271   6
   0 -12 -10 3.65752 2.37604   4
   0  12  10-1.45995 2.77846  28
   0  12  10 3.65594 3.36738  26
   0 -12  10 3.44596 2.49512  25
   0  12 -10 3.47660 2.86084   7
   0 -12  10 3.59995 2.29083   8
   0 -12  10 2.54735 2.51617   9
   0 -12 -10 4.02154 2.94957   9
   0  12  10 1.49224 2.59959  19
   0  12  10 2.87974 2.96628  14
   0  12 -10 2.25677 3.07899  15
   0 -12 -10 2.92328 2.50728  13
   0  12  10 0.96855 3.10420  10
   0 -12  11 211.083 11.2421   4
   0 -12 -11 209.460 11.2667   4
   0  12  11 167.108 11.2767  28
   0  12  11 180.163 12.0709  26
   0 -12  11 209.494 11.2704  25
   0 -12  11 201.008 10.9989   8
   0  12 -11 211.969 12.4971   6
   0 -12 -11 224.324 12.1801   9
   0 -12  11 220.204 11.3248   9
   0  12 -11 214.502 12.3609   7
   0  12  11 226.496 11.8185  19
   0  12 -11 226.262 12.2483  15
   0  12  11 186.291 11.5890  14
   0 -12 -11 196.439 11.3637  13
   0  12  11 211.211 12.2257  10
   0  12 -12 5.57293 3.77748   6
   0 -12 -12-0.31747 2.53451   4
   0 -12  12 2.21526 2.40612   4
   0  12  12 6.78990 3.18854  28
   0 -12  12-1.85560 2.39125  27
   0  12  12 0.59615 3.88580  22
   0 -12  12 1.70376 2.61279  25
   0  12  12 2.24530 3.55088  26
   0 -12  12 0.65158 2.51897  23
   0 -12  12-2.56754 2.62112   9
   0  12 -12-0.54574 3.36596   7
   0 -12  12-0.30198 2.31553   8
   0 -12 -12 0.46440 3.19822   9
   0  12  12 4.68189 3.05091  19
   0  12 -12-0.49271 3.42832  15
   0  12  12-3.52446 3.21809  14
   0 -12 -12 1.07646 2.57210  13
   0  12  12 1.53906 3.49607  10
   0 -12  13 22.8343 3.38592   4
   0  12 -13 45.1206 5.37352   6
   0 -12 -13 30.5680 3.49042   4
   0  12  13 25.0625 4.05507  28
   0 -12  13 23.2573 3.32814  27
   0 -12  13 38.1187 3.84155  23
   0  12  13 29.5248 5.26838  22
   0 -12  13 35.2899 3.90534  25
   0  12  13 27.9786 4.71930  26
   0 -12  13 31.7592 3.67960   8
   0 -12 -13 42.0904 4.65079   9
   0  12 -13 41.6386 5.02670   7
   0  12  13 29.7863 4.53622  19
   0  12 -13 28.7866 4.46958  15
   0 -12 -13 29.0717 3.73456  13
   0  12  13 33.8468 4.84944  10
   0  12  13 33.2419 4.49407  14
   0 -12 -14 3.29336 2.42762   4
   0  12 -14-2.92258 3.76582   6
   0 -12  14 3.90182 2.48790   4
   0 -12  14 0.84505 2.87992   1
   0 -12 -14 0.39312 2.91173   1
   0 -12  14-0.30284 2.46474  27
   0 -12  14 0.97782 2.74020  23
   0 -12  14 2.93952 2.86488  25
   0  12  14 1.80730 3.64295  26
   0  12 -14 1.18615 3.43795   7
   0 -12  14 0.32747 2.52207   8
   0 -12 -14-0.47979 3.30469   9
   0  12  14 6.20258 3.50167  19
   0  12 -14 1.06659 3.31098  15
   0  12  14-0.54461 3.59137  10
   0  12  14 2.35327 3.32509  14
   0 -12 -14 1.39695 2.67840  13
   0 -12 -15 28.8197 4.07360   1
   0 -12  15 46.4534 4.73865   1
   0 -12 -15 43.5880 4.33901  13
   0  12  15 51.0284 5.54303  10
   0  12  15 43.7494 5.10963  14
   0  12  15 47.8663 5.90743  26
   0 -12  15 47.3334 4.72252  25
   0 -12 -15 50.4632 5.42234   9
   0  12 -15 44.4395 5.48939   7
   0 -12  15 58.3537 4.60336   8
   0  12  15 43.2048 5.19415  19
   0  12 -15 55.5096 5.80457  15
   0  12 -15 45.3858 5.70323   6
   0 -12 -15 45.3960 4.07687   4
   0 -12  15 42.1425 4.05381   4
   0 -12  16 21.2492 3.59066   1
   0 -12 -16 24.2283 3.64232  13
   0  12  16 27.1234 4.51749  14
   0 -12  16 27.3106 4.01130  25
   0 -12  16 27.6409 3.69089   8
   0 -12 -16 32.7677 4.68031   9
   0  12 -16 26.8419 5.08702   7
   0  12  16 34.1567 5.03044  10
   0  12  16 16.8503 4.08263  19
   0  12 -16 35.6111 5.32486  15
   0 -12  16 32.8891 3.47375   4
   0  12 -16 21.3346 4.61381   6
   0 -12  17 13.1635 4.15639  11
   0 -12 -17 9.18516 2.79850  13
   0 -12  17 9.93885 4.02973  21
   0 -12  17 2.87052 3.17679  25
   0  12 -17 16.6001 4.57814  15
   0  12 -17 9.93518 4.42176   6
   0 -12 -17 3.43268 3.56590   9
   0  12  17 4.16912 3.80693  10
   0 -12  17 6.99376 3.21934   8
   0 -12  18 8.87878 3.65319  25
   0 -12 -18 8.33535 4.08979   9
   0 -12  18 5.69593 3.09411   8
   0  12 -18 9.16056 4.53328  15
   0  12 -18 3.79284 4.17985   6
   0 -12 -19 81.6260 6.96186  18
   0 -12 -19 103.895 7.68119   9
   0 -12  19 98.7482 6.96786   8
   0  13   0 1.00926 2.96751   2
   0  13   0-1.56763 2.05315  28
   0  13   0-0.88902 2.93084  22
   0  13   0-0.27127 1.94440   7
   0 -13   0 0.38709 2.76118   9
   0  13   0-0.53112 1.41541  19
   0  13   0 0.34148 2.35163  14
   0 -13   0 0.78825 2.65704   4
   0  13  -1-1.00868 3.02865   2
   0  13   1 1.51440 2.96848   2
   0  13  -1 0.51158 2.05772  28
   0  13   1 0.26579 1.98583  28
   0  13   1 0.91050 2.86193  22
   0  13  -1-0.87141 2.93731  22
   0  13   1 0.73203 1.79876   7
   0 -13   1-0.37890 2.75472   9
   0  13  -1-2.38104 2.14357   7
   0  13  -1 2.43764 1.23383  19
   0  13   1-0.77540 1.51034  19
   0  13   1 2.77214 2.39870  14
   0  13  -1-2.36750 2.58225  14
   0 -13  -1-0.39431 2.49430   4
   0 -13   1-1.96754 2.51976   4
   0  13  -2 7.55925 3.12696   2
   0  13  -2 4.78826 2.10884  28
   0  13   2 11.0821 3.07186  26
   0  13   2 5.18273 2.31019  28
   0  13  -2 7.69271 2.99330  22
   0  13   2 5.60412 3.21759  22
   0  13   2 9.68260 2.02977   7
   0 -13   2 10.0704 2.80767   9
   0  13  -2 9.02968 2.38035   7
   0  13  -2 6.29279 1.29068  19
   0  13   2 6.57436 1.79043  19
   0  13  -2 10.1260 2.83525  15
   0  13   2 9.84374 2.67189  14
   0  13  -2 10.3731 2.79392  14
   0 -13  -2 7.48098 2.73305   4
   0 -13  -3 32.5961 3.92689   4
   0  13  -3 44.2878 4.82458   2
   0  13   3 37.2385 3.65091  28
   0  13  -3 47.0157 3.65768  28
   0  13   3 38.9814 4.55391  26
   0  13   3 49.9726 4.94803  22
   0  13  -3 39.8948 4.43550  22
   0 -13   3 37.1587 4.30824   9
   0 -13  -3 37.3181 4.41581   9
   0  13   3 37.8909 3.05633   7
   0  13  -3 43.1033 3.98966   7
   0  13  -3 40.6905 2.38849  19
   0  13   3 45.1439 3.29540  19
   0  13  -3 35.9208 4.08114  15
   0  13   3 40.8884 4.05094  14
   0  13  -3 47.9774 4.21304  14
   0  13   3 39.5145 4.48506  10
   0 -13  -4 317.384 15.2666   4
   0 -13   4 313.880 15.2308   4
   0  13   4 290.549 15.7639   2
   0  13  -4 328.677 16.0077   2
   0  13   4 300.245 14.6249  28
   0  13   4 305.095 15.6297  26
   0  13  -4 297.712 14.3302  28
   0  13  -4 328.565 15.5505  22
   0  13   4 289.161 15.7171  22
   0  13   4 265.361 13.6221   7
   0 -13  -4 305.251 15.4468   9
   0  13  -4 292.853 15.0204   7
   0 -13   4 313.688 15.1481   9
   0  13  -4 255.372 13.0480  19
   0  13   4 283.991 14.1525  19
   0  13  -4 312.781 15.2716  15
   0  13   4 287.968 14.9928  14
   0  13  -4 288.711 14.7848  14
   0  13   4 333.581 15.7846  10
   0 -13   5 22.2905 3.40397   4
   0 -13  -5 21.3087 3.42932   4
   0  13   5 24.3139 3.85445  26
   0  13   5 14.6199 2.90689  28
   0  13  -5 22.2480 2.74204  28
   0  13   5 31.1405 4.39821  22
   0  13  -5 23.7156 3.69505  22
   0 -13   5 28.2256 3.57626   9
   0 -13  -5 17.1721 3.72325   9
   0  13  -5 19.8554 3.37238   7
   0  13   5 20.1069 1.74430   7
   0  13   5 22.1303 2.81580  19
   0  13  -5 26.9476 3.76826  15
   0  13   5 20.9898 3.50942  14
   0  13   5 18.9745 3.69197  10
   0 -13  -6 7.68753 2.80804   4
   0 -13   6 1.14276 2.62370   4
   0  13  -6-0.51891 3.38263   6
   0  13   6-0.63655 2.59000  28
   0  13   6 0.49148 2.99203  26
   0  13   6-1.58599 3.48603  22
   0  13  -6-2.42954 2.86065  22
   0 -13  -6 0.87849 3.02531   9
   0  13  -6 1.26449 2.69943   7
   0 -13   6 4.60293 2.63418   9
   0  13   6 2.18136 2.25192  19
   0  13  -6 1.65592 2.82148  15
   0  13   6 1.92424 2.56661  14
   0  13   6 0.47136 2.98210  10
   0 -13   7 96.9865 6.66979   4
   0 -13  -7 111.966 6.90957   4
   0  13   7 86.8026 6.39138  28
   0  13   7 101.185 7.44053  26
   0  13   7 113.738 7.98375  22
   0 -13   7 113.228 6.84054   9
   0  13  -7 94.1401 7.56010   6
   0 -13  -7 96.7200 7.12085   9
   0  13  -7 91.1732 6.99367   7
   0  13   7 89.7653 6.33165  19
   0  13   7 95.5351 6.80094  14
   0  13  -7 97.3463 7.03003  15
   0  13   7 106.295 7.37095  10
   0 -13  -7 94.2434 6.88106  13
   0 -13  -8 17.6130 3.17408   4
   0 -13   8 8.90682 2.66424   4
   0  13   8 13.6104 3.65485  26
   0  13   8 12.8507 3.03016  28
   0  13   8 16.8124 4.21176  22
   0 -13   8 13.2294 3.11495   9
   0  13  -8 17.9122 3.69375   7
   0 -13  -8 16.4727 3.74371   9
   0  13   8 14.5549 2.87566  19
   0  13   8 10.2137 3.32889  14
   0  13  -8 9.70753 3.50560  15
   0  13   8 15.7614 3.56461  10
   0 -13  -8 10.4241 3.31708  13
   0 -13  -9 4.79036 2.82845   4
   0 -13   9-0.36522 2.55762   4
   0  13   9 2.15794 3.22021  26
   0  13   9 1.45066 2.74860  28
   0 -13   9 5.60806 2.67633  25
   0 -13  -9 1.86547 3.02501   9
   0 -13   9 5.52748 2.76106   9
   0  13  -9 5.45256 3.43390   7
   0  13   9 2.44144 2.66624  19
   0  13  -9 0.45660 3.22798  15
   0  13   9 7.16012 3.10766  14
   0  13   9 3.52884 3.28856  10
   0 -13  -9 0.39837 2.76089  13
   0 -13  10 88.5645 6.10896   4
   0 -13 -10 80.9996 6.03468   4
   0  13  10 78.5468 6.98532  26
   0  13  10 77.7753 6.16369  28
   0 -13  10 79.6371 5.85124  25
   0 -13  10 77.3272 5.49418   8
   0  13 -10 83.2174 6.88932   7
   0 -13  10 88.7422 6.09360   9
   0 -13 -10 99.1832 7.03562   9
   0  13  10 84.8661 6.09119  19
   0  13 -10 88.7837 6.81217  15
   0  13  10 86.5507 6.53269  14
   0 -13 -10 90.8933 6.38462  13
   0  13  10 82.4577 6.78793  10
   0 -13  11 39.4465 3.97457   4
   0 -13 -11 40.4130 4.15575   4
   0  13 -11 36.2150 5.22560   6
   0  13  11 38.3775 4.36222  28
   0 -13  11 37.7972 4.03208  25
   0  13  11 39.7623 5.25726  26
   0  13 -11 34.3267 4.82215   7
   0 -13 -11 41.6101 5.05312   9
   0 -13  11 40.0964 3.82530   8
   0 -13  11 38.1544 4.12926   9
   0  13  11 37.9704 4.38215  19
   0  13  11 34.5660 4.59186  14
   0  13 -11 42.1950 4.81691  15
   0 -13 -11 36.4024 4.26102  13
   0  13  11 23.3721 4.55069  10
   0 -13  12 74.1439 5.54639   4
   0 -13 -12 72.3647 5.58194   4
   0  13  12 67.5563 5.86385  28
   0 -13  12 83.6229 5.80958  25
   0  13  12 67.6613 6.59160  26
   0 -13  12 78.0018 5.75079   9
   0 -13 -12 85.9584 6.72079   9
   0 -13  12 78.8546 5.47811   8
   0  13 -12 81.8173 7.08486   6
   0  13 -12 67.6585 6.51005   7
   0  13  12 67.9842 5.84646  19
   0  13  12 55.9153 5.94513  14
   0  13 -12 79.5559 6.59223  15
   0  13  12 74.5684 6.71081  10
   0 -13 -12 73.5859 5.76515  13
   0  13 -13 31.7075 5.17469   6
   0 -13  13 46.5814 4.10917   4
   0 -13 -13 32.0962 3.80615   4
   0  13  13 35.6065 4.64042  28
   0 -13  13 37.4262 4.01000  23
   0 -13  13 42.6403 4.31215  25
   0  13  13 23.3183 4.91026  26
   0 -13  13 34.5842 3.84271   8
   0  13 -13 39.1602 5.23469   7
   0 -13 -13 35.3360 4.81785   9
   0  13  13 28.7925 4.46426  19
   0  13 -13 42.9266 5.11065  15
   0 -13 -13 35.5292 4.26358  13
   0  13  13 34.2563 4.72502  14
   0  13  13 25.0734 4.75641  10
   0 -13 -14 24.1209 4.14211   1
   0 -13  14 26.5888 4.27407   1
   0  13  14 39.1790 4.91775  14
   0  13  14 36.6384 5.14843  10
   0 -13 -14 30.0342 4.06422  13
   0 -13  14 37.0846 4.18268  25
   0  13  14 35.3595 5.38260  26
   0  13 -14 33.2332 5.09497   7
   0 -13 -14 27.1536 4.68981   9
   0 -13  14 36.9535 3.92400   8
   0  13  14 34.1625 4.75654  19
   0  13 -14 37.2062 5.01585  15
   0 -13  14 38.8397 4.07017   4
   0 -13 -14 38.0749 3.96093   4
   0  13 -14 42.9251 5.43431   6
   0 -13  15 3.97325 3.10391   1
   0 -13  15 1.10804 2.49460  13
   0 -13 -15 3.31460 3.06381  13
   0  13  15 2.34514 3.77753  10
   0  13  15 0.50388 3.64711  14
   0 -13  15-1.16193 3.11672  25
   0  13  15 4.54173 4.15533  26
   0 -13  15 1.02709 2.81763   8
   0  13 -15 6.37916 3.96060   7
   0 -13 -15-0.50697 3.66942   9
   0  13  15-2.49317 3.72634  19
   0  13 -15 4.53812 3.98782  15
   0  13 -15 2.53497 4.10740   6
   0 -13  15 2.23905 2.60365   4
   0 -13  16 2.10024 3.02897   1
   0 -13 -16 3.96061 2.98739  13
   0  13  16 1.03558 3.60585  14
   0 -13  16 2.40082 3.24686  25
   0  13  16 3.33793 4.03914  26
   0  13 -16 6.42559 4.28909  15
   0 -13  16 3.30192 2.73059   4
   0  13 -16-0.64400 4.17580   6
   0  13 -16 3.28758 3.84175   7
   0 -13  16 3.54057 3.11177   8
   0  13  16 3.61549 4.10899  10
   0 -13 -16 9.16521 4.05171   9
   0 -13  17 17.1054 3.54823   8
   0 -13 -17 22.9204 4.51856   9
   0 -13  17 16.4594 3.72785  25
   0  14   0 7.88730 2.45585  28
   0  14   0 8.73172 3.33442  22
   0  14   0 5.10925 2.16606   7
   0 -14   0 7.49016 3.16187   9
   0  14   0 6.94068 1.49929  19
   0  14   0 4.03776 2.52947  14
   0 -14   0 1.69993 2.86252   4
   0  14  -1 24.7983 3.03570  28
   0  14   1 21.3200 3.82490  26
   0  14   1 25.6628 3.14096  28
   0  14   1 30.7808 4.34497  22
   0  14  -1 16.6192 3.74460  22
   0  14  -1 19.6696 2.95131   7
   0 -14   1 40.5041 4.26834   9
   0  14   1 21.6135 2.78306   7
   0  14   1 20.9209 2.27936  19
   0  14   1 20.8443 3.48153  14
   0  14  -1 18.1509 3.18602  14
   0 -14  -1 25.0857 3.73654   4
   0 -14   1 34.3676 4.18977   4
   0 -14  -2 87.0371 6.48520   4
   0  14  -2 80.1587 5.47874  28
   0  14   2 78.4433 5.57034  28
   0  14   2 88.8226 6.76847  26
   0  14   2 82.8032 6.76749  22
   0  14  -2 96.5539 6.75279  22
   0  14  -2 92.4300 6.03528   7
   0  14   2 81.6835 5.21971   7
   0 -14   2 97.0790 6.55521   9
   0  14   2 86.0695 4.99716  19
   0  14   2 86.6872 6.15490  14
   0  14  -2 85.5392 6.12131  14
   0  14   2 89.7724 6.85192  10
   0 -14  -3 25.8074 3.79324   4
   0  14  -3 30.7677 3.20131  28
   0  14   3 26.5753 4.10944  26
   0  14   3 19.5200 3.02020  28
   0  14  -3 30.6936 4.18221  22
   0  14   3 20.9316 4.19308  22
   0  14  -3 23.7144 3.31832   7
   0 -14   3 26.2141 3.76171   9
   0  14   3 22.9459 2.49079   7
   0  14   3 22.3780 2.62457  19
   0  14  -3 27.2050 3.51490  14
   0  14   3 25.2988 3.64182  14
   0  14  -3 26.3149 3.86142  15
   0  14   3 18.5743 3.96628  10
   0 -14   4 4.59028 2.69509   4
   0 -14  -4 3.78442 2.77919   4
   0  14  -4 3.86515 2.21176  28
   0  14   4 1.50682 3.02243  26
   0  14   4 0.30667 2.42717  28
   0  14   4 6.46077 3.45294  22
   0  14  -4 2.25585 2.94707  22
   0  14   4 6.46823 1.58386   7
   0  14  -4 7.03579 2.54026   7
   0 -14   4 4.70178 2.99773   9
   0 -14  -4 7.64204 3.50944   9
   0  14   4 3.90040 2.01828  19
   0  14  -4 1.42551 2.80715  14
   0  14   4 2.34554 2.64251  14
   0  14  -4 10.0686 3.22241  15
   0  14   4 1.97831 3.32168  10
   0 -14   5 0.82803 2.61912   4
   0 -14  -5-1.25323 2.69119   4
   0  14  -5 0.76699 2.15658  28
   0  14   5 0.51531 3.15765  26
   0  14   5 1.27694 2.50880  28
   0  14   5 1.10628 3.45568  22
   0  14  -5 0.44448 2.99666  22
   0 -14   5 5.03296 2.91824   9
   0 -14  -5 2.75381 3.17728   9
   0  14  -5 1.24886 2.74491   7
   0  14   5 3.14753 2.14605  19
   0  14  -5-2.49148 2.71766  14
   0  14   5-0.39973 2.80968  14
   0  14  -5-1.28836 2.98826  15
   0  14   5-0.50123 3.34228  10
   0 -14  -6 0.41409 2.82196   4
   0 -14   6-0.82050 2.70513   4
   0  14   6 0.33247 2.57067  28
   0  14  -6 1.01728 2.18949  28
   0  14   6 2.64038 3.21452  26
   0  14  -6 5.26818 3.17703  22
   0  14   6 3.41224 3.48482  22
   0 -14   6 1.90395 2.94423   9
   0  14  -6-0.88283 2.75778   7
   0 -14  -6-1.86660 3.34499   9
   0  14   6 1.60442 2.20812  19
   0  14  -6 1.76197 2.96979  15
   0  14   6-2.04720 2.93495  14
   0  14   6 1.52664 3.44940  10
   0 -14  -6-0.87061 3.02900  13
   0 -14   7 296.145 15.8357   4
   0 -14  -7 309.732 15.9647   4
   0  14   7 276.405 15.4199  28
   0  14   7 283.464 16.4850  26
   0  14  -7 342.893 16.3309  22
   0  14   7 288.247 16.7777  22
   0 -14  -7 316.124 16.4479   9
   0  14  -7 299.494 16.1840   7
   0 -14   7 332.184 15.9657   9
   0  14   7 294.635 15.2123  19
   0  14   7 294.373 15.9533  14
   0  14  -7 290.150 16.1557  15
   0  14   7 289.359 16.4297  10
   0 -14  -7 282.221 15.9731  13
   0  14  -8 48.9968 5.81591   6
   0 -14   8 64.3374 5.17307   4
   0 -14  -8 66.5760 5.32638   4
   0  14   8 46.9233 5.65595  26
   0  14   8 41.8018 4.61476  28
   0  14  -8 56.4545 5.10811  22
   0  14   8 52.8640 5.98863  22
   0 -14  -8 54.7882 5.61470   9
   0  14  -8 61.8535 5.53316   7
   0 -14   8 57.5342 5.01913   9
   0  14   8 59.8555 4.79245  19
   0  14   8 53.5776 5.20766  14
   0  14  -8 63.3690 5.64205  15
   0  14   8 50.1559 5.63063  10
   0 -14  -8 43.9550 5.03558  13
   0 -14   9 9.04590 3.05244   4
   0 -14  -9 10.7179 3.06751   4
   0  14  -9 16.0947 4.83683   6
   0  14   9 12.3899 3.26642  28
   0  14   9 3.44551 3.83699  26
   0  14   9 13.5862 4.14487  22
   0 -14   9 10.9550 2.95591  25
   0 -14   9 14.8498 3.41500   9
   0  14  -9 13.9129 3.86201   7
   0 -14  -9 12.3633 3.97608   9
   0  14   9 16.1484 3.02432  19
   0  14  -9 10.0875 3.71328  15
   0  14   9 4.43635 3.25994  14
   0 -14  -9 5.99290 3.23309  13
   0  14   9 5.40412 3.73226  10
   0 -14  10 44.5114 4.36334   4
   0 -14 -10 37.8585 4.26407   4
   0  14  10 34.3554 5.10458  26
   0  14  10 35.9621 4.35710  28
   0  14  10 37.4365 5.62765  22
   0 -14  10 35.1383 3.91590  25
   0 -14  10 41.5087 3.91797   8
   0 -14 -10 43.1462 5.09496   9
   0 -14  10 36.8312 4.31036   9
   0  14 -10 34.5200 4.83557   7
   0  14  10 28.7865 4.06906  19
   0  14 -10 37.6423 4.92759  15
   0  14  10 36.0476 4.74094  14
   0 -14 -10 39.4329 4.49874  13
   0  14  10 36.9333 4.88332  10
   0 -14  11 77.2481 5.76481   4
   0 -14 -11 76.9767 5.69023   4
   0  14  11 64.5836 5.76160  28
   0 -14  11 77.1339 5.64151  25
   0  14  11 57.1753 6.50986  26
   0 -14  11 66.5809 5.12693   8
   0  14 -11 92.0749 7.03289   7
   0 -14 -11 63.0503 6.39255   9
   0 -14  11 70.4333 5.72260   9
   0  14  11 68.6031 5.90442  19
   0  14 -11 70.9495 6.45105  15
   0  14  11 76.0458 6.34476  14
   0  14  11 65.8255 6.59682  10
   0 -14 -11 67.4907 5.95595  13
   0 -14  12 4.81439 2.91223   4
   0 -14 -12 2.97540 2.81748   4
   0  14 -12 1.89910 4.15961   6
   0  14  12 5.05727 3.36311  28
   0  14  12 5.61733 4.00657  26
   0 -14  12 6.40042 3.13425  25
   0  14 -12 6.46759 4.03777   7
   0 -14 -12 5.14617 3.78681   9
   0 -14  12 9.12744 3.23788   9
   0 -14  12 5.84311 2.74865   8
   0  14  12 7.54230 3.39539  19
   0  14  12 8.66641 3.83897  14
   0  14 -12 8.93582 3.83199  15
   0 -14 -12 8.27844 3.26489  13
   0  14  12 9.18437 3.96310  10
   0 -14  13-2.01959 3.36674   1
   0 -14 -13 1.85749 3.21469   1
   0 -14 -13-1.62926 3.09679  13
   0  14  13 0.98724 3.55525  14
   0  14  13-3.50806 3.78883  10
   0  14  13 1.92626 3.96020  26
   0 -14  13-0.36712 3.07495  25
   0  14 -13 4.89084 3.81933   7
   0 -14 -13-2.60620 3.75417   9
   0 -14  13 0.95577 2.59228   8
   0  14  13-3.09440 3.45997  19
   0  14 -13 1.08615 3.68113  15
   0 -14 -13-2.90056 2.80336   4
   0  14 -13-3.22037 4.31851   6
   0 -14  13-0.72398 2.79888   4
   0 -14 -14 0.79875 3.10090  13
   0  14  14 1.19614 4.20390  10
   0 -14  14 0.31518 2.70462  13
   0  14  14-3.54163 3.48463  14
   0 -14  14-0.37904 3.04965  25
   0  14  14-7.23410 4.50556  26
   0 -14  14-3.43607 3.65161   1
   0 -14 -14-0.45009 3.13216   1
   0 -14 -14 5.77252 3.86879   9
   0  14 -14-3.79460 4.02554   7
   0  14 -14 1.67447 3.86409  15
   0 -14  14-1.05807 2.78306   4
   0  14 -14-3.27405 4.73872   6
   0 -14 -14-2.46256 3.03885   4
   0 -14 -15 49.2612 4.92872  13
   0 -14  15 56.3510 5.18045  25
   0 -14  15 60.0299 5.68579   1
   0 -14 -15 66.9037 6.17359   9
   0  14 -15 48.3424 6.00932  15
   0 -14  15 53.4443 4.83248   4
   0 -14 -16 31.6165 4.15969  13
   0 -14  16 36.3582 4.55794  25
   0  15   0 1.04803 3.37558  22
   0  15   0-0.56035 2.22794  28
   0  15   0 2.01571 3.39727  26
   0 -15   0-3.56101 3.31101   9
   0  15   0-0.29109 2.14583   7
   0  15   0 0.39038 2.73009  14
   0 -15   0-0.90885 3.06355   4
   0  15  -1 1.02668 3.32911  22
   0  15   1 5.89522 3.32940  22
   0  15  -1 4.94990 2.38664  28
   0  15   1-1.53420 3.25759  26
   0  15   1 5.75912 2.60316  28
   0  15  -1 3.21396 2.47813   7
   0 -15  -1 1.35744 3.27699   9
   0 -15   1 3.94398 3.12873   9
   0  15   1 2.83902 1.95828   7
   0  15   1-0.39551 2.71271  14
   0  15  -1 1.15945 2.67866  14
   0 -15  -1 6.36493 3.11737   4
   0 -15  -2 19.5201 3.96143   4
   0  15  -2 28.2086 4.43963  22
   0  15   2 15.3379 4.00062  22
   0  15   2 21.8648 4.03682  26
   0  15  -2 22.7101 3.01424  28
   0  15   2 25.2044 3.27407  28
   0  15  -2 22.0652 3.22897   7
   0 -15   2 25.4282 4.06706   9
   0  15  -2 24.8983 3.68418  14
   0  15   2 18.3863 3.39561  14
   0  15   2 25.6588 4.31777  10
   0 -15  -3 8.14713 3.23870   4
   0 -15   3 5.84887 3.04384   4
   0  15   3 4.49412 3.79576  22
   0  15  -3 7.41912 3.36220  22
   0  15   3 5.21041 2.46001  28
   0  15   3 0.52997 3.32060  26
   0 -15   3 7.65204 3.26943   9
   0  15  -3 3.77522 2.83217   7
   0  15  -3 5.34176 2.87471  14
   0  15   3 6.90421 3.03170  14
   0  15   3 8.43939 3.52630  10
   0 -15  -4 34.6398 4.32373   4
   0 -15   4 39.2793 4.48456   4
   0  15  -4 33.0554 4.60718  22
   0  15   4 24.3156 4.71523  22
   0  15   4 30.7663 4.74254  26
   0  15   4 28.3201 3.66100  28
   0 -15  -4 41.1213 4.84067   9
   0  15  -4 31.5620 4.08374   7
   0 -15   4 30.5909 4.24110   9
   0  15  -4 36.5835 4.48262  15
   0  15   4 36.0105 4.26550  14
   0  15  -4 36.0186 4.26337  14
   0  15   4 35.1711 4.73283  10
   0 -15  -4 25.2276 4.43453  13
   0 -15   5 67.2953 5.59819   4
   0 -15  -5 71.4457 5.64307   4
   0  15   5 65.3257 6.42350  22
   0  15  -5 78.6056 6.09014  22
   0  15   5 65.7612 6.08908  26
   0  15   5 52.5120 4.85775  28
   0  15  -5 43.0760 5.02257   7
   0 -15  -5 64.5476 5.96815   9
   0 -15   5 67.3888 5.52480   9
   0  15  -5 64.2357 5.27646  14
   0  15   5 62.0640 5.55711  14
   0  15  -5 69.6486 5.89349  15
   0 -15  -5 50.3799 5.57040  13
   0  15   5 61.3773 6.13148  10
   0 -15  -6 23.8739 3.92075   4
   0 -15   6 15.7785 3.72688   4
   0  15  -6 24.0598 4.20833  22
   0  15   6 25.5304 5.03470  22
   0  15   6 20.3550 4.38275  26
   0  15   6 16.4541 3.46063  28
   0  15  -6 23.7423 3.87264   7
   0 -15  -6 31.6614 4.51151   9
   0 -15   6 25.7191 4.01494   9
   0  15   6 14.6911 3.73973  14
   0  15  -6 14.3301 3.39068  14
   0  15  -6 23.7358 4.19299  15
   0  15   6 24.0135 4.53933  10
   0 -15  -6 19.5233 4.09794  13
   0 -15  -7 101.385 7.34407   4
   0 -15   7 100.849 7.23002   4
   0  15   7 116.258 8.59715  22
   0  15  -7 94.5092 7.39992  22
   0  15   7 79.1553 7.56119  26
   0  15   7 91.4811 6.61737  28
   0 -15  -7 109.928 7.81131   9
   0  15  -7 95.4304 7.38973   7
   0 -15   7 108.391 7.17130   9
   0  15  -7 118.090 7.82855  15
   0  15   7 93.3084 7.24085  14
   0  15  -7 98.7643 6.90324  14
   0  15   7 95.7061 7.65634  10
   0 -15  -7 97.5326 7.28727  13
   0 -15  -8 68.9370 5.88996   4
   0 -15   8 69.9312 5.87569   4
   0  15   8 80.2870 7.15088  22
   0  15  -8 70.7999 6.15078  22
   0 -15   8 64.9073 5.12031  25
   0  15   8 61.8064 5.35767  28
   0  15   8 58.5256 6.35888  26
   0  15  -8 69.4241 6.20037   7
   0 -15  -8 69.9357 6.37826   9
   0 -15   8 68.2194 5.67522   9
   0  15  -8 77.2679 6.32202  15
   0  15   8 68.4069 6.11573  14
   0 -15  -8 54.6693 5.72588  13
   0  15   8 56.7192 6.21408  10
   0 -15   9 9.25320 3.34972   4
   0 -15  -9 1.27330 3.10547   4
   0  15   9 7.83340 4.16936  22
   0 -15   9 5.92705 2.76056  25
   0  15  -9 12.2681 3.53026  22
   0  15   9 6.69568 4.00574  26
   0  15   9 9.61279 3.41495  28
   0 -15  -9 10.3458 3.98152   9
   0  15  -9 6.90141 3.67254   7
   0 -15   9 14.1904 3.59724   9
   0  15   9 6.49693 3.66338  14
   0  15  -9 6.52536 4.02219  15
   0  15   9 12.5983 4.25483  10
   0 -15  -9 4.09758 3.37430  13
   0 -15  10 9.06842 3.33014   4
   0 -15 -10 11.6802 3.55596   4
   0  15 -10 2.69906 3.31520  22
   0 -15  10 11.8756 3.14266  25
   0  15  10 2.67251 4.13211  22
   0  15  10 5.18165 3.22112  28
   0  15  10 2.49100 4.18669  26
   0  15 -10 5.55889 3.65720   7
   0 -15 -10 6.83436 4.02557   9
   0 -15  10 7.03781 3.32334   9
   0  15  10 3.33049 3.55232  14
   0  15 -10 8.74594 3.77032  15
   0 -15 -10 10.8064 3.62136  13
   0  15  10 5.24049 3.80768  10
   0 -15 -11 73.2119 5.87881   4
   0 -15  11 74.3728 5.96850   4
   0  15  11 61.8976 5.85504  28
   0  15  11 68.2533 7.09704  22
   0 -15  11 63.5690 5.49963  25
   0  15  11 73.2433 7.05067  26
   0 -15 -11 60.0259 6.38122   9
   0 -15  11 85.2411 6.12532   9
   0  15 -11 79.3027 6.82252   7
   0  15 -11 74.5041 6.64203  15
   0  15  11 57.9563 6.06789  14
   0 -15 -11 65.3995 6.03539  13
   0  15  11 61.0046 6.74583  10
   0 -15  12 59.0654 5.28470   4
   0 -15 -12 60.4762 5.43773   4
   0  15  12 54.6851 5.69280  28
   0  15  12 66.5947 6.75549  26
   0 -15  12 55.4512 5.12225  25
   0  15  12 53.8911 6.77123  22
   0 -15  12 49.2045 5.94881   1
   0  15 -12 68.5579 6.61024   7
   0 -15  12 55.7440 5.39315   9
   0 -15 -12 73.9324 6.47398   9
   0  15 -12 61.2352 6.31041  15
   0  15  12 52.7254 5.85396  14
   0  15  12 62.4754 6.37055  10
   0 -15 -12 50.7937 5.42527  13
   0 -15  13 2.45519 3.05930  13
   0 -15 -13-3.00679 3.49486  13
   0 -15  13-2.57801 3.37507  25
   0 -15 -13 2.93475 3.35084   1
   0 -15  13-1.06830 3.62055   1
   0  15 -13-2.49433 4.01701   7
   0  15 -13 2.22264 3.88595  15
   0 -15 -13 3.49093 3.15591   4
   0 -15  13 2.71369 3.03422   4
   0 -15  14 5.17991 3.77811   1
   0 -15  14 9.08191 3.20592   4
   0 -15  14 5.29535 3.33417  25
   0 -15  15-1.07202 3.15737   4
   0  16   0-1.11989 3.71299  22
   0  16   0 1.61447 3.66740  26
   0 -16   0 5.19109 3.64875   9
   0  16   0 2.46306 3.06731  14
   0 -16   0-2.89346 3.16168   4
   0 -16  -1-1.92852 3.47252   4
   0  16   1-1.14342 4.25267  22
   0  16  -1-1.09740 3.63844  22
   0  16   1 1.09207 3.45421  26
   0  16  -1 2.12828 3.48831  26
   0 -16  -1-1.91744 3.51771   9
   0 -16   1-2.78454 3.35848   9
   0  16  -1-1.29567 2.55579   7
   0  16  -1-0.81270 3.04960  14
   0  16   1 1.24208 3.06608  14
   0  16   1-1.11666 3.72301  10
   0 -16  -2 52.4707 5.20354   4
   0  16   2 32.7771 5.24090  22
   0  16  -2 34.9724 5.31904  22
   0  16   2 33.3233 5.11105  26
   0  16  -2 40.8241 4.12604   7
   0 -16   2 46.6168 5.06529   9
   0  16  -2 35.8447 4.42864  14
   0  16   2 38.1827 4.64943  14
   0 -16  -2 38.0853 5.21491  13
   0  16   2 50.4682 5.72543  10
   0 -16   3-1.43069 3.19754   4
   0 -16  -3 2.39794 3.25073   4
   0  16   3-0.59946 3.88450  22
   0  16  -3-3.16905 3.98102  22
   0  16   3 1.69212 3.65501  26
   0 -16   3 0.45018 3.50916   9
   0  16  -3-0.38468 2.75733   7
   0  16   3-2.55886 3.14385  14
   0  16  -3 0.79986 3.07924  14
   0  16   3 2.82011 3.80241  10
   0 -16  -3 7.43273 3.68582  13
   0 -16  -4-3.81696 3.43627   4
   0 -16   4-3.78637 3.34318   4
   0  16   4-0.61385 4.16074  22
   0  16  -4 5.18934 3.57366  22
   0  16   4 0.57443 3.74415  26
   0 -16   4 2.21826 3.43005   9
   0  16  -4 3.30296 2.85802   7
   0  16  -4 1.98860 3.15024  14
   0  16   4-0.43373 3.13864  14
   0 -16  -4-0.98928 3.29818  13
   0 -16  -5 2.83850 3.33057   4
   0 -16   5 5.62831 3.46275   4
   0  16   5 5.02456 4.16893  22
   0  16  -5 4.58942 3.60704  22
   0  16   5 1.75495 3.88356  26
   0  16  -5 6.60135 3.16024   7
   0 -16   5 1.31126 3.42626   9
   0 -16  -5 7.14382 3.94974   9
   0  16   5 4.85926 3.26202  14
   0  16  -5 5.14592 3.06636  14
   0  16  -5 3.34414 3.60588  15
   0  16   5 4.58526 4.03299  10
   0 -16  -5 2.46875 3.45822  13
   0 -16  -6 96.9352 7.75962   4
   0 -16   6 116.874 7.97346   4
   0  16  -6 126.803 8.36216  22
   0  16   6 106.786 8.89820  22
   0  16   6 107.181 8.63696  26
   0  16  -6 108.505 7.87176   7
   0 -16  -6 110.566 8.27035   9
   0 -16   6 112.266 7.72241   9
   0  16  -6 113.439 7.56773  14
   0  16   6 110.103 7.83691  14
   0  16  -6 124.110 8.32093  15
   0 -16  -6 112.046 8.17072  13
   0  16   6 95.5268 8.16889  10
   0 -16  -7 88.5732 6.94290   4
   0 -16   7 85.4005 6.86635   4
   0  16  -7 98.2438 7.31452  22
   0  16   7 86.0698 8.03306  22
   0  16   7 89.8291 7.70815  26
   0  16  -7 87.4510 7.10730   7
   0 -16  -7 107.181 7.71161   9
   0 -16   7 89.6815 6.80646   9
   0  16  -7 88.9296 7.15388  15
   0  16  -7 76.6148 6.45755  14
   0  16   7 84.2901 6.88852  14
   0 -16  -7 83.0241 7.00290  13
   0  16   7 83.7106 7.42558  10
   0 -16  -8 63.4404 5.88707   4
   0 -16   8 71.8585 5.91201   4
   0  16   8 59.1192 6.83102  22
   0  16  -8 66.0873 6.13136  22
   0  16   8 67.9529 6.79246  26
   0 -16  -8 61.9194 6.47726   9
   0  16  -8 56.2323 6.01559   7
   0 -16   8 59.2477 5.65260   9
   0  16   8 62.4879 5.90025  14
   0  16  -8 67.4987 5.76125  14
   0  16  -8 76.0878 6.48060  15
   0 -16  -8 51.8138 5.84348  13
   0  16   8 71.2337 6.94100  10
   0 -16   9 14.6913 3.85129   4
   0 -16  -9 10.7862 3.71647   4
   0  16  -9 15.7767 3.93344  22
   0  16   9 15.0899 4.97445  22
   0  16   9 11.4539 4.42094  26
   0 -16   9 14.5414 3.95039   9
   0 -16  -9 17.7937 4.73924   9
   0  16  -9 8.65891 3.92286   7
   0  16   9 14.4004 4.20038  14
   0  16  -9 16.5992 4.38372  15
   0  16  -9 15.6614 3.67682  14
   0  16   9 8.42007 4.47191  10
   0 -16  -9 6.23022 3.91393  13
   0 -16  10-1.24327 3.20586  13
   0  16 -10 3.75828 3.73720  22
   0  16 -10 4.51500 3.68014   7
   0 -16  10 0.82009 3.31289   9
   0  16 -10 2.65141 3.82063  15
   0  16  10 3.92321 3.80861  14
   0 -16  10 1.30712 3.25710   4
   0 -16 -10 4.83135 3.42535   4
   0 -16  11 7.99804 3.25776  13
   0  16 -11 14.8024 3.78449  22
   0 -16  11 7.58633 4.00968   1
   0 -16 -11 12.9222 4.02000   1
   0  16 -11 8.21239 4.03019   7
   0 -16  11 13.3858 3.73082   9
   0  16 -11 9.20101 4.31765  15
   0 -16 -11 13.3557 3.66983   4
   0 -16  11 14.5583 3.66015   4
   0 -16  12-1.20308 3.53190   9
   0 -16  12-1.53173 3.34018  13
   0  16 -12 0.45522 3.38622  22
   0 -17   0-3.54722 4.07691   4
   0  17   0 0.59388 4.23666  22
   0  17   0 7.96240 4.13535  26
   0 -17   0 0.49434 3.56070   9
   0  17   0 2.54736 3.36330  14
   0 -17   0 1.54549 3.67518  13
   0  17   0 1.18284 4.03059  10
   0 -17  -1 38.5033 5.12412   4
   0  17  -1 52.8134 5.92017  22
   0  17   1 43.5030 5.91558  22
   0  17   1 30.5300 5.15232  26
   0  17  -1 51.6318 5.59327  26
   0 -17   1 38.9473 5.07909   9
   0 -17  -1 50.7610 5.63551   9
   0  17  -1 37.4020 4.70149  14
   0  17   1 45.0878 4.88240  14
   0 -17   1 42.4828 5.33026  13
   0  17   1 27.8076 5.12444  10
   0 -17  -2 6.57484 3.81477   4
   0  17   2 4.32704 4.23714  22
   0  17  -2 6.25701 4.11870  22
   0  17  -2 0.55531 3.84677  26
   0  17   2 1.17088 3.90632  26
   0 -17  -2 1.02069 3.96459   9
   0 -17   2 3.83547 3.91794   9
   0  17  -2 0.41646 3.22304  14
   0  17   2 3.91791 3.59723  14
   0 -17   2 3.55076 3.63872  13
   0  17   2 6.53424 4.21913  10
   0 -17   3 160.672 9.43045   4
   0 -17  -3 136.952 9.17664   4
   0  17  -3 137.092 9.49942  22
   0  17   3 142.816 9.98562  22
   0  17   3 140.723 9.76057  26
   0 -17   3 133.026 8.93634   9
   0  17   3 122.415 8.67967  14
   0  17  -3 116.938 8.40750  14
   0 -17  -3 114.244 8.98333  13
   0  17   3 121.165 9.42661  10
   0 -17   3 130.493 9.09218  13
   0 -17   4 9.96202 3.92423   4
   0 -17  -4 15.0574 4.10801   4
   0  17   4 12.6839 4.54848  26
   0 -17   4 13.0033 3.91746   9
   0  17   4 20.0187 5.04546  22
   0  17  -4 11.4665 4.19001  22
   0  17   4 12.1205 3.72329  14
   0  17  -4 14.7697 3.69165  14
   0 -17   4 6.93022 4.02266  13
   0  17   5 133.885 9.71689  26
   0  17  -5 124.163 8.54014   7
   0 -17   5 137.795 8.90563   9
   0  17  -5 136.943 9.48585  22
   0  17   5 137.607 10.0337  22
   0  17  -5 123.116 8.39020  14
   0  17   5 120.175 8.66711  14
   0 -17   5 125.757 8.92382  13
   0  17   6-2.49815 4.09439  26
   0  17  -6-0.52611 3.78918  22
   0  17   6 0.46530 3.53751  14
   0 -17   6-0.95716 3.82051  13
   0 -17   6 3.61589 3.78565   9
   0  17  -6-2.33578 3.29986   7
   0 -17   7-0.89078 3.41500   9
   0  17  -7-0.49276 3.44609   7
   0  17  -7-0.51590 3.68007  22
   0  17  -7 1.53598 3.75708  15
   0  17   7 4.26041 4.00650  14
   0  17  -8 42.4514 5.39199   7
   0  17  -8 48.4489 5.80312  15
   0  17  -8 47.6007 5.58306  22
   0  17  -9 12.9137 4.08292  22
   0  18   0 82.4614 6.67649  14
   0  18   1 140.200 9.17463  14
  -1   0  25-1.84715 4.10565  21
  -1   0  25 2.67107 3.65984   8
   1   0 -25 0.65919 4.58668  15
  -1   0  25 1.34427 4.27801  29
  -1   0  24 106.498 9.00359  21
  -1   0  24 129.558 8.84762   8
   1   0 -24 124.931 9.50390  15
  -1   0  24 143.641 9.82957  29
  -1   0  23 1.24941 3.90258  29
  -1   0  23-3.42803 4.13438  21
  -1   0  23-4.41970 3.51991   8
   1   0 -23 3.09588 2.80035   7
   1   0 -23-2.47875 4.28966  15
   1   0 -23 4.15907 2.82648   6
  -1   0  22 214.047 13.2267  29
  -1   0  22 224.750 12.7451   8
   1   0 -22 238.405 12.2291   7
  -1   0  22 204.808 13.0184  21
  -1   0  22 225.938 12.5963  20
   1   0 -22 212.332 13.3117  15
   1   0 -22 203.940 11.6271   6
  -1   0  21 1.07066 3.25848  23
  -1   0  21 0.44138 2.91020   8
   1   0 -21 2.95097 2.70678   7
  -1   0  21 1.55782 3.57599  21
  -1   0  21 2.15272 3.11555  20
   1   0 -21-2.85002 3.73682  15
   1   0 -21-2.98974 2.53036   6
  -1   0  20 244.662 13.8521  27
  -1   0  20 239.636 13.9677  23
   1   0 -20 255.788 13.0514   7
  -1   0  20 236.137 13.3694   8
  -1   0  20 248.149 13.8430  21
   1   0 -20 237.298 12.2800  18
  -1   0  20 244.118 13.3496  20
   1   0 -20 257.984 14.2372  15
   1   0 -20 224.319 12.5213   6
  -1   0  19-2.35170 3.15359  27
  -1   0  19-2.43577 3.13819  23
   1   0 -19 0.34184 2.31713   7
  -1   0  19-0.39042 2.82526   8
  -1   0  19-0.92181 2.93355  21
  -1   0  19-1.14597 2.72487  20
   1   0 -19 0.22217 1.82786  18
   1   0 -19 0.51299 3.12256  15
   1   0 -19 0.26854 2.11036   6
   1   0 -18 3.29562 2.00107   6
  -1   0  18 3.57243 2.84843  27
  -1   0  18 0.92259 2.94205  23
  -1   0  18 6.53334 2.69440  25
  -1   0  18 5.11492 2.45690   8
   1   0 -18 5.21522 2.43189   7
  -1   0  18 6.06486 2.79700  21
   1   0 -18 3.84059 1.88259  18
  -1   0  18 0.35842 2.58827  20
   1   0 -18 8.20889 2.72171  15
  -1   0  18 4.34789 2.88916  11
   1   0 -17 2.14608 1.91091   6
  -1   0  17-0.42270 2.72295  27
  -1   0  17-0.67717 2.30727  25
  -1   0  17 1.30809 2.95543  23
  -1   0  17-0.67878 2.17323   8
   1   0 -17-0.61679 2.02178   7
  -1   0  17 1.66822 2.30958  20
   1   0 -17-1.01382 1.72788  18
   1   0 -17-0.90612 2.70200  15
  -1   0  17 0.40621 2.67827  11
   1   0 -16 3.12582 1.91324   6
   1   0 -16 1.45781 1.11629   5
  -1   0  16 2.78815 2.52269  27
  -1   0  16 5.96871 2.51091  25
  -1   0  16 4.50884 2.59590  23
  -1   0  16 3.46435 2.21714   8
   1   0 -16 3.47994 2.06235   7
   1   0 -16 3.41355 1.72192  18
  -1   0  16 1.85671 2.10124  20
   1   0 -16 5.07199 2.85218  15
  -1   0  16 2.87521 2.34594  16
  -1   0  16 1.50950 2.28514  11
   1   0 -15-0.20820 1.71906   6
   1   0 -15-0.09411 1.06860   5
  -1   0  15 0.37300 2.34486  27
  -1   0  15 0.38368 2.42703  23
  -1   0  15-2.03164 2.00909  25
  -1   0  15 3.47942 2.10807   8
   1   0 -15-0.54065 1.86160   7
   1   0 -15-0.17652 1.50935  18
  -1   0  15 1.71677 1.94980  20
  -1   0  15-2.00179 2.39139  16
   1   0 -15-0.78621 2.45577  15
  -1   0  15-1.74349 2.40133  11
  -1   0  15 0.33881 2.16951  12
   1   0 -14 1548.09 71.8492   6
   1   0 -14 1524.20 71.2787   5
  -1   0  14 1534.67 72.7146  27
  -1   0  14 1627.36 72.3469  25
  -1   0  14 1555.18 72.8466  23
   1   0 -14 1636.80 72.2593   7
  -1   0  14 1583.18 72.2828   8
   1   0 -14 1521.41 71.6601  18
  -1   0  14 1656.13 72.3341  20
   1   0 -14 1554.95 72.8290  15
  -1   0  14 1518.60 72.5065  16
  -1   0  14 1601.40 72.6342  12
  -1   0  14 1623.30 72.6531  11
   1   0 -13 0.27518 1.00513   5
   1   0 -13 0.35375 1.45517   6
  -1   0  13-0.27155 1.85051  30
  -1   0  13 0.96775 2.17475  27
   1   0 -13 0.49143 2.04350  30
  -1   0  13-0.33085 2.18147  23
  -1   0  13 2.44189 1.89577  25
   1   0 -13-0.46432 1.58211   7
  -1   0  13 0.72898 1.66472   8
  -1   0  13-0.24087 1.81558  20
   1   0 -13 0.29956 1.31494  18
  -1   0  13 0.85004 1.86827  16
   1   0 -13-0.33308 1.98654  15
  -1   0  13 2.05862 2.00411  11
  -1   0  13 0.29332 1.98822  12
   1   0 -13-0.76783 1.99515  12
   1   0 -12 614.452 28.5162   5
   1   0 -12 622.557 28.9647   6
   1   0 -12 633.878 29.3762  30
  -1   0  12 630.294 29.7249  29
  -1   0  12 610.233 29.6949  27
   1   0 -12 644.325 29.5410  27
  -1   0  12 634.369 29.5077  30
   1   0 -12 556.528 28.8916  28
  -1   0  12 568.509 29.1933  25
   1   0 -12 684.919 29.6163  23
   1   0 -12 649.489 29.4431  24
  -1   0  12 610.304 29.7400  23
  -1   0  12 657.085 29.3586   8
  -1   0  12 676.273 29.3711  20
   1   0 -12 626.464 28.8327  18
   1   0 -12 645.899 29.0458  20
   1   0 -12 631.934 29.7872  15
   1   0 -12 544.306 28.8285  14
  -1   0  12 665.278 29.6059  16
   1   0 -12 603.168 29.3663  12
  -1   0  12 602.922 29.5352  12
  -1   0  12 649.111 29.6042  11
   1   0 -11-1.04238 1.18875   6
   1   0 -11 0.99268 0.77136   5
   1   0 -11-0.42389 1.65884  30
   1   0 -11 0.23035 1.87415  27
  -1   0  11-0.81910 1.73774  27
  -1   0  11 0.54244 1.62873  29
   1   0 -11-1.37495 1.37090  28
  -1   0  11 1.14932 1.60751  30
  -1   0  11 0.27939 1.74538  23
   1   0 -11-0.42541 1.86727  24
   1   0 -11 0.23577 1.88215  23
   1   0 -11-0.96976 1.37733  25
  -1   0  11 1.00227 1.41593  25
   1   0 -11-0.37315 1.34373  21
   1   0 -11 0.19039 1.44745  10
  -1   0  11-0.19930 1.29901   8
  -1   0  11 1.38368 1.31803  20
   1   0 -11-0.15759 1.29646  20
   1   0 -11 0.36539 1.00929  18
   1   0 -11 0.19896 1.37725  17
  -1   0  11 1.17347 1.53861  16
   1   0 -11-0.27481 1.65031  15
   1   0 -11 0.43069 1.18535  14
   1   0 -11-0.66313 1.69480  12
  -1   0  11 0.99206 1.50965  12
  -1   0  11-0.96897 1.63309  11
   1   0 -11 0.19288 1.52175  11
   1   0 -10 93.0092 4.80387   5
   1   0 -10 109.883 5.22202   6
  -1   0  10 95.3375 5.77915  27
   1   0 -10 114.766 5.32685  28
  -1   0  10 91.6696 5.56377  30
   1   0 -10 88.2398 5.48648  30
  -1   0  10 83.6731 5.64959  29
   1   0 -10 93.1044 5.58230  27
  -1   0  10 105.655 5.75835  24
  -1   0  10 104.755 5.93338  23
   1   0 -10 100.106 5.71430  23
   1   0 -10 95.9280 5.57841  24
   1   0 -10 94.3272 5.60260  26
  -1   0  10 95.9049 5.36380  25
   1   0 -10 103.447 5.41041  21
   1   0 -10 85.6387 5.18147  25
  -1   0  10 101.179 5.41018   8
   1   0 -10 101.725 5.24674  20
  -1   0  10 88.8900 5.55282  21
  -1   0  10 94.6150 5.35968  20
   1   0 -10 86.5664 4.92671  18
  -1   0  10 91.2817 5.54228  16
   1   0 -10 83.5154 5.06051  14
   1   0 -10 95.2483 5.74662  15
   1   0 -10 97.5069 5.46073  17
  -1   0  10 92.5267 5.62919  12
   1   0 -10 104.896 5.68402  12
   1   0 -10 95.8481 5.40058  11
   1   0 -10 95.1893 5.35976  10
  -1   0  10 102.117 5.70341  11
   1   0  -9-0.12202 1.03654   6
   1   0  -9 1.89369 0.81299   5
  -1   0   9-0.24632 0.87363   5
  -1   0   9-0.65107 1.39821  29
   1   0  -9-1.74634 1.50655  27
   1   0  -9-0.17731 1.51627  30
  -1   0   9 0.94650 1.46978  30
   1   0  -9 1.64211 1.21106  28
  -1   0   9 1.27953 1.22137  25
   1   0  -9-0.35389 1.49776  24
   1   0  -9 2.27261 1.26780  25
   1   0  -9-0.57547 1.62367  26
   1   0  -9 0.78059 1.37509  21
   1   0  -9-0.59504 1.74138  23
   1   0  -9 0.15803 1.35606  10
  -1   0   9 1.74537 1.26687   8
  -1   0   9 0.31464 1.19626  20
   1   0  -9 1.94062 1.21681  20
  -1   0   9 0.19319 1.35802  21
   1   0  -9 0.27648 0.78572  18
   1   0  -9 0.16427 1.33171  17
  -1   0   9 0.56542 1.37687  16
   1   0  -9-0.23575 1.13017  14
   1   0  -9 0.21794 1.56230  15
   1   0  -9 0.32097 1.33007  11
  -1   0   9 2.31754 1.33020  11
  -1   0   9-0.20385 1.58275  12
   1   0  -9 0.55601 1.51931  12
   1   0  -8 4349.40 187.235   6
   1   0  -8 4168.67 186.966   5
  -1   0   8 4042.73 187.008   5
   1   0  -8 4037.14 187.218  28
  -1   0   8 4011.46 187.630  29
  -1   0   8 4126.03 187.563  30
   1   0  -8 4177.91 187.633  27
   1   0  -8 4041.12 187.478  30
   1   0  -8 4113.61 187.497  24
  -1   0   8 4102.98 187.372  25
   1   0  -8 4192.49 187.625  23
   1   0  -8 4157.20 187.386  21
   1   0  -8 4585.47 187.656  26
   1   0  -8 4117.56 187.283  25
  -1   0   8 4125.37 187.368   8
  -1   0   8 3976.02 187.356  20
   1   0  -8 4186.72 187.032  18
  -1   0   8 4099.79 187.524  21
   1   0  -8 3912.62 187.688  15
   1   0  -8 4327.91 187.467  17
   1   0  -8 3774.58 187.127  14
  -1   0   8 3965.39 187.515  16
  -1   0   8 4094.98 187.611  12
   1   0  -8 4547.82 187.477  11
   1   0  -8 4198.47 187.554  12
   1   0  -8 4015.35 187.374  10
  -1   0   8 4363.18 187.598  11
   1   0  -7 1.16184 1.04097   6
   1   0  -7-0.32649 0.42332   4
   1   0  -7 0.43993 0.77143   5
  -1   0   7 0.21285 0.85941   5
  -1   0   7 0.10032 0.53391   1
  -1   0   7-0.65408 0.54266   3
   1   0  -7 0.09946 1.16974  28
  -1   0   7-0.44867 1.28310  30
   1   0  -7 0.85122 1.38168  30
  -1   0   7-0.99265 1.38076  29
   1   0  -7 0.78227 1.38659  27
   1   0  -7 0.47859 1.45333  23
  -1   0   7 0.48691 1.15423  25
   1   0  -7 1.06693 1.43327  26
   1   0  -7 0.56226 1.34378  24
   1   0  -7 1.05280 1.26878  25
  -1   0   7 0.36183 1.03823   8
   1   0  -7-0.37357 1.24701  10
  -1   0   7 1.03266 1.27413  21
   1   0  -7 1.05623 1.57660  19
  -1   0   7 0.95542 1.15093  20
   1   0  -7 0.74847 1.38906  21
   1   0  -7-0.44607 0.69097  18
   1   0  -7-1.41521 1.28201  17
  -1   0   7-0.28948 1.19941  16
   1   0  -7 0.82600 1.09851  14
   1   0  -7-0.49060 1.25909  15
  -1   0   7 0.58696 1.23334  11
   1   0  -7 0.14860 1.42064  12
   1   0  -7 0.12731 1.35993  11
   1   0  -6 614.825 27.4415   6
  -1   0   6 571.567 27.3038   5
   1   0  -6 626.603 27.2865   5
   1   0  -6 610.280 27.0951   4
   1   0  -6 620.156 27.0985   1
  -1   0   6 557.728 27.1388   3
  -1   0   6 535.451 27.1305   1
   1   0  -6 590.882 27.7191  27
   1   0  -6 594.341 27.4437  28
   1   0  -6 617.372 27.6858  30
  -1   0   6 587.343 27.7718  29
   1   0  -6 654.466 27.5271  25
   1   0  -6 623.327 27.7298  26
  -1   0   6 610.296 27.5611  25
   1   0  -6 551.795 27.6883  23
   1   0  -6 604.948 27.7089  24
   1   0  -6 611.921 27.5937  21
  -1   0   6 595.416 27.5207   8
   1   0  -6 575.540 27.2132  18
   1   0  -6 607.317 27.7230  19
  -1   0   6 625.565 27.5517  20
  -1   0   6 588.601 27.6500  21
  -1   0   6 633.253 27.6963  16
   1   0  -6 617.112 27.4070  14
   1   0  -6 594.792 27.7716  15
   1   0  -6 558.802 27.5731  17
   1   0  -6 648.247 27.6139  10
   1   0  -6 600.495 27.7239  12
  -1   0   6 547.820 27.6071  11
   1   0  -6 647.024 27.6320  11
  -1   0   5 0.46654 0.74020   5
   1   0  -5 0.10672 0.58721   5
   1   0  -5 2.05729 0.75381   6
  -1   0   5 0.53556 0.52774   3
   1   0  -5 0.41403 0.43023   1
  -1   0   5-0.18195 0.53668   1
   1   0  -5-0.11591 0.41361   4
   1   0  -5 0.21672 0.78998  28
   1   0  -5 0.10651 1.03739  30
   1   0  -5 0.82720 1.13283  27
  -1   0   5 0.11667 0.97724  29
  -1   0   5 0.52020 0.74146  25
  -1   0   5 0.52476 1.10658  23
   1   0  -5-0.35974 1.16486  23
   1   0  -5 1.23515 0.83364  25
   1   0  -5 0.62694 1.02036  24
  -1   0   5 0.08536 0.82276   8
   1   0  -5-0.44971 0.93775  10
   1   0  -5 0.46275 1.00363  21
   1   0  -5 0.28761 0.46612  18
   1   0  -5 0.55678 1.04135  19
  -1   0   5-0.20897 0.95476  21
  -1   0   5 0.16886 0.78515  20
   1   0  -5 0.19555 0.74311  14
  -1   0   5-0.41347 1.00416  16
   1   0  -5 0.36728 0.93308  17
   1   0  -5 0.11120 0.86695  15
  -1   0   5 0.82159 0.92166  11
   1   0  -5 1.11672 1.11286  12
   1   0  -5 0.37099 0.99728  11
   1   0  -4 1267.67 57.7936   4
   1   0  -4 1318.10 57.9138   5
   1   0  -4 1275.97 57.7986   1
  -1   0   4 1190.61 57.8202   3
  -1   0   4 1232.93 57.8165   1
  -1   0   4 1275.45 58.2356  27
   1   0  -4 1247.05 57.9482  28
  -1   0   4 1305.43 58.1864  29
   1   0  -4 1320.49 58.1999  27
   1   0  -4 1296.36 58.1375  30
   1   0  -4 1285.73 58.0587  21
  -1   0   4 1160.58 58.1788  23
   1   0  -4 1453.15 58.0309  25
  -1   0   4 1251.50 58.0156  25
   1   0  -4 1257.88 58.1811  23
   1   0  -4 1268.82 58.1094  24
  -1   0   4 1354.77 58.0332   8
  -1   0   4 1258.13 57.9999  20
  -1   0   4 1279.24 58.1071  21
   1   0  -4 1271.52 57.7480  18
   1   0  -4 1306.84 57.9219  14
   1   0  -4 1307.08 58.0708  16
   1   0  -4 1262.55 58.1307  15
   1   0  -4 1180.90 58.0140  10
  -1   0   4 1397.76 58.1246  11
   1   0  -4 1303.50 58.1754  12
   1   0  -3 0.13456 0.55418   5
   1   0  -3 0.52100 0.50561   1
   1   0  -3 0.21638 0.84223  30
  -1   0   3 0.70339 0.75465  29
   1   0  -3 1.98752 0.97907  27
  -1   0   3 0.51082 1.00843  27
   1   0  -3-0.41330 0.58724  28
  -1   0   3 0.38245 0.66626  25
   1   0  -3 0.27619 0.86272  24
   1   0  -3 0.08003 0.96120  23
  -1   0   3-0.07218 0.89617  24
  -1   0   3-0.68377 1.03705  23
   1   0  -3 0.05056 0.72743  25
  -1   0   3-0.48261 0.69293   8
   1   0  -3 0.92206 0.70399  10
  -1   0   3-0.06379 0.74892  21
   1   0  -3 0.17732 0.78056  21
   1   0  -3 0.06193 0.73740  15
   1   0  -3-0.15482 0.53794  14
  -1   0   3-0.79706 0.87868  12
  -1   0   3-0.06086 0.71068  11
   1   0  -3 0.22627 0.93037  12
   1   0  -2 6.07167 0.63977   5
  -1   0   2 4.97549 0.68913   5
   1   0  -2 5.39488 0.61893   1
   1   0  -2 6.35050 0.62845  28
  -1   0   2 4.68386 0.81655  27
  -1   0   2 5.12938 0.87117  30
  -1   0   2 5.47391 0.68242  29
  -1   0   2 4.86887 0.83208  24
  -1   0   2 5.91678 0.67490  25
   1   0  -2 5.31138 0.69973  25
  -1   0   2 5.50405 0.88379  23
  -1   0   2 5.79518 0.66976  21
   1   0  -2 5.59031 0.74341  21
   1   0  -2 6.78059 0.64306  15
   1   0  -2 6.97741 0.56012  14
  -1   0   2 4.52284 0.64864  11
  -1   0   2 5.43754 0.87653  12
   1   0  -2 5.33675 0.53902  13
   1   0  -2 5.20255 0.66140  10
   1   0  -1 0.08904 0.38185  13
  -1   0   1 0.85883 0.40368  13
   1   0  -1 0.10871 0.36201   5
  -1   0   1 0.14546 0.41923   5
  -1   0   1-0.25679 0.40852   3
  -1   0   1-0.13637 0.42192   1
   1   0  -1-0.13527 0.40547   1
  -1   0   0 4255.65 192.082  13
  -1   0   0 4251.10 192.055  18
  -1   0   0 4250.44 192.093   7
   1   0   0 4220.95 192.056   5
   1   0   0 4267.49 192.065   1
   1   0   1 0.04487 0.53525   7
  -1   0  -1 0.04613 0.53376   7
   1   0   1 0.04030 0.46030  18
  -1   0  -1-0.04306 0.52341  18
  -1   0  -1 0.47740 0.43609   1
   1   0   1-0.03384 0.45438   1
  -1   0  -1 0.51315 0.44476   3
   1   0   1 0.30577 0.50762  13
  -1   0  -1-0.16369 0.46204  13
   1   0   2 150.396 7.43120  26
  -1   0  -2 161.506 7.41479  29
   1   0   2 152.873 7.38118  22
  -1   0  -2 161.236 7.37138  21
  -1   0  -2 163.292 7.54936   7
  -1   0  -2 152.336 7.35955   6
   1   0   2 156.392 7.54664   7
   1   0   2 159.604 7.51868  19
  -1   0  -2 166.158 7.53174  18
   1   0   2 168.727 7.51863  18
  -1   0  -2 155.537 7.40525  11
  -1   0  -2 166.784 7.47836  13
  -1   0  -2 166.800 7.42017   3
  -1   0  -2 157.539 7.39595   1
  -1   0  -3-0.07145 0.49720   6
  -1   0  -3 0.31679 0.54937   1
  -1   0  -3 0.33548 0.53249   3
  -1   0  -3 0.28436 0.75846  29
  -1   0  -3 0.67738 0.82083  27
  -1   0  -3 0.35591 0.81384  23
  -1   0  -3-0.28221 0.65540  21
   1   0   3 0.51834 0.79142  26
  -1   0  -3 0.14904 0.77688   7
   1   0   3-0.14803 0.82750  19
  -1   0  -3 0.62683 0.82498  18
   1   0   3-0.13939 0.75732  16
  -1   0  -3-0.15571 0.69126  13
  -1   0  -3 0.27088 0.75779  11
   1   0   4 1279.80 55.9353   6
  -1   0  -4 1246.37 55.9729   6
   1   0   4 1227.18 55.8816   4
  -1   0  -4 1225.37 55.9309   3
   1   0   4 1199.53 55.8855   1
  -1   0  -4 1202.90 55.9113   1
  -1   0  -4 1252.58 56.1475  27
  -1   0  -4 1254.98 56.1596  29
  -1   0  -4 1170.82 56.1635  23
  -1   0  -4 1313.77 56.0979  21
  -1   0  -4 1217.09 56.1080  22
   1   0   4 1168.14 56.1898  26
  -1   0  -4 1242.65 56.2354   7
   1   0   4 1214.29 56.2499  19
   1   0   4 1285.33 56.1921  20
  -1   0  -4 1298.86 56.2127  18
   1   0   4 1207.19 56.2048  16
   1   0   4 1204.46 55.9882  13
  -1   0  -4 1259.38 56.1283  11
  -1   0  -4 1255.40 56.0456  13
   1   0   5 0.08418 0.40130   4
   1   0   5-0.04648 0.58901   6
  -1   0  -5 0.22331 0.53516   6
  -1   0  -5 0.07251 0.51157   1
  -1   0  -5 0.18882 0.47333   3
   1   0   5 0.23586 0.42469   1
  -1   0  -5 0.09491 0.96438  27
  -1   0  -5-0.19143 0.90760  29
   1   0   5 0.99633 0.92393  26
  -1   0  -5 0.80471 0.87440  21
  -1   0  -5-0.39618 0.97710  23
   1   0   5-0.10526 0.93578  23
  -1   0  -5 1.50244 1.01501  22
  -1   0  -5-0.21747 0.95456   7
  -1   0  -5-0.09839 0.82116  18
   1   0   5-0.71856 0.98882  19
   1   0   5 0.19371 0.83651  20
   1   0   5-0.64745 0.85473  16
  -1   0  -5-0.38313 0.87260  16
  -1   0  -5-0.06378 0.62758  13
   1   0   5 0.05271 0.60536  13
  -1   0  -5 0.08937 0.88393  11
  -1   0  -5 0.38911 0.93998  12
  -1   0  -6 5449.56 235.539   6
   1   0   6 5246.54 235.282   4
   1   0   6 5285.62 235.463   6
   1   0   6 5155.54 235.290   1
  -1   0  -6 5123.57 235.347   3
  -1   0  -6 5101.43 235.342   1
  -1   0  -6 5020.84 235.753  30
  -1   0  -6 5195.45 235.851  26
  -1   0  -6 4969.84 235.796  27
   1   0   6 5169.37 235.856  27
  -1   0  -6 5140.58 235.741  22
  -1   0  -6 5080.74 235.813  23
   1   0   6 5269.75 235.898  23
  -1   0  -6 5543.99 235.733  21
  -1   0  -6 5270.62 235.877   7
  -1   0  -6 5339.63 235.807  18
   1   0   6 5117.36 235.789  20
   1   0   6 5092.56 235.694  18
   1   0   6 4985.53 235.937  19
  -1   0  -6 5181.24 235.773  16
   1   0   6 5349.76 235.886  16
  -1   0  -6 5011.65 235.803  12
  -1   0  -6 5804.29 235.817  11
  -1   0  -6 5049.25 235.530  13
   1   0   6 5370.02 235.466  13
   1   0   7-0.32515 0.87453   6
   1   0   7 0.87272 0.43801   4
  -1   0  -7 0.15867 0.90437   6
  -1   0  -7-0.03207 0.53689   3
  -1   0  -7 0.22104 0.53192   1
  -1   0  -7 0.51520 1.35496  30
  -1   0  -7-0.13341 1.40973  27
   1   0   7-0.57949 1.35092  27
   1   0   7 0.60568 1.50892  23
  -1   0  -7 1.46521 1.24760  21
  -1   0  -7-0.14299 1.34472  26
  -1   0  -7 0.55478 1.36134  24
  -1   0  -7-0.83158 1.39141  23
  -1   0  -7 0.50491 1.31000  22
  -1   0  -7 1.01832 1.25651   7
  -1   0  -7-0.77150 1.19905  18
   1   0   7-0.21373 1.27254  18
   1   0   7-0.13143 1.17943  20
   1   0   7 0.16848 1.41119  19
   1   0   7-0.80258 1.35598  21
   1   0   7 0.89868 1.27645  16
   1   0   7 0.59016 0.85322  13
  -1   0  -7 2.14372 1.42512  12
  -1   0  -7-0.12344 1.36363  11
  -1   0  -7 0.84349 0.90837  13
  -1   0  -8 419.363 18.3142   6
   1   0   8 389.788 18.1853   6
   1   0   8 400.029 18.7395  27
  -1   0  -8 380.903 18.6814  26
  -1   0  -8 374.365 18.5767  30
   1   0   8 362.025 18.7273  29
  -1   0  -8 387.829 18.6478  27
   1   0   8 401.521 18.7772  23
  -1   0  -8 399.935 18.7041  23
  -1   0  -8 383.370 18.5088  21
  -1   0  -8 414.152 18.7175  24
  -1   0  -8 360.508 18.5623  22
  -1   0  -8 392.223 18.6844   7
   1   0   8 392.537 18.4487  18
   1   0   8 399.677 18.6705  21
  -1   0  -8 386.947 18.5758  18
   1   0   8 406.655 18.6455  20
   1   0   8 406.590 18.8850  19
   1   0   8 405.010 18.7618  16
  -1   0  -8 390.957 18.2299  13
  -1   0  -8 399.574 18.6713  12
  -1   0  -8 397.556 18.6025  11
   1   0   8 389.385 18.1012  13
   1   0   9 0.50908 0.86835   6
  -1   0  -9 1.67873 0.93284   6
   1   0   9-0.76293 1.43137  27
   1   0   9-0.41081 1.40718  29
  -1   0  -9 0.51314 1.48220  27
  -1   0  -9 0.81908 1.40548  30
  -1   0  -9 4.85653 1.58014  24
  -1   0  -9 1.09274 1.54674  26
  -1   0  -9-0.28718 1.20266  21
  -1   0  -9-1.06487 1.52269  23
   1   0   9-0.59710 1.39894  23
  -1   0  -9 1.14445 1.44445  22
  -1   0  -9-0.73446 1.29058   7
   1   0   9-0.53617 1.36456  21
  -1   0  -9 0.72711 1.51173  19
  -1   0  -9 0.80174 1.21909  18
   1   0   9-0.16923 1.16542  20
   1   0   9-1.09713 1.43855  19
   1   0   9-0.77694 1.21344  16
   1   0   9-0.06422 0.75535  13
  -1   0  -9 0.08800 0.84135  13
  -1   0  -9 0.34134 1.48863  12
  -1   0  -9 0.15631 1.40267  11
  -1   0 -10 1021.49 45.7757   6
  -1   0 -10 958.187 46.1739  27
   1   0  10 978.273 46.2838  27
  -1   0 -10 883.143 45.8565  28
  -1   0 -10 1092.04 46.3414  26
  -1   0 -10 1014.26 46.1429  30
   1   0  10 951.699 46.3567  29
  -1   0 -10 970.433 46.1707  24
  -1   0 -10 1018.46 46.2419  23
   1   0  10 1048.65 46.4734  23
  -1   0 -10 1031.84 46.1740  22
  -1   0 -10 1017.33 46.2844   7
   1   0  10 986.738 46.1543  20
   1   0  10 959.630 46.4283  19
  -1   0 -10 1049.44 46.2952  19
   1   0  10 940.336 46.1945  21
  -1   0 -10 1002.25 46.1185  18
   1   0  10 1024.02 46.3650  16
  -1   0 -10 1040.20 45.9775  14
  -1   0 -10 998.235 45.6102  13
  -1   0 -10 995.952 46.2017  12
  -1   0 -10 1084.86 46.1655  11
   1   0  10 976.075 45.4528  13
  -1   0 -11-0.13230 1.14268   6
   1   0  11-0.77551 1.68491  29
  -1   0 -11 0.16261 1.39508  28
  -1   0 -11 0.19842 1.64421  30
  -1   0 -11-0.41395 1.67768  27
   1   0  11-0.71226 1.66872  27
  -1   0 -11 1.07628 1.77729  23
  -1   0 -11-1.39341 1.70781  22
  -1   0 -11 1.32317 1.76726  26
  -1   0 -11 1.03943 1.78952  24
   1   0  11-0.24779 1.62448  23
  -1   0 -11 0.88938 1.65386   7
   1   0  11 0.22588 1.61122  21
   1   0  11 1.09037 1.78705  19
  -1   0 -11 0.19412 1.51928  18
  -1   0 -11-1.96304 1.88382  19
   1   0  11 0.62877 1.57285  20
   1   0  11 0.72451 1.40997  16
  -1   0 -11-0.19012 0.93059  13
  -1   0 -11-0.16054 1.38652  14
   1   0  11-0.20394 0.83034  13
  -1   0 -11-0.20722 1.67335  12
  -1   0 -12 42.1840 2.84206   6
  -1   0 -12 40.1172 3.42116  27
   1   0  12 37.6829 3.52716  29
  -1   0 -12 37.0229 3.23781  30
   1   0  12 39.2728 3.56539  23
  -1   0 -12 37.1181 3.26821  22
  -1   0 -12 44.9589 3.49120  23
  -1   0 -12 52.0359 3.53770   7
   1   0  12 43.4470 3.29968  20
   1   0  12 43.0963 3.45442  21
  -1   0 -12 39.2825 3.15477  18
   1   0  12 32.6610 3.48201  19
  -1   0 -12 39.4297 3.73761  15
   1   0  12 42.6386 3.40908  16
   1   0  12 40.5234 2.35238  13
   1   0  12 39.3453 3.42238  11
  -1   0 -12 37.5004 3.37462  12
  -1   0 -13-0.47991 1.43992   6
  -1   0 -13-0.48174 2.01029  27
   1   0  13-0.31359 2.06762  29
  -1   0 -13 1.85610 2.11366  30
  -1   0 -13-1.00253 2.10657  23
  -1   0 -13-1.62786 1.89208  22
   1   0  13 1.26720 1.89358  20
  -1   0 -13-1.13937 1.70257  18
   1   0  13 3.30298 2.01051  21
   1   0  13-0.32687 1.93588  19
  -1   0 -13 1.44856 2.05738  12
   1   0  13-1.45083 1.91319  11
   1   0  13-0.29145 1.87748  16
  -1   0 -13-0.37359 2.43510  15
  -1   0 -13-1.30575 1.70221   7
  -1   0 -14 2.07526 1.47864   6
  -1   0 -14 1.40270 1.77869   7
   1   0  14 1.02478 2.02662  29
   1   0  14 5.31705 2.37970  19
  -1   0 -14 2.68549 1.81184  18
   1   0  14 3.31931 2.10638  20
   1   0  14 2.11193 2.03752  21
  -1   0 -14 6.07032 2.49883  15
   1   0  14 3.48977 2.17669  16
   1   0  14 2.21550 2.05446  11
  -1   0 -15-1.12385 1.63932   6
   1   0  15-0.74191 2.51454  29
  -1   0 -15-2.39794 1.96529   7
   1   0  15 1.79775 2.10615  20
  -1   0 -15-2.08099 2.05248  18
   1   0  15 3.05939 2.66104  19
   1   0  15-1.31466 2.22794  21
  -1   0 -15-0.43623 2.50986  15
   1   0  15-1.02982 2.25064  16
   1   0  15 0.34395 2.22902  11
  -1   0 -16 171.342 8.67793   6
   1   0  16 149.444 9.61390  29
   1   0  16 179.734 9.37250  25
  -1   0 -16 165.956 9.31604   7
  -1   0 -16 160.967 9.03384  18
   1   0  16 157.037 9.50142  21
   1   0  16 162.881 9.31239  20
   1   0  16 165.751 9.61378  16
  -1   0 -16 159.808 10.0515  15
   1   0  16 158.053 9.54499  11
  -1   0 -17 0.42961 1.78640   6
   1   0  17 0.85905 2.45258  29
   1   0  17-1.67516 2.37822  25
  -1   0 -17 0.67294 2.14150   7
   1   0  17 2.29495 2.59256  21
  -1   0 -17 0.87719 2.18463  18
   1   0  17-1.04595 2.49902  20
  -1   0 -17 0.99801 2.89217  15
   1   0  17-1.19149 2.51234  16
   1   0  17-0.40012 2.53103  11
  -1   0 -18 0.91019 1.87240   6
   1   0  18 0.45890 2.73712  29
   1   0  18 0.72035 2.54443  25
  -1   0 -18 2.17115 1.77162   9
  -1   0 -18-0.70713 2.31826   7
   1   0  18-0.40974 2.73237  21
  -1   0 -18-0.61507 2.28790  18
   1   0  18 2.24252 2.46461  20
   1   0  18 4.65793 2.91637  16
  -1   0 -18 1.58887 3.09239  15
   1   0  18-0.42806 2.88608  11
  -1   0 -19-1.43686 1.99190   6
   1   0  19-2.92416 3.23175  29
   1   0  19-1.54206 2.70985  25
  -1   0 -19-0.73993 2.36928   7
  -1   0 -19-0.40195 1.84213   9
   1   0  19 5.18664 2.87368  20
  -1   0 -19-2.24993 2.53610  18
   1   0  19-0.43751 3.05986  21
  -1   0 -19-1.11928 3.42930  15
   1   0  19-2.25065 2.96810  16
   1   0  19 0.45648 3.02701  11
  -1   0 -20 22.2548 2.98361   6
   1   0  20 26.8060 4.15976  29
   1   0  20 32.0411 4.06880  25
  -1   0 -20 34.2401 3.88293   7
   1   0  20 20.9211 3.94184  21
   1   0  20 30.0533 4.14932  20
  -1   0 -20 24.9939 3.40445  18
   1   0  20 31.4647 4.35354  16
  -1   0 -20 33.0050 4.86688  15
   1   0  20 29.0877 4.35499  11
   1   0  21-1.62879 3.30543  29
   1   0  21-0.87031 2.88616  25
  -1   0 -21 0.79367 2.92608   7
   1   0  21 1.46983 3.28565  21
  -1   0 -21-2.39972 2.92214  18
   1   0  21-2.24095 2.90504  20
  -1   0 -21-1.85387 3.76204  15
   1   0  21-3.51007 3.54259  16
   1   0  21-2.04688 3.43162  11
   1   0  22 10.2538 3.74872  29
   1   0  22 21.5749 3.81148  25
  -1   0 -22 12.6092 3.16104   7
   1   0  22 10.8068 3.58126  21
  -1   0 -22 14.7084 3.12699  18
   1   0  22 2.35939 3.18845  20
   1   0  22 8.94503 3.82457  16
  -1   0 -22 5.79629 4.15610  15
   1   0  22 18.2877 4.19041  11
   1   0  23-1.18874 3.98524  29
   1   0  23-2.90097 3.72271  25
  -1   0 -23 0.41359 3.06276   7
   1   0  23-2.15053 3.89058  21
   1   0  23-2.47378 3.59718  20
   1   0  23 7.14099 4.08601  16
  -1   0 -23 2.00377 4.11953  15
   1   0  23-3.37679 3.87583  11
   1   0  24 175.115 10.8214  29
   1   0  24 138.170 10.0089  25
   1   0  24 141.841 10.2361  21
   1   0  24 167.296 10.3008  20
   1   0  24 146.894 10.3567  11
  -1   0 -24 164.262 11.2026  15
   1   0  25-2.30362 4.08936  21
  -1  -1  25 16.4327 4.30280   8
  -1  -1  25 18.4883 4.81361  21
  -1   1  25 12.9551 4.71988  21
   1   1 -25 17.3547 5.12057  15
   1  -1 -25 11.0447 4.43308  15
  -1  -1  25 15.4478 4.72310  29
  -1   1  24 74.0079 6.36419  25
   1   1 -24 59.1021 5.47355   7
  -1  -1  24 53.4894 5.89254   8
  -1   1  24 51.7340 5.75095   8
  -1   1  24 62.5997 6.66212  21
  -1  -1  24 58.3486 6.52178  21
   1   1 -24 50.6409 6.29627  15
   1  -1 -24 67.0391 6.87538  15
  -1   1  24 56.0704 6.61041  29
  -1  -1  24 65.6408 6.94728  29
  -1  -1  23 119.497 8.94466  29
  -1   1  23 110.304 8.90022  29
  -1  -1  23 112.429 8.29085  25
  -1  -1  23 113.031 8.38754   8
  -1   1  23 105.553 8.32804   8
   1   1 -23 128.314 8.05038   7
  -1  -1  23 126.703 8.85207  21
  -1  -1  23 126.523 8.40031  20
  -1   1  23 120.760 8.86763  21
   1  -1 -23 141.182 9.43026  15
   1   1 -23 135.065 9.44456  15
   1   1 -23 108.032 7.42542   6
  -1   1  22 33.5775 4.97748  29
  -1  -1  22 24.5643 4.77387  29
  -1  -1  22 28.6082 4.45120  23
  -1  -1  22 33.5041 4.64166  25
  -1  -1  22 31.8774 4.44912   8
   1  -1 -22 38.0870 3.81650   7
   1   1 -22 34.5072 4.24538   7
  -1   1  22 38.2199 4.74604   8
  -1  -1  22 26.7424 4.81088  21
  -1  -1  22 36.5331 4.46228  20
  -1   1  22 33.9270 4.98816  21
   1   1 -22 30.1609 4.93228  15
   1  -1 -22 38.2015 5.32293  15
   1  -1 -22 42.9479 3.82991   6
   1   1 -22 35.2714 4.00682   6
  -1   1  21 8.57033 3.91895  29
  -1  -1  21 3.96913 3.12506  27
  -1  -1  21 11.4207 4.03826  29
  -1  -1  21-0.43929 3.35957  25
  -1  -1  21 4.14723 3.42355  23
  -1   1  21 1.78966 2.87154   8
   1   1 -21 7.27246 3.10387   7
   1  -1 -21 5.29974 2.57882   7
  -1  -1  21 1.31139 3.12421   8
  -1  -1  21 7.77047 3.60966  21
  -1   1  21 5.72975 3.42036  21
  -1  -1  21 1.66999 2.85166  20
   1   1 -21 4.62399 3.63881  15
   1  -1 -21 5.05705 3.44842  15
   1  -1 -21 3.82699 2.41524   6
   1   1 -21 4.20085 2.67517   6
  -1  -1  20 58.3438 5.58996  29
  -1  -1  20 58.0239 5.36483  27
  -1  -1  20 52.8449 5.07398  25
  -1  -1  20 50.1058 5.25707  23
   1  -1 -20 57.9098 4.55977   7
  -1  -1  20 44.4997 4.90645   8
  -1   1  20 54.9088 5.23238   8
   1   1 -20 48.7619 4.66216   7
   1   1 -20 56.7540 4.04425  18
  -1   1  20 52.9143 4.96916  20
  -1  -1  20 55.9250 5.03353  20
  -1  -1  20 60.2285 5.54506  21
  -1   1  20 63.1058 5.64002  21
   1  -1 -20 47.3077 3.97145  18
   1  -1 -20 58.2526 5.69205  15
   1   1 -20 51.6394 5.80973  15
   1  -1 -20 58.0796 4.25206   6
   1   1 -20 46.9873 4.33688   6
   1   1 -19-1.76253 2.40993   6
   1  -1 -19 4.97380 2.17851   6
  -1  -1  19 1.36222 2.92678  27
  -1  -1  19 3.10213 2.60187  25
  -1   1  19 5.54948 3.34671  23
  -1  -1  19-1.89031 2.99109  23
  -1  -1  19 1.15733 2.53110   8
   1   1 -19 2.99612 2.55411   7
  -1   1  19 2.77873 2.60436   8
   1  -1 -19 3.07398 2.13031   7
   1  -1 -19 0.68901 1.95314  18
  -1  -1  19-0.46029 2.78482  21
  -1  -1  19 3.69755 2.69016  20
  -1   1  19 4.74498 2.72492  20
   1   1 -19 3.05100 1.99381  18
  -1   1  19 0.93082 2.89076  21
   1   1 -19 1.56322 3.35816  15
   1  -1 -19 8.59827 3.33633  15
  -1  -1  19 1.85841 2.90418  11
   1  -1 -18 128.332 7.53206   6
   1   1 -18 134.319 7.80862   6
  -1   1  18 155.172 9.05584  27
  -1  -1  18 137.995 8.71025  27
  -1  -1  18 129.890 8.72942  23
  -1   1  18 132.504 8.89591  23
  -1  -1  18 130.994 8.32250  25
   1   1 -18 152.334 8.42656   7
   1  -1 -18 150.374 8.05885   7
  -1   1  18 131.512 8.32950   8
  -1  -1  18 129.398 8.20547   8
   1   1 -18 135.709 7.44584  18
  -1   1  18 153.314 8.47503  20
   1  -1 -18 126.275 7.43201  18
  -1  -1  18 138.439 8.32170  20
  -1   1  18 148.490 8.78786  21
   1   1 -18 135.090 8.94934  15
   1  -1 -18 124.117 8.69426  15
  -1  -1  18 124.064 8.54071  11
   1   1 -17 107.530 6.43139   6
   1  -1 -17 99.4591 6.00754   6
  -1   1  17 94.4867 7.16623  27
  -1  -1  17 115.516 7.28927  27
  -1   1  17 118.800 7.63773  23
  -1  -1  17 92.2307 7.04791  23
  -1  -1  17 107.693 6.88100  25
  -1   1  17 106.088 6.82177   8
   1  -1 -17 107.326 6.42428   7
  -1  -1  17 105.125 6.79409   8
   1   1 -17 110.556 6.81375   7
   1  -1 -17 100.670 5.99276  18
  -1   1  17 103.447 6.76509  20
   1   1 -17 107.367 6.00528  18
  -1  -1  17 94.9624 6.62195  20
   1  -1 -17 103.467 7.30555  15
   1   1 -17 118.421 7.61655  15
  -1  -1  17 110.904 7.21855  11
  -1   1  17 98.1515 7.06727  11
   1   1 -16 392.426 17.9335   6
   1  -1 -16 332.385 16.7420   5
   1  -1 -16 372.762 17.5991   6
  -1   1  16 370.002 18.8685  27
  -1  -1  16 367.853 18.5972  27
  -1   1  16 392.346 18.9709  23
  -1  -1  16 355.362 18.6734  23
  -1  -1  16 332.672 18.0631  25
   1   1 -16 382.516 18.2740   7
  -1  -1  16 377.910 18.2428   8
  -1   1  16 331.026 18.1089   8
   1  -1 -16 379.660 17.9310   7
  -1   1  16 380.618 18.3201  20
   1   1 -16 339.194 17.3953  18
   1  -1 -16 363.551 17.5238  18
  -1  -1  16 415.168 18.3593  20
   1  -1 -16 384.158 18.9009  15
  -1  -1  16 373.704 18.5034  16
   1   1 -16 403.271 19.1259  15
  -1   1  16 354.485 18.5008  16
  -1  -1  16 365.487 18.6216  11
  -1   1  16 346.211 18.4947  11
  -1  -1  16 367.379 18.3421  12
   1   1 -15 450.605 22.6806   6
   1  -1 -15 493.153 22.5476   6
   1  -1 -15 456.614 21.8076   5
   1   1 -15 444.965 21.9993   5
  -1   1  15 456.350 23.6243  27
  -1  -1  15 465.874 23.4538  27
  -1   1  15 471.619 23.6271  23
  -1  -1  15 457.604 23.4649  23
  -1  -1  15 523.051 23.2389  25
  -1   1  15 479.007 23.1324   8
   1   1 -15 490.730 23.1623   7
  -1  -1  15 483.969 23.0553   8
   1  -1 -15 500.166 22.8264   7
  -1  -1  15 474.851 22.9814  20
   1  -1 -15 439.946 22.3639  18
  -1   1  15 527.875 23.3236  20
   1   1 -15 451.722 22.3555  18
   1   1 -15 501.809 23.8121  15
  -1   1  15 489.006 23.4330  16
  -1  -1  15 470.455 23.2837  16
   1  -1 -15 518.729 23.8444  15
  -1  -1  15 510.138 23.3744  12
  -1   1  15 489.548 23.4827  11
  -1  -1  15 466.448 23.4463  11
   1   1 -14 155.633 7.70919   6
   1  -1 -14 139.929 7.38877   6
   1   1 -14 136.423 6.99837   5
  -1  -1  14 132.409 6.94599   5
   1  -1 -14 135.718 6.76958   5
   1   1 -14 152.231 7.90307  30
  -1   1  14 131.246 8.35015  27
  -1  -1  14 137.301 8.26784  27
  -1   1  14 142.945 8.53242  23
  -1  -1  14 151.783 8.47735  23
  -1  -1  14 139.675 7.88668  25
   1   1 -14 151.720 8.05901   7
  -1  -1  14 138.319 7.85316   8
  -1   1  14 136.056 7.91671   8
   1  -1 -14 144.500 7.67522   7
  -1  -1  14 136.480 7.81765  20
   1   1 -14 136.082 7.30427  18
  -1   1  14 137.369 7.90857  20
   1  -1 -14 126.452 7.23441  18
   1  -1 -14 135.429 8.38105  15
  -1  -1  14 135.356 8.04669  16
  -1   1  14 135.482 8.10128  16
   1   1 -14 148.628 8.59481  15
  -1  -1  14 144.168 8.14764  12
  -1  -1  14 145.456 8.27238  11
  -1   1  14 146.220 8.42755  12
   1   1 -14 138.313 7.87213  12
  -1   1  14 133.178 8.15826  11
   1  -1 -13 100.140 5.47104   6
   1   1 -13 100.401 5.15754   5
   1   1 -13 100.151 5.65651   6
   1  -1 -13 96.5066 4.92740   5
  -1  -1  13 100.349 5.13023   5
   1   1 -13 94.6855 5.85833  30
  -1   1  13 98.0374 6.31465  29
  -1  -1  13 98.1114 5.98369  30
  -1  -1  13 104.008 6.32946  27
  -1   1  13 88.5719 6.24276  27
  -1  -1  13 102.101 5.97526  25
  -1   1  13 103.063 6.52803  23
   1   1 -13 110.467 6.05007  24
  -1  -1  13 103.451 6.53108  23
  -1   1  13 80.6678 5.73925   8
   1  -1 -13 94.9375 5.63083   7
  -1  -1  13 101.781 5.88898   8
   1   1 -13 100.508 5.38944  18
  -1   1  13 79.1889 5.69606  20
   1  -1 -13 96.3234 5.38665  18
  -1  -1  13 99.7432 5.86666  20
   1  -1 -13 92.5995 6.24894  15
   1   1 -13 106.702 6.49151  15
  -1  -1  13 107.925 6.22430  16
  -1   1  13 104.000 6.31982  16
  -1   1  13 97.4862 6.27483  12
  -1  -1  13 112.779 6.37862  11
  -1  -1  13 94.6257 6.05209  12
  -1   1  13 85.1279 6.07412  11
   1   1 -13 101.757 6.03465  12
   1   1 -12-0.53521 1.06173   5
  -1  -1  12 0.61563 1.02540   5
   1   1 -12 0.53824 1.31688   6
   1  -1 -12 1.50313 1.23241   6
   1  -1 -12 0.60428 0.81786   5
   1   1 -12-0.20909 1.73285  30
  -1  -1  12 1.79940 1.95497  29
   1   1 -12 1.28557 1.53652  28
  -1   1  12 1.65413 1.72251  30
  -1   1  12 0.60596 1.83210  29
  -1  -1  12 2.00803 1.79230  27
  -1  -1  12 1.12747 1.61655  30
   1  -1 -12 0.52439 1.84310  27
   1  -1 -12 1.23426 1.93224  30
  -1   1  12 1.87409 1.95150  27
   1  -1 -12-2.67442 2.10180  23
  -1   1  12 1.90927 2.13375  23
  -1  -1  12 2.64264 1.55583  25
  -1  -1  12 2.36665 1.95075  23
   1   1 -12 0.44094 1.84025  24
  -1   1  12-1.13925 1.59370   8
  -1  -1  12 0.43496 1.36750   8
   1  -1 -12 1.86856 1.30047   7
  -1  -1  12-1.25018 1.46478  20
  -1   1  12 3.00454 1.68058  20
   1   1 -12 1.00840 1.48982  20
   1  -1 -12-0.13852 1.13161  18
   1   1 -12 0.41178 1.15807  18
  -1   1  12 0.53287 1.70632  16
   1  -1 -12 1.46327 1.45027  14
   1   1 -12-1.86463 1.92932  15
  -1  -1  12-0.25090 1.66389  16
   1  -1 -12 0.29899 1.83226  15
   1   1 -12 0.59472 1.71241  16
   1   1 -12-0.44201 1.77814  12
  -1  -1  12 0.80996 1.86916  11
  -1   1  12 1.62968 1.63136  11
   1  -1 -12 1.27595 1.81170  12
   1   1 -12 1.05766 1.25240  14
  -1   1  12 2.62898 2.02228  12
  -1  -1  12 0.75053 1.64038  12
   1  -1 -11 21.1315 1.78725   6
   1  -1 -11 16.9428 1.34916   5
   1   1 -11 16.5963 1.85369   6
  -1  -1  11 13.8413 1.47965   5
   1   1 -11 19.0718 1.57556   5
   1   1 -11 16.9458 1.85258  28
   1   1 -11 20.2074 2.26737  30
   1  -1 -11 14.9639 1.87779  28
   1  -1 -11 18.3760 2.41070  27
  -1  -1  11 21.4351 2.21420  30
   1  -1 -11 18.0900 2.46198  30
  -1   1  11 13.7279 2.32608  30
  -1   1  11 18.9282 2.39609  27
  -1   1  11 19.5518 2.38307  29
  -1  -1  11 18.2091 2.49818  29
  -1  -1  11 15.2438 2.32359  27
   1  -1 -11 18.1577 2.43717  23
   1   1 -11 15.9355 2.11683  24
  -1  -1  11 16.6745 2.05498  25
  -1  -1  11 18.1373 2.50383  23
   1  -1 -11 15.9863 1.91691  25
   1  -1 -11 21.9512 2.47139  22
   1  -1 -11 16.4326 2.33191  26
  -1   1  11 15.7421 1.91231  25
   1   1 -11 17.3746 2.04419  25
   1  -1 -11 26.3059 2.50369  24
  -1  -1  11 15.8913 1.90918   8
   1  -1 -11 16.9915 1.99605   8
   1   1 -11 15.5398 2.05471  10
  -1   1  11 20.2389 2.15055   8
   1   1 -11 16.7418 1.89258  20
   1  -1 -11 18.1477 1.62465  18
   1   1 -11 17.0730 2.36653  19
   1  -1 -11 17.5580 1.98303  21
   1  -1 -11 21.2098 2.40164  19
   1   1 -11 20.3040 1.74509  18
  -1   1  11 16.1321 2.07555  20
  -1  -1  11 18.5714 2.03731  20
  -1  -1  11 22.4965 2.35896  21
   1   1 -11 19.0592 2.29503  16
   1  -1 -11 18.7949 1.83247  14
  -1  -1  11 16.1263 2.16190  16
  -1   1  11 21.5649 2.43501  16
   1   1 -11 19.8087 2.13944  17
   1  -1 -11 19.3720 2.15943  16
   1  -1 -11 21.3203 2.45331  15
   1  -1 -11 16.0821 2.07887  17
   1   1 -11 19.1659 2.44910  15
   1   1 -11 16.4584 1.75459  14
  -1   1  11 20.4368 2.24818  11
  -1   1  11 14.7838 2.35526  12
   1  -1 -11 15.1216 0.98015  13
  -1  -1  11 17.3901 2.28030  12
   1  -1 -11 17.6973 2.13908  11
   1  -1 -11 16.4532 2.10209  10
  -1  -1  11 16.8578 2.21299  11
   1   1 -11 19.3647 2.31586  12
   1  -1 -11 25.4251 2.56723  12
  -1  -1  10 29.9246 1.92357   5
   1  -1 -10 26.9372 2.08840   6
   1   1 -10 26.3684 1.91064   5
   1   1 -10 30.9176 2.32037   6
   1  -1 -10 27.1914 1.74110   5
   1   1 -10 32.0162 2.73929  27
  -1  -1  10 28.4469 2.49586  30
   1   1 -10 26.6713 2.55307  30
  -1  -1  10 32.7588 2.81604  27
   1   1 -10 25.9820 2.15630  28
   1  -1 -10 29.4201 2.76533  27
  -1   1  10 30.0166 2.72626  30
   1  -1 -10 29.2327 2.70894  30
  -1   1  10 29.2286 2.85519  29
   1  -1 -10 25.1949 2.21433  28
   1  -1 -10 31.3121 2.65677  29
  -1  -1  10 30.3795 2.72328  29
   1   1 -10 29.3786 2.61177  24
   1  -1 -10 30.3520 2.33953  25
   1  -1 -10 26.7501 2.43627  21
   1  -1 -10 24.8448 2.61806  26
  -1  -1  10 25.0899 2.31184  25
  -1   1  10 30.5679 2.43864  25
   1  -1 -10 31.1281 2.77995  24
  -1  -1  10 29.4571 2.73837  23
   1  -1 -10 27.8289 2.73982  23
  -1  -1  10 30.7594 2.61046  24
   1  -1 -10 29.3513 2.33976   8
  -1  -1  10 27.3601 2.33122   8
  -1   1  10 29.1968 2.42843   8
   1   1 -10 25.4665 2.65897  19
   1   1 -10 30.1803 2.31080  20
  -1   1  10 31.5545 2.51029  20
  -1  -1  10 27.1757 2.35150  20
   1   1 -10 25.9238 1.98026  18
  -1  -1  10 30.6568 2.63998  21
   1  -1 -10 29.6619 2.71343  19
  -1   1  10 28.1417 2.64971  21
   1  -1 -10 27.1236 1.96363  18
  -1   1  10 26.4874 2.58155  16
  -1  -1  10 24.8778 2.46028  16
   1  -1 -10 24.2527 2.46650  16
   1  -1 -10 27.0493 2.36907  17
   1  -1 -10 26.5331 2.65254  15
   1   1 -10 30.1662 2.85415  15
   1   1 -10 23.5953 2.05631  14
   1  -1 -10 26.0900 2.16800  14
   1   1 -10 30.0107 2.45890  16
  -1  -1  10 28.2177 2.52188  12
   1  -1 -10 27.6919 2.40697  10
  -1  -1  10 26.5762 2.56968  11
   1  -1 -10 28.3191 2.69092  12
  -1   1  10 25.7045 2.52061  11
  -1   1  10 24.3237 2.66862  12
   1   1 -10 23.3128 2.44413  12
   1  -1 -10 27.4223 1.46998  13
   1  -1 -10 31.2748 2.57138  11
  -1  -1   9 109.936 5.29011   5
   1   1  -9 104.042 5.29236   5
   1   1  -9 115.797 5.64874   6
   1  -1  -9 111.941 5.45746   6
   1  -1  -9 107.271 4.90574   4
   1  -1  -9 104.737 5.16093   5
   1   1  -9 101.156 4.91089   4
   1  -1  -9 107.067 4.92616   4
   1   1  -9 97.1806 4.91062   2
   1  -1  -9 104.426 4.92742   2
   1  -1  -9 109.230 4.91167   1
  -1  -1   9 93.6133 4.91211   1
  -1  -1   9 94.1783 4.91844   3
  -1   1   9 110.038 6.11519  29
  -1  -1   9 116.124 6.16625  29
   1   1  -9 102.249 5.71972  30
   1  -1  -9 115.155 5.95777  29
   1  -1  -9 97.8865 5.53164  28
   1   1  -9 112.568 5.95255  27
   1  -1  -9 110.147 6.09434  27
   1  -1  -9 114.991 6.01036  26
  -1   1   9 112.170 6.13068  30
  -1  -1   9 110.392 6.07905  27
   1  -1  -9 114.374 6.05689  30
   1   1  -9 97.0788 5.47090  28
  -1  -1   9 109.322 5.81687  30
   1   1  -9 110.675 5.85692  24
  -1   1   9 96.2826 5.64863  25
  -1  -1   9 100.830 6.00840  23
   1  -1  -9 101.789 5.85707  24
   1  -1  -9 112.881 5.80055  21
   1  -1  -9 111.863 5.63840  25
  -1  -1   9 113.334 5.90089  24
   1  -1  -9 107.768 6.10221  23
  -1  -1   9 108.881 5.74215  25
  -1  -1   9 103.841 5.86216  21
  -1   1   9 107.176 5.72946   8
   1  -1  -9 107.280 5.62559   8
  -1  -1   9 108.241 5.69538   8
   1  -1  -9 111.494 5.94662  19
  -1   1   9 95.8993 5.84282  21
  -1  -1   9 107.303 5.64659  20
  -1   1   9 102.168 5.74025  20
   1  -1  -9 111.285 5.34701  18
   1   1  -9 103.309 5.33296  18
   1   1  -9 117.572 5.58429  20
   1  -1  -9 107.886 5.82270  16
   1   1  -9 106.018 5.71814  16
   1   1  -9 109.304 6.09880  15
  -1  -1   9 110.135 5.89901  16
  -1   1   9 93.2410 5.81850  16
   1  -1  -9 103.877 5.99007  15
   1  -1  -9 110.902 5.79259  17
   1  -1  -9 102.857 5.52319  14
   1   1  -9 99.2895 5.42091  14
  -1  -1   9 110.476 5.92755  11
   1   1  -9 103.193 5.78877  12
   1  -1  -9 105.447 5.73717  10
   1  -1  -9 108.836 4.93767  13
  -1  -1   9 102.333 5.94211  12
   1  -1  -9 116.701 5.84496  11
   1  -1  -9 106.463 5.99432  12
  -1   1   9 108.582 5.90450  11
   1   1  -8 482.480 21.0740   6
   1   1  -8 458.648 20.8165   5
  -1  -1   8 449.326 20.7768   5
   1   1  -8 442.471 20.5075   4
   1  -1  -8 461.028 20.7249   5
   1  -1  -8 459.278 20.9259   6
   1   1  -8 448.346 20.5129   2
  -1   1   8 448.136 20.5676   3
  -1  -1   8 413.106 20.5057   1
   1  -1  -8 455.775 20.5278   1
   1  -1  -8 451.796 20.5468   2
   1  -1  -8 476.225 21.4285  30
  -1   1   8 435.383 21.4028  29
   1  -1  -8 484.242 21.4060  26
   1  -1  -8 446.565 21.4921  27
  -1  -1   8 439.630 21.4523  27
   1  -1  -8 452.387 21.0403  28
   1  -1  -8 426.430 21.2562  29
   1   1  -8 436.051 21.1414  30
  -1  -1   8 460.331 21.2175  30
  -1  -1   8 423.028 21.3661  29
   1   1  -8 424.060 20.9214  28
   1  -1  -8 490.882 21.1048  25
  -1  -1   8 465.013 21.2870  24
  -1   1   8 439.514 21.1524  25
  -1  -1   8 458.093 21.3379  21
   1   1  -8 477.300 21.2397  24
  -1  -1   8 462.752 21.1400  25
   1  -1  -8 448.734 21.3159  24
   1  -1  -8 461.566 21.4927  23
   1  -1  -8 489.711 21.2441  21
  -1  -1   8 472.864 21.1398   8
  -1   1   8 424.168 21.1289   8
   1  -1  -8 447.095 21.0621   8
  -1   1   8 417.116 21.2738  21
  -1   1   8 429.144 21.1420  20
   1  -1  -8 466.556 20.8225  18
  -1  -1   8 463.721 20.7103  18
   1   1  -8 438.914 20.7923  18
  -1  -1   8 435.874 21.0581  20
   1   1  -8 448.141 20.9694  20
   1  -1  -8 474.093 21.3869  19
   1  -1  -8 475.040 21.2327  16
   1   1  -8 409.012 20.8589  14
  -1   1   8 443.112 21.3189  16
   1   1  -8 434.016 21.4297  15
   1  -1  -8 428.632 20.9522  14
  -1  -1   8 465.770 21.2765  16
   1  -1  -8 481.018 21.4728  15
   1   1  -8 430.779 21.1214  16
   1  -1  -8 479.495 21.2370  17
   1  -1  -8 463.109 20.5050  13
   1  -1  -8 476.564 21.2370  11
  -1  -1   8 440.280 21.3254  11
   1   1  -8 438.077 21.2079  12
  -1  -1   8 435.895 21.3045  12
  -1   1   8 460.299 21.3473  11
   1  -1  -8 448.486 21.1647  10
   1  -1  -8 451.664 21.4175  12
  -1  -1   7 2398.00 106.655   5
  -1  -1   7 2272.93 106.439   4
   1  -1  -7 2623.37 106.663   5
  -1  -1   7 2341.16 106.796   6
   1   1  -7 2453.57 106.886   6
   1   1  -7 2418.27 106.685   5
   1   1  -7 2363.75 106.430   4
   1  -1  -7 2200.75 106.459   3
   1  -1  -7 2265.86 106.482   2
  -1  -1   7 2360.90 106.434   1
   1   1  -7 2387.33 106.437   2
  -1   1   7 2300.01 106.507   3
   1  -1  -7 2343.09 106.472   1
   1  -1  -7 2507.52 107.196  30
  -1  -1   7 2128.96 107.124  29
  -1   1   7 2153.82 107.149  29
   1  -1  -7 2457.39 106.885  28
  -1  -1   7 2394.95 107.014  30
   1  -1  -7 2394.08 107.121  26
   1   1  -7 2378.42 106.782  28
   1  -1  -7 2215.20 107.160  27
   1  -1  -7 2413.23 107.106  29
   1   1  -7 2366.66 106.970  30
   1  -1  -7 2325.11 106.855  25
  -1  -1   7 2433.77 106.944  25
   1  -1  -7 2271.94 107.012  21
  -1   1   7 2204.01 106.930  25
  -1  -1   7 2538.69 107.143  21
   1   1  -7 2437.47 107.011  24
  -1  -1   7 2388.81 107.040  24
   1  -1  -7 2503.21 107.154  24
   1  -1  -7 2262.62 107.186  23
  -1  -1   7 2507.98 106.937   8
   1  -1  -7 2394.75 106.891   8
  -1   1   7 2147.95 106.918   8
  -1  -1   7 2361.98 106.864  20
  -1  -1   7 2445.84 106.558  18
  -1   1   7 2251.20 106.957  20
  -1   1   7 2455.33 107.149  21
   1  -1  -7 2543.28 107.185  19
   1   1  -7 2448.19 106.805  20
   1   1  -7 2229.85 106.603  18
  -1   1   7 2515.76 107.150  16
   1  -1  -7 2297.76 106.988  16
   1   1  -7 2339.50 107.221  15
   1   1  -7 2339.45 106.721  14
   1  -1  -7 2181.91 106.778  14
  -1  -1   7 2351.89 107.020  16
   1  -1  -7 2389.52 106.992  17
   1  -1  -7 2217.51 107.129  12
  -1  -1   7 2308.73 107.074  12
   1   1  -7 2327.43 106.992  12
   1  -1  -7 2277.10 106.945  10
  -1   1   7 2484.78 107.159  11
  -1  -1   7 2515.16 107.144  11
   1  -1  -7 2351.08 106.426  13
   1  -1  -7 2434.31 107.043  11
  -1  -1   6 5527.58 243.416   5
   1   1  -6 5446.59 243.589   6
   1   1  -6 5539.92 243.445   5
   1   1  -6 5401.47 243.237   4
   1  -1  -6 5398.56 243.405   5
  -1  -1   6 5454.53 243.258   4
  -1  -1   6 5550.95 243.247   1
  -1   1   6 5049.55 243.321   3
   1   1  -6 5347.20 243.240   2
   1  -1  -6 5296.21 243.302   1
   1  -1  -6 5162.44 243.297   3
  -1  -1   6 5460.62 243.684  30
   1   1  -6 5501.73 243.504  28
   1  -1  -6 5764.08 243.845  26
   1  -1  -6 4925.89 243.537  28
  -1   1   6 5329.61 243.960  27
   1  -1  -6 4954.93 243.774  30
   1  -1  -6 5775.83 243.858  29
  -1   1   6 5468.92 243.875  29
   1  -1  -6 5621.43 243.928  27
   1   1  -6 5457.97 243.661  30
  -1  -1   6 5506.74 243.876  29
   1   1  -6 5364.73 243.695  24
   1  -1  -6 5460.84 243.945  23
   1  -1  -6 5298.25 243.576  25
  -1   1   6 5359.29 243.677  25
  -1  -1   6 5415.41 243.611  25
  -1   1   6 5865.29 243.943  24
   1  -1  -6 5824.40 243.855  24
  -1   1   6 4973.88 243.912  23
  -1  -1   6 5592.11 243.707  24
  -1  -1   6 5730.12 243.802  21
  -1   1   6 5855.06 243.730   8
   1  -1  -6 5518.70 243.592   8
  -1  -1   6 5431.80 243.600   8
  -1   1   6 5426.35 243.816  21
  -1  -1   6 5490.62 243.567  20
   1   1  -6 5497.96 243.506  20
   1   1  -6 4916.85 243.325  18
   1  -1  -6 5362.67 243.795  19
  -1   1   6 5289.31 243.671  20
  -1  -1   6 5421.22 243.300  18
   1  -1  -6 5284.02 243.693  21
  -1  -1   6 5604.61 243.722  16
   1  -1  -6 5397.72 243.676  17
   1  -1  -6 5309.22 243.689  16
  -1   1   6 5210.35 243.746  16
   1   1  -6 5126.51 243.833  15
   1  -1  -6 5109.58 243.524  14
  -1   1   6 5415.58 243.786  11
   1  -1  -6 5136.62 243.671  11
  -1  -1   6 5274.51 243.788  11
  -1  -1   6 5333.31 243.749  12
   1   1  -6 5450.30 243.720  12
   1  -1  -6 5624.21 243.911  12
   1  -1  -6 5592.70 243.684  10
  -1   1   6 5061.66 243.709  10
   1   1  -5 10328.0 462.160   4
   1   1  -5 10333.3 462.428   6
  -1  -1   5 10645.0 462.297   5
  -1  -1   5 10698.1 462.177   4
   1   1  -5 10742.0 462.331   5
   1  -1  -5 9713.71 462.303   5
   1  -1  -5 9317.58 462.207   3
   1   1  -5 10420.6 462.162   2
   1  -1  -5 10161.0 462.244   1
  -1   1   5 9816.80 462.251   3
  -1  -1   5 10473.0 462.162   1
   1  -1  -5 9592.10 462.640  27
   1   1  -5 9837.06 462.301  28
   1   1  -5 10313.5 462.472  30
   1  -1  -5 10035.3 462.666  30
   1  -1  -5 8950.55 462.508  29
   1  -1  -5 10748.0 462.624  26
  -1   1   5 9878.89 462.620  29
  -1   1   5 9879.66 462.713  27
   1  -1  -5 10480.9 462.439  28
  -1  -1   5 9939.24 462.471  30
   1  -1  -5 10230.0 462.430  25
  -1   1   5 10661.8 462.672  24
   1  -1  -5 9845.72 462.586  24
  -1   1   5 10199.1 462.653  26
  -1   1   5 10457.3 462.500  25
  -1  -1   5 10950.3 462.457  25
   1   1  -5 10356.0 462.486  24
   1  -1  -5 9945.53 462.678  23
  -1   1   5 10242.5 462.762  23
  -1  -1   5 10330.5 462.558  21
   1  -1  -5 10619.5 462.447   8
  -1  -1   5 10480.9 462.417   8
  -1   1   5 9520.00 462.459   8
  -1   1   5 11044.1 462.558  20
   1  -1  -5 10878.2 462.479  20
   1  -1  -5 10483.3 462.537  21
   1   1  -5 9997.12 462.188  18
  -1   1   5 10463.0 462.619  21
  -1  -1   5 10066.1 462.165  18
  -1  -1   5 10754.3 462.392  20
   1  -1  -5 10513.6 462.632  19
  -1  -1   5 10159.6 462.494  16
   1  -1  -5 10161.3 462.391  14
   1  -1  -5 10365.4 462.482  17
   1   1  -5 9294.29 462.593  15
   1  -1  -5 11048.6 462.576  16
   1  -1  -5 9752.91 462.499  11
   1  -1  -5 10244.0 462.477  10
  -1   1   5 10014.5 462.568  11
  -1   1   5 9221.01 462.638  12
  -1  -1   5 11371.2 462.613  11
   1  -1  -5 10259.1 462.666  12
  -1  -1   4 8257.42 371.342   6
  -1  -1   4 8262.05 371.182   4
   1   1  -4 8386.49 371.302   5
   1   1  -4 8568.53 371.382   6
   1   1  -4 8608.92 371.186   4
  -1   1   4 7667.87 371.259   3
   1   1  -4 8426.80 371.177   2
  -1   1   4 7517.69 371.244   1
   1  -1  -4 8253.12 371.273   1
   1  -1  -4 7534.83 371.230   3
  -1  -1   4 8346.63 371.178   1
   1  -1  -4 8561.70 371.522  26
   1  -1  -4 8107.40 371.502  29
  -1   1   4 9160.60 371.456  28
  -1   1   4 8319.01 371.658  27
   1  -1  -4 7893.12 371.541  30
   1  -1  -4 8392.94 371.626  27
  -1   1   4 8663.51 371.624  30
   1  -1  -4 8841.54 371.408  28
   1   1  -4 8383.13 371.253  28
  -1   1   4 7908.21 371.518  29
  -1   1   4 7572.33 371.507  24
  -1  -1   4 8193.26 371.441  21
   1   1  -4 8453.72 371.404  24
   1  -1  -4 8594.69 371.544  24
  -1   1   4 8093.19 371.413  25
   1  -1  -4 8703.39 371.400  25
  -1  -1   4 8537.32 371.355  25
   1  -1  -4 7607.47 371.557  23
  -1   1   4 7544.14 371.579  23
  -1   1   4 8040.25 371.536  26
  -1   1   4 8777.74 371.445   8
  -1  -1   4 8337.35 371.330   8
   1  -1  -4 7610.43 371.359   8
  -1  -1   4 8243.60 371.287  20
  -1  -1   4 7576.68 371.122  18
   1   1  -4 7689.24 371.134  18
   1  -1  -4 9163.67 371.432  20
   1  -1  -4 8208.39 371.502  19
  -1   1   4 8035.72 371.481  21
   1  -1  -4 8745.55 371.477  21
   1  -1  -4 8447.18 371.415  17
   1  -1  -4 8926.52 371.482  16
   1   1  -4 8416.90 371.550  15
   1  -1  -4 7796.61 371.320  14
  -1  -1   4 8768.55 371.499  11
   1  -1  -4 8353.63 371.448  11
   1  -1  -4 8489.14 371.410  10
  -1   1   4 8394.71 371.500  11
  -1   1   4 7831.11 371.624  12
   1  -1  -4 7976.34 371.560  12
   1   1  -3 6696.87 299.981   6
  -1  -1   3 6927.75 299.973   6
   1   1  -3 6773.19 299.946   5
   1   1  -3 6980.12 299.869   4
   1  -1  -3 6550.51 299.957   1
   1  -1  -3 6205.27 299.926   3
   1  -1  -3 6027.49 300.108  27
  -1   1   3 6355.90 300.145  30
   1  -1  -3 6952.10 300.072  26
   1   1  -3 6726.42 299.847  28
   1  -1  -3 6591.91 299.996  28
  -1   1   3 6471.43 300.013  28
  -1   1   3 6341.67 300.194  27
  -1   1   3 6475.01 300.083  29
   1  -1  -3 6842.06 300.153  30
  -1   1   3 6727.78 300.137  24
   1  -1  -3 6335.56 300.129  23
  -1   1   3 6050.76 300.134  23
   1  -1  -3 7407.86 300.041  25
  -1  -1   3 6822.47 299.938  25
   1  -1  -3 7271.21 300.149  24
   1   1  -3 6445.18 299.965  24
   1  -1  -3 6427.87 299.986   8
  -1  -1   3 6790.11 299.916   8
   1  -1  -3 6737.96 300.079  19
  -1   1   3 6632.46 300.076  21
  -1  -1   3 6692.88 299.879  20
   1  -1  -3 6815.25 300.079  21
   1  -1  -3 7097.89 299.980  14
   1   1  -3 6016.85 300.051  15
   1  -1  -3 6648.92 299.975  17
   1  -1  -3 6861.09 300.001  10
   1  -1  -3 6524.26 300.144  12
   1  -1  -3 6211.22 300.010  11
  -1   1   3 6307.78 300.145  12
  -1   1   3 6417.24 300.048  11
  -1  -1   2 5915.09 266.089   6
   1   1  -2 6131.83 266.106   6
  -1  -1   2 5888.47 266.087   5
   1   1  -2 6101.07 266.101   5
   1   1  -2 6211.33 266.054   4
   1  -1  -2 5906.17 266.149   3
   1  -1  -2 5793.64 266.153   1
   1  -1  -2 5344.36 266.187  27
   1  -1  -2 6094.04 266.242  30
   1  -1  -2 5999.18 266.129  26
  -1   1   2 5650.88 266.240  30
   1   1  -2 5929.49 265.947  28
  -1   1   2 5991.29 266.175  29
  -1   1   2 6035.63 266.257  27
   1  -1  -2 5550.42 266.109  28
  -1   1   2 6179.70 266.158  28
  -1   1   2 5929.33 266.237  23
   1  -1  -2 5451.78 266.189  23
  -1   1   2 5301.64 266.178  24
   1  -1  -2 5534.72 266.177  24
  -1  -1   2 5889.72 266.027  25
   1  -1  -2 6023.21 265.997   7
   1   1  -2 6010.65 266.106   9
  -1  -1   2 5910.45 266.010   8
   1  -1  -2 5960.57 266.156  21
   1  -1  -2 6065.88 266.072  17
  -1  -1   2 5812.31 266.169  15
  -1   1   2 5726.95 266.102  14
   1  -1  -2 6061.53 266.102  14
   1   1  -2 5646.87 266.159  15
   1   1  -2 5873.80 265.994  13
   1  -1  -2 5712.94 266.216  12
  -1   1   2 5752.38 266.244  12
   1  -1  -2 6041.69 266.099  10
   1   1  -1 5937.42 268.643   4
  -1  -1   1 6097.08 268.618   6
   1   1  -1 5922.15 268.626   6
  -1  -1   1 6178.48 268.650   5
  -1  -1   1 6015.77 268.644   4
   1   1  -1 5889.47 268.660   5
  -1   1   1 5933.10 268.728   1
   1  -1  -1 5961.56 268.725   3
  -1   1   1 6081.83 268.752   3
   1  -1  -1 6285.30 268.759   1
   1  -1  -1 5739.38 268.721  30
   1  -1  -1 6131.58 268.610  26
  -1   1   1 5535.91 268.688  27
  -1   1   1 5426.92 268.716  30
  -1   1   1 5788.08 268.702  23
   1  -1  -1 5945.54 268.674  22
   1  -1  -1 6046.55 268.654  18
   1   1  -1 6134.24 268.612  13
  -1   1   1 6150.21 268.737  12
  -1  -1   1 5712.09 268.681  15
   1   1  -1 5761.68 268.698  15
   1  -1  -1 6040.91 268.609   7
  -1  -1   1 5658.57 268.653   9
   1   1  -1 6048.96 268.655   9
  -1   1   0 3071.46 137.916   1
   1  -1   0 3125.83 137.924   1
  -1   1   0 3133.15 137.930   3
   1  -1   0 2996.72 137.924   3
   1  -1   0 3098.18 137.850   7
  -1  -1   0 2901.26 137.811   9
   1   1   0 2898.98 137.806   9
   1   1   0 3015.92 137.812  13
  -1  -1   0 3122.02 137.826  13
   1  -1   0 3168.67 137.882  18
  -1   1   0 3014.45 137.891  18
   1   1   0 3053.78 137.874  15
  -1  -1   0 3123.63 137.871  15
  -1  -1   0 3079.88 137.823   4
  -1  -1   0 3018.59 137.738   6
  -1  -1   0 3077.79 137.798   5
   1   1   0 2977.65 137.802   5
   1   1   0 3098.13 137.820   4
   1   1   1 1386.70 63.2361  13
  -1  -1  -1 1431.27 63.2555  13
   1   1   1 1399.65 63.2017  10
   1  -1   1 1340.28 63.2798   6
  -1   1  -1 1394.85 63.3283   7
  -1  -1  -1 1364.53 63.2526   7
  -1  -1  -1 1405.62 63.2006   9
   1  -1   1 1409.37 63.3222   7
   1   1   1 1410.79 63.2398  17
   1  -1   1 1437.56 63.3338  18
  -1   1  -1 1429.52 63.3486  18
  -1  -1  -1 1369.54 63.1611   5
  -1  -1  -1 1361.98 63.2139   4
   1  -1   1 1354.09 63.3088   1
  -1   1  -1 1439.42 63.3313   3
  -1   1  -1 1432.12 63.3164   1
  -1  -1  -2 283.903 13.2774   5
  -1  -1  -2 297.223 13.3758   4
  -1   1  -2 286.145 13.4676   1
  -1   1  -2 300.546 13.4894   3
  -1  -1  -2 287.375 13.3704   1
   1   1   2 281.083 13.4902  26
  -1  -1  -2 283.356 13.3267  25
   1   1   2 290.754 13.4690  22
  -1   1  -2 310.550 13.5966   7
  -1  -1  -2 284.338 13.4425   7
  -1  -1  -2 274.500 13.3537   8
  -1   1  -2 289.526 13.4827   6
   1  -1   2 287.468 13.5512   7
  -1  -1  -2 281.046 13.3691   9
   1  -1   2 292.820 13.3965  19
   1  -1   2 320.166 13.5695  18
  -1   1  -2 305.915 13.5759  18
  -1  -1  -2 310.730 13.4367  20
  -1  -1  -2 285.078 13.3852  21
   1   1   2 298.784 13.4920  17
   1   1   2 306.205 13.4542  10
  -1  -1  -2 305.312 13.4428  13
  -1  -1  -2 281.676 13.4071  11
  -1   1  -3 4891.74 216.933   6
  -1  -1  -3 4785.04 216.776   4
  -1   1  -3 4912.70 216.889   3
  -1  -1  -3 4743.06 216.775   1
  -1   1  -3 4722.24 216.867   1
  -1   1  -3 5097.61 216.773  27
   1  -1   3 4964.85 216.779  27
  -1  -1  -3 4540.64 216.958  29
   1   1   3 5082.36 217.029  26
  -1   1  -3 4880.18 216.793  23
   1   1   3 4475.04 216.955  22
  -1  -1  -3 4909.23 216.829  25
  -1   1  -3 4958.28 217.095   7
   1  -1   3 4856.10 217.051   7
  -1  -1  -3 4643.79 216.900   7
  -1  -1  -3 4620.83 216.811   9
  -1  -1  -3 5077.36 216.864   8
   1   1   3 4523.62 217.034  19
   1  -1   3 4701.46 216.925  19
  -1  -1  -3 4561.59 216.983  19
  -1  -1  -3 4638.98 216.867  21
  -1  -1  -3 4569.50 216.902  20
  -1   1  -3 4862.31 217.038  18
   1   1   3 4929.77 217.003  17
   1   1   3 4598.86 216.982  16
  -1  -1  -3 5006.16 216.881  13
   1   1   3 4703.36 216.938  10
  -1  -1  -3 4697.29 216.897  11
  -1  -1  -4 722.123 32.8939   6
  -1  -1  -4 727.630 32.9813   4
  -1   1  -4 772.815 33.2029   6
   1   1   4 705.295 32.9734   4
  -1   1  -4 728.171 33.0888   3
   1   1   4 727.852 32.9781   2
   1  -1   4 721.198 33.0583   3
   1  -1   4 731.064 33.0682   1
  -1  -1  -4 700.941 32.9717   1
   1  -1   4 750.940 33.1170  27
  -1  -1  -4 738.377 33.2834  29
   1   1   4 673.901 33.3014  26
  -1   1  -4 727.980 33.0850  27
  -1   1  -4 751.168 33.1264  23
  -1  -1  -4 701.638 33.3567  23
  -1  -1  -4 773.334 33.1310  25
   1   1   4 661.973 33.2617  22
   1  -1   4 723.995 33.1366  23
  -1   1  -4 741.651 32.8964   9
  -1  -1  -4 723.260 33.1999   7
  -1   1  -4 755.389 33.4042   7
   1   1   4 693.988 33.1715   7
  -1  -1  -4 695.540 33.1277   8
  -1  -1  -4 712.394 33.0721   9
  -1  -1  -4 715.828 33.3033  19
  -1  -1  -4 767.889 33.2765  18
   1  -1   4 710.047 33.2560  19
   1   1   4 718.340 33.3729  19
   1   1   4 722.164 33.2172  20
  -1  -1  -4 739.880 33.2113  20
  -1  -1  -4 683.271 33.1510  21
  -1   1  -4 779.201 33.3520  18
   1   1   4 673.922 33.2787  17
  -1  -1  -4 690.338 33.2180  16
   1  -1   4 735.967 33.2533  16
  -1  -1  -4 691.037 33.1640  14
   1   1   4 724.249 33.3217  16
  -1  -1  -4 796.519 33.2544  11
   1   1   4 752.980 33.2814  10
   1   1   4 727.132 33.0790  13
  -1  -1  -4 737.182 33.1038  13
   1  -1   4 733.573 33.1251  13
  -1   1  -4 745.005 33.1142  12
   1   1   5 1245.02 58.6514   4
   1  -1   5 1321.70 58.8648   6
  -1  -1  -5 1307.14 58.6684   4
  -1   1  -5 1386.71 58.9573   6
  -1  -1  -5 1289.88 58.6449   6
   1  -1   5 1330.71 58.7394   3
   1  -1   5 1298.83 58.7358   1
  -1  -1  -5 1271.06 58.6571   1
   1   1   5 1271.72 58.6603   2
  -1   1  -5 1305.85 58.7736   3
  -1  -1  -5 1423.23 59.1225  29
   1   1   5 1285.83 59.1428  26
   1  -1   5 1310.93 58.9291  27
  -1   1  -5 1369.26 58.9115  27
  -1  -1  -5 1301.54 59.1481  27
   1  -1   5 1231.00 58.9781  25
  -1  -1  -5 1355.94 58.9050  25
  -1  -1  -5 1194.26 59.0009  22
  -1   1  -5 1302.31 59.0431  26
   1   1   5 1221.57 59.0664  22
  -1  -1  -5 1335.89 59.1611  23
  -1   1  -5 1377.28 58.9492  23
   1  -1   5 1344.57 58.9724  23
  -1  -1  -5 1330.63 58.9274   8
  -1  -1  -5 1266.32 58.9699   7
   1  -1   5 1232.80 58.9886   8
  -1   1  -5 1317.77 58.6320   9
   1   1   5 1261.18 58.9415   7
  -1  -1  -5 1261.02 58.8229   9
  -1   1  -5 1315.19 59.1900   7
  -1   1  -5 1317.00 59.0800  18
  -1  -1  -5 1246.63 58.9752  20
  -1   1  -5 1248.90 58.9973  19
  -1  -1  -5 1234.16 58.9422  21
   1   1   5 1234.54 59.1835  19
  -1  -1  -5 1382.74 59.0466  18
   1  -1   5 1263.94 59.0721  19
   1   1   5 1260.06 58.9959  20
   1  -1   5 1365.10 59.0415  20
  -1  -1  -5 1298.98 59.1227  19
   1   1   5 1183.55 59.0707  17
  -1  -1  -5 1358.55 59.0677  16
  -1  -1  -5 1357.30 58.9720  14
   1  -1   5 1298.00 59.0402  16
   1   1   5 1276.12 59.0980  16
   1   1   5 1247.02 59.0449  10
   1  -1   5 1320.04 58.8220  13
  -1  -1  -5 1312.69 58.8214  13
   1   1   5 1238.56 58.7807  13
  -1  -1  -5 1228.39 58.9731  11
  -1   1  -5 1324.13 58.9112  12
   1  -1   6 484.636 21.2056   6
   1   1   6 443.340 20.9381   4
  -1  -1  -6 443.792 20.9463   4
  -1  -1  -6 465.551 21.0083   6
   1  -1   6 465.676 20.9918   5
  -1   1  -6 505.507 21.3315   6
   1  -1   6 460.432 21.0021   1
   1  -1   6 467.434 21.0067   3
  -1   1  -6 476.781 21.0508   3
   1   1   6 453.554 20.9464   2
  -1  -1  -6 453.304 20.9429   1
  -1   1  -6 461.142 21.3064  27
  -1  -1  -6 457.293 21.4953  30
  -1  -1  -6 464.139 21.4823  29
  -1  -1  -6 441.135 21.4875  27
   1  -1   6 464.799 21.3564  27
   1   1   6 405.505 21.4823  26
  -1   1  -6 466.164 21.2896  30
  -1  -1  -6 394.316 21.2665  28
  -1  -1  -6 483.316 21.4748  22
  -1   1  -6 436.440 21.4316  26
   1  -1   6 461.577 21.3916  23
  -1   1  -6 481.908 21.3607  23
  -1  -1  -6 446.253 21.2678  25
   1  -1   6 445.981 21.3769  25
  -1  -1  -6 437.113 21.3059  21
  -1  -1  -6 457.398 21.5760  23
  -1  -1  -6 441.741 21.1726   9
   1  -1   6 455.475 21.3987   8
  -1  -1  -6 452.858 21.2987   8
  -1  -1  -6 456.726 21.3799   7
  -1   1  -6 461.400 21.5858   7
  -1   1  -6 475.744 20.9768   9
   1   1   6 453.818 21.3080   7
  -1   1  -6 469.089 21.4518  19
  -1  -1  -6 461.731 21.5157  19
   1   1   6 453.998 21.6085  19
  -1  -1  -6 451.217 21.3776  18
   1   1   6 481.115 21.4249  20
  -1  -1  -6 471.458 21.3645  20
   1  -1   6 480.811 21.4319  20
  -1   1  -6 499.014 21.5150  18
   1  -1   6 491.232 21.3941  18
   1  -1   6 457.592 21.5101  19
   1  -1   6 491.966 21.4917  16
  -1  -1  -6 449.705 21.3996  16
  -1  -1  -6 454.142 21.3112  14
   1   1   6 464.008 21.5566  17
   1   1   6 444.923 21.5034  16
  -1  -1  -6 466.915 21.1519  13
   1  -1   6 478.288 21.1299  13
  -1   1  -6 465.898 21.3079  12
  -1  -1  -6 456.514 21.3834  11
   1   1   6 432.945 21.0848  13
  -1  -1  -6 436.975 21.5200  12
  -1   1  -7 2637.33 116.385   6
   1  -1   7 2733.83 116.288   6
  -1  -1  -7 2637.96 116.107   6
   1   1   7 2495.83 115.959   4
   1  -1   7 2551.98 116.016   5
   1   1   7 2532.09 115.972   2
   1  -1   7 2605.31 116.004   3
  -1   1  -7 2595.42 116.041   3
   1  -1   7 2589.24 115.998   1
   1  -1   7 2538.99 116.007   2
  -1  -1  -7 2533.43 115.968   1
  -1  -1  -7 2185.10 116.351  28
  -1  -1  -7 2416.05 116.577  30
  -1   1  -7 2653.79 116.451  27
  -1  -1  -7 2601.91 116.658  27
  -1   1  -7 2499.51 116.416  30
  -1  -1  -7 2634.71 116.626  29
   1  -1   7 2518.54 116.478  27
  -1  -1  -7 2570.62 116.687  23
  -1  -1  -7 2485.96 116.429  21
  -1   1  -7 2574.96 116.594  26
  -1  -1  -7 2650.72 116.400  25
   1   1   7 2558.90 116.744  26
   1  -1   7 2454.57 116.495  25
  -1  -1  -7 2563.58 116.578  22
  -1   1  -7 2623.83 116.498  23
   1  -1   7 2579.99 116.543  23
  -1  -1  -7 2544.72 116.617  24
   1  -1   7 2511.55 116.519   8
  -1  -1  -7 2494.39 116.502   7
  -1   1  -7 2575.29 116.742   7
  -1  -1  -7 2728.44 116.436   8
   1  -1   7 2655.21 116.447  18
   1  -1   7 2759.77 116.578  20
   1   1   7 2333.45 116.510  21
  -1   1  -7 2493.85 116.540  18
  -1  -1  -7 2697.55 116.530  18
  -1   1  -7 2580.05 116.571  19
   1   1   7 2554.68 116.783  19
  -1  -1  -7 2761.46 116.505  20
   1   1   7 2720.47 116.596  20
   1  -1   7 2542.23 116.666  19
  -1  -1  -7 2488.02 116.399  14
  -1  -1  -7 2637.18 116.544  16
  -1   1  -7 2750.06 116.971  15
   1  -1   7 2587.15 116.613  16
   1   1   7 2504.50 116.655  16
  -1  -1  -7 2485.95 116.198  13
   1  -1   7 2612.45 116.154  13
  -1  -1  -7 2601.22 116.526  11
   1   1   7 2540.78 116.147  13
  -1   1  -7 2579.73 116.436  12
  -1  -1  -7 2356.54 116.584  12
   1  -1   8 332.991 14.6742   5
  -1   1  -8 322.037 15.1194   6
  -1  -1  -8 335.967 14.8469   6
   1   1   8 306.953 14.5966   4
   1  -1   8 337.455 14.9958   6
  -1   1  -8 323.897 14.6465   3
   1  -1   8 326.665 14.6085   1
   1   1   8 321.103 14.6159   2
   1  -1   8 313.027 14.6207   2
  -1  -1  -8 290.924 14.6038   1
  -1  -1  -8 270.515 15.0831  28
  -1  -1  -8 289.810 15.3860  30
  -1  -1  -8 334.171 15.4725  26
  -1   1  -8 309.492 15.2147  27
  -1  -1  -8 321.786 15.4484  27
  -1  -1  -8 326.242 15.3879  29
   1  -1   8 316.745 15.4561  29
   1  -1   8 323.779 15.3062  27
  -1   1  -8 332.163 15.2123  30
  -1  -1  -8 316.589 15.3573  22
  -1  -1  -8 324.689 15.4898  23
  -1   1  -8 313.471 15.2535  23
  -1  -1  -8 336.918 15.1661  25
  -1  -1  -8 319.806 15.4246  24
  -1  -1  -8 314.143 15.1972  21
   1   1   8 299.033 15.5016  26
   1  -1   8 323.871 15.3612  23
   1  -1   8 326.782 15.3640  21
  -1   1  -8 315.197 15.3749  26
  -1   1  -8 329.625 15.3170  24
  -1  -1  -8 325.936 15.2702   7
   1  -1   8 350.167 15.3781   8
  -1  -1  -8 315.461 15.1422   8
  -1   1  -8 334.062 15.5388   7
  -1   1  -8 312.567 15.2985  18
  -1  -1  -8 335.819 15.2487  20
   1  -1   8 340.156 15.3287  20
  -1   1  -8 321.346 15.3500  19
  -1  -1  -8 316.357 15.2485  18
   1   1   8 319.631 15.5704  19
   1   1   8 305.843 15.3244  21
   1   1   8 324.247 15.3256  20
   1  -1   8 301.025 15.4405  19
   1  -1   8 342.459 15.1989  18
  -1  -1  -8 324.670 15.3444  16
  -1   1  -8 335.315 15.7966  15
  -1  -1  -8 286.940 15.0964  14
   1  -1   8 331.100 15.4091  16
   1   1   8 327.714 15.4734  16
  -1  -1  -8 306.369 15.2448  11
   1  -1   8 336.760 14.8288  13
  -1   1  -8 321.317 15.2199  12
  -1  -1  -8 330.302 15.4545  12
   1   1   8 306.388 14.8271  13
  -1  -1  -8 326.951 14.9094  13
  -1   1  -9 5.98645 1.32855   6
   1  -1   9 4.59570 0.47658   4
   1  -1   9 4.63311 0.68723   5
   1  -1   9 7.49695 1.20691   6
   1  -1   9 3.53310 0.46796   4
  -1  -1  -9 4.47748 0.93369   6
  -1  -1  -9 4.04336 0.53809   1
   1   1   9 4.93555 0.51824   2
  -1  -1  -9 4.88064 0.54753   3
  -1  -1  -9 5.23291 0.54448   3
   1  -1   9 4.63897 0.49174   2
   1  -1   9 4.79066 0.50876   1
   1  -1   9 6.87781 1.55901  27
   1  -1   9 4.30893 1.53574  29
  -1  -1  -9 5.98603 1.66248  26
  -1   1  -9 6.99064 1.51745  30
  -1  -1  -9 3.98906 1.68244  27
  -1  -1  -9 7.25157 1.42777  28
  -1   1  -9 6.24855 1.55725  27
   1   1   9 4.88549 1.44929  29
  -1  -1  -9 3.52564 1.60233  29
  -1  -1  -9 5.06336 1.61815  30
   1  -1   9 7.07232 1.52453  23
  -1   1  -9 5.46113 1.49733  23
  -1  -1  -9 6.90868 1.42453  25
  -1  -1  -9 7.02748 1.69703  22
  -1  -1  -9 8.59448 1.80910  23
   1   1   9 7.18755 1.72604  26
  -1  -1  -9 7.29142 1.77546  24
  -1   1  -9 4.52884 1.62595  26
  -1   1  -9 5.77285 1.61348  24
  -1  -1  -9 4.85828 1.36039   7
  -1   1  -9 5.75396 1.59135   7
   1  -1   9 6.62835 1.38019   8
  -1  -1  -9 5.79106 1.39535   8
   1  -1   9 7.84794 1.40157  20
  -1  -1  -9 7.38075 1.50934  20
  -1  -1  -9 6.93638 1.39302  18
   1   1   9 4.69220 1.38915  20
  -1  -1  -9 5.73879 1.48319  21
  -1   1  -9 3.85773 1.59880  19
   1  -1   9 6.92136 1.64350  19
   1  -1   9 2.53448 1.27292  21
   1  -1   9 7.19476 1.46504  18
   1   1   9 3.22041 1.59977  19
  -1   1  -9 4.18015 1.41324  18
   1   1   9 5.14398 1.37861  21
   1   1   9 8.21552 1.68130  16
  -1   1  -9 3.84584 1.83362  15
  -1  -1  -9 7.71388 1.62217  16
  -1   1  -9 4.02632 1.50899  16
   1  -1   9 5.08273 1.49605  16
   1  -1   9 5.63068 0.87478  13
  -1  -1  -9 4.55798 1.36357  14
  -1   1  -9 3.95518 1.47519  12
   1   1   9 4.59969 0.92155  13
  -1  -1  -9 3.66138 1.42402  11
  -1  -1  -9 6.01770 1.67634  12
  -1  -1  -9 5.44384 1.02623  13
  -1   1 -10 1741.69 75.7428   6
   1  -1  10 1705.89 75.1210   5
  -1  -1 -10 1662.38 75.4253   6
   1  -1  10 1698.51 75.5118   6
  -1  -1 -10 1626.86 76.0801  27
  -1  -1 -10 1764.29 76.0602  29
   1  -1  10 1643.95 76.0033  27
   1  -1  10 1697.82 76.2397  29
  -1   1 -10 1606.69 75.8650  27
  -1   1 -10 1587.91 75.9878  26
  -1  -1 -10 1629.77 76.0430  26
  -1  -1 -10 1670.30 76.0174  30
  -1  -1 -10 1545.40 75.6947  28
  -1   1 -10 1726.62 75.8337  30
   1   1  10 1550.70 76.1867  29
  -1   1 -10 1653.01 75.9226  24
  -1  -1 -10 1658.16 76.0254  24
  -1  -1 -10 1701.18 75.7386  25
   1  -1  10 1625.62 76.0284  21
  -1  -1 -10 1722.84 76.0154  22
  -1   1 -10 1721.04 75.9645  23
  -1  -1 -10 1689.75 75.8325  21
  -1  -1 -10 1663.54 76.0946  23
   1  -1  10 1619.39 76.0268  23
  -1   1 -10 1701.99 76.1851   7
  -1  -1 -10 1607.13 75.7223   8
  -1  -1 -10 1636.89 75.9012   7
   1  -1  10 1595.31 75.9172   8
   1   1  10 1613.41 76.0300  21
  -1  -1 -10 1702.62 75.9032  18
  -1  -1 -10 1614.52 75.7932  20
   1  -1  10 1744.88 76.0079  20
   1   1  10 1524.29 76.1995  19
   1  -1  10 1640.00 75.6778  18
  -1   1 -10 1701.85 76.0259  19
   1   1  10 1586.14 75.9416  20
   1  -1  10 1581.17 76.1873  19
  -1   1 -10 1722.60 75.9735  18
  -1  -1 -10 1556.71 75.7029  14
   1  -1  10 1659.82 76.0817  16
   1   1  10 1624.30 76.1646  16
  -1   1 -10 1704.84 76.5495  15
  -1  -1 -10 1737.68 75.9675  16
  -1   1 -10 1697.03 75.8724  16
  -1  -1 -10 1587.64 76.0706  12
  -1   1 -10 1701.48 75.8851  12
   1  -1  10 1674.56 75.2555  13
   1   1  10 1591.10 75.3036  13
  -1  -1 -10 1643.84 75.4146  13
  -1  -1 -10 1740.18 75.9365  11
   1  -1  11 1537.16 74.8278   5
  -1  -1 -11 1650.42 75.2206   6
  -1   1 -11 1703.84 75.5180   6
   1  -1  11 1694.64 75.2737   6
  -1   1 -11 1659.93 75.8461  26
  -1   1 -11 1756.98 75.7400  27
   1  -1  11 1663.62 76.0937  29
   1  -1  11 1675.13 75.8773  27
  -1  -1 -11 1650.33 75.9618  26
  -1  -1 -11 1618.11 75.7999  30
  -1  -1 -11 1429.64 75.4224  28
   1   1  11 1582.65 76.0695  29
  -1  -1 -11 1683.35 75.9017  27
  -1   1 -11 1717.46 75.6684  30
  -1  -1 -11 1733.70 75.8826  29
   1   1  11 1624.46 75.6963  25
  -1  -1 -11 1672.56 75.8534  24
  -1   1 -11 1715.99 75.7619  23
  -1   1 -11 1688.82 75.7639  24
  -1  -1 -11 1760.30 75.8375  22
  -1  -1 -11 1697.89 75.9891  23
   1  -1  11 1706.88 75.9515  23
  -1  -1 -11 1786.80 75.6828  21
  -1  -1 -11 1636.79 75.5172  25
  -1   1 -11 1695.53 76.0172   7
   1  -1  11 1741.91 75.8285   8
  -1  -1 -11 1715.65 75.7961   7
  -1  -1 -11 1541.40 75.4965   8
  -1  -1 -11 1655.32 75.6088  20
  -1   1 -11 1682.31 75.7490  18
   1  -1  11 1800.92 75.5228  18
   1   1  11 1601.19 76.1701  19
   1  -1  11 1690.94 75.9399  21
   1  -1  11 1606.62 76.0522  19
  -1   1 -11 1673.84 75.8620  19
  -1  -1 -11 1583.18 75.6660  18
   1   1  11 1536.07 75.7597  20
   1  -1  11 1632.46 75.7789  20
   1   1  11 1558.19 75.8465  21
  -1   1 -11 1745.38 75.7032  16
  -1  -1 -11 1616.51 75.5166  14
  -1   1 -11 1650.15 76.3901  15
  -1  -1 -11 1720.36 75.7570  16
   1  -1  11 1687.17 75.9669  16
   1   1  11 1677.00 76.0237  16
   1   1  11 1569.33 75.9197  11
  -1   1 -11 1665.14 75.6962  12
  -1  -1 -11 1634.13 75.6754  11
  -1  -1 -11 1578.65 75.8219  12
   1  -1  11 1699.52 74.9701  13
  -1  -1 -11 1631.92 75.1608  13
   1  -1  12 104.380 5.39835   5
   1  -1  12 116.983 5.97534   6
  -1   1 -12 111.243 6.18494   6
  -1  -1 -12 110.071 5.88990   6
  -1  -1 -12 112.046 6.64132  27
  -1   1 -12 123.289 6.48618  27
   1  -1  12 113.965 6.65143  27
  -1   1 -12 118.558 6.39596  30
   1   1  12 117.769 6.94592  29
  -1  -1 -12 113.249 6.59408  30
  -1   1 -12 120.263 6.62783  26
   1  -1  12 105.756 6.70674  29
   1   1  12 111.184 6.43251  25
  -1  -1 -12 131.682 6.68271  22
   1  -1  12 104.661 6.61430  23
  -1  -1 -12 116.948 6.72851  23
  -1   1 -12 111.171 6.45445  23
  -1   1 -12 118.664 6.49649  22
  -1   1 -12 109.116 6.46028  24
  -1  -1 -12 115.506 6.35932  21
  -1   1 -12 113.488 5.71839   9
  -1   1 -12 120.385 6.76156   7
   1  -1  12 119.930 6.56930   8
  -1  -1 -12 124.195 6.51745   7
   1   1  12 122.072 6.74393  21
   1  -1  12 106.401 6.61613  21
   1  -1  12 127.786 6.23428  18
  -1  -1 -12 105.973 6.35447  18
   1   1  12 110.616 6.88190  19
   1   1  12 117.153 6.60521  20
   1  -1  12 108.498 6.80321  19
  -1   1 -12 121.876 6.52011  18
   1  -1  12 111.604 6.47936  20
   1   1  12 122.192 6.80779  16
  -1   1 -12 126.554 7.22396  15
   1  -1  12 113.231 6.68083  16
  -1   1 -12 108.079 6.36656  12
   1   1  12 125.152 6.82655  11
   1  -1  12 109.825 5.54040  13
  -1  -1 -12 114.186 5.78959  13
  -1  -1 -12 113.114 6.59015  12
  -1  -1 -13 310.971 15.0728   6
  -1   1 -13 326.968 15.3973   6
   1  -1  13 303.986 16.0689  29
  -1   1 -13 338.967 15.6785  27
  -1  -1 -13 321.029 15.8971  27
  -1   1 -13 324.593 15.5544  30
   1  -1  13 315.107 15.7972  27
   1   1  13 303.295 16.0644  29
   1   1  13 326.966 15.7016  25
  -1   1 -13 341.807 15.7356  23
  -1   1 -13 309.503 15.5848  22
   1  -1  13 334.284 15.9724  23
  -1   1 -13 329.337 15.9828   7
   1  -1  13 311.051 15.6800   8
  -1   1 -13 312.885 14.8368   9
  -1  -1 -13 333.865 15.7020   7
  -1  -1 -13 308.924 15.6196  18
   1   1  13 307.606 16.1597  19
  -1   1 -13 317.404 15.6649  18
   1   1  13 302.030 15.7240  20
   1  -1  13 310.961 16.0774  19
   1   1  13 291.254 15.7877  21
   1  -1  13 321.524 15.7348  20
   1  -1  13 305.837 15.8479  21
   1  -1  13 315.496 15.9217  16
  -1   1 -13 295.674 16.3270  15
   1   1  13 322.894 16.0532  16
  -1   1 -13 328.601 15.6079  12
   1  -1  13 301.876 15.9339  11
   1   1  13 291.998 15.8872  11
   1  -1  13 314.508 14.6245  13
  -1  -1 -13 313.075 14.8819  13
  -1   1 -14 5.58481 1.74350   6
  -1  -1 -14 5.81613 1.49995   6
  -1   1 -14 6.00085 2.06469  30
   1  -1  14 2.04591 2.28516  29
  -1   1 -14 5.71601 2.16242  27
   1   1  14 7.28352 2.42409  29
   1  -1  14 4.59697 2.12070  27
  -1   1 -14 3.51332 2.14352  23
   1   1  14 1.31022 1.86511  25
   1  -1  14-0.30319 2.15386  23
  -1  -1 -14 4.83659 1.98944   7
  -1  -1 -14 4.48214 1.64447   9
  -1   1 -14 4.29762 2.00233   7
  -1   1 -14 5.33404 1.32873   9
   1  -1  14 4.08700 1.91917   8
   1   1  14 5.86671 2.54852  19
   1  -1  14 3.23810 1.93842  20
   1   1  14 3.12483 1.96967  20
  -1  -1 -14 4.65375 1.91525  18
   1   1  14 6.72164 2.35374  21
  -1   1 -14 7.19092 1.99268  18
   1  -1  14 5.13946 2.15822  21
  -1   1 -14 8.55548 2.64990  15
   1   1  14 3.24657 2.12848  16
   1  -1  14 4.02643 2.14520  16
  -1  -1 -14 5.73393 1.22275  13
   1   1  14 6.07011 2.39794  11
   1  -1  14 10.2140 2.43742  11
   1  -1  14 5.92198 0.91932  13
  -1   1 -14 7.87815 2.21884  12
  -1  -1 -15 54.0792 3.55548   6
  -1   1 -15 53.8117 3.84324   6
   1  -1  15 46.5545 4.54551  29
   1   1  15 50.6571 4.60382  29
   1  -1  15 53.0646 4.50662  23
   1   1  15 51.1683 4.21909  25
  -1   1 -15 52.2764 4.37970   7
  -1  -1 -15 55.3748 3.75978   9
   1  -1  15 53.7632 4.24333   8
  -1   1 -15 57.2515 3.26850   9
  -1  -1 -15 52.8816 4.04851   7
   1  -1  15 64.5211 4.40986  20
   1  -1  15 51.5766 4.31676  21
   1   1  15 53.5126 4.48129  21
  -1   1 -15 52.5848 4.12205  18
   1   1  15 53.2657 4.74385  19
  -1  -1 -15 50.0136 4.10282  18
   1   1  15 58.2130 4.40867  20
   1  -1  15 52.6747 4.44284  16
  -1  -1 -15 54.3399 5.09552  15
   1   1  15 52.3133 4.63483  16
  -1   1 -15 66.2064 5.18463  15
  -1  -1 -15 51.2609 3.09907  13
   1  -1  15 54.2902 4.49964  11
   1   1  15 51.9614 4.59001  11
  -1  -1 -16 1.05193 1.50643   6
  -1   1 -16 2.96018 1.85167   6
   1   1  16 1.61529 2.29310  29
   1  -1  16 4.78352 2.57214  29
   1   1  16 3.72414 2.42369  25
   1  -1  16 2.87293 2.33634   8
  -1   1 -16 2.99250 1.40666   9
  -1  -1 -16 5.56735 1.77944   9
  -1  -1 -16 4.93889 1.98530   7
  -1   1 -16 4.49799 2.47253   7
   1   1  16 2.32534 2.25650  20
   1   1  16 1.69287 2.51083  19
   1  -1  16 4.26087 2.41128  21
   1  -1  16 6.32600 2.20578  20
   1   1  16 1.07558 2.44766  21
  -1   1 -16 4.18291 2.16995  18
  -1  -1 -16 4.18061 2.25549  18
  -1  -1 -16 4.19238 3.16085  15
   1   1  16 4.16084 2.41203  16
   1  -1  16-0.36188 2.59807  16
  -1   1 -16 3.75486 2.87973  15
   1  -1  16 4.47704 2.40791  11
   1   1  16 2.61929 2.55416  11
  -1  -1 -17 40.8717 3.31501   6
  -1   1 -17 45.7739 3.67554   6
   1   1  17 59.2801 4.89095  29
   1  -1  17 50.5390 4.69872  29
   1   1  17 37.1123 4.07330  25
   1  -1  17 52.5620 4.36735   8
  -1   1 -17 48.8986 4.37808   7
  -1  -1 -17 44.8967 4.01620   7
  -1  -1 -17 48.3456 3.56677   9
   1  -1  17 48.1826 4.55539  21
  -1   1 -17 47.6559 4.13115  18
   1   1  17 50.7915 4.39174  20
  -1  -1 -17 47.6708 4.03255  18
   1   1  17 41.1050 4.67275  19
   1   1  17 39.3874 4.28327  21
   1  -1  17 52.0833 4.40898  20
   1  -1  17 43.8125 4.38199  16
  -1   1 -17 51.1061 5.15486  15
   1   1  17 42.5711 4.51819  16
  -1  -1 -17 51.7105 4.98935  15
   1  -1  17 52.9169 4.70348  11
   1   1  17 53.0532 4.60176  11
  -1  -1 -18 29.2798 2.82003   6
  -1   1 -18 33.3068 3.22510   6
   1   1  18 29.5830 4.11902  29
   1  -1  18 28.8516 4.04696  29
   1   1  18 27.6535 3.68736  25
   1  -1  18 27.9781 3.74933   8
  -1   1 -18 29.1244 3.64180   7
  -1  -1 -18 33.8100 2.95472   9
  -1  -1 -18 30.9961 3.42188   7
   1  -1  18 35.3433 3.85468  20
   1  -1  18 25.4384 3.85308  21
   1   1  18 30.6715 3.79936  20
   1   1  18 27.2574 3.90767  21
  -1  -1 -18 34.2464 3.39303  18
  -1   1 -18 30.1908 3.39574  18
  -1  -1 -18 25.8795 4.30659  15
  -1   1 -18 27.1499 4.30497  15
   1  -1  18 32.7175 3.90643  16
   1   1  18 32.4532 4.07182  16
   1  -1  18 31.3357 4.10999  11
   1   1  18 27.0931 3.82931  11
  -1   1 -19 143.504 7.84352   6
  -1  -1 -19 120.909 7.32427   6
   1  -1  19 136.570 9.02644  29
   1   1  19 146.309 9.13742  29
   1   1  19 145.523 8.52711  25
  -1  -1 -19 129.390 8.03024   7
  -1  -1 -19 129.828 7.42419   9
  -1   1 -19 146.045 8.52069   7
   1  -1  19 146.907 8.60143   8
  -1   1 -19 132.613 8.06416  18
   1   1  19 137.409 8.57451  20
  -1  -1 -19 130.729 7.98628  18
   1   1  19 128.656 8.62622  21
   1  -1  19 138.830 8.83754  21
   1  -1  19 138.277 8.47505  20
  -1   1 -19 128.685 9.24819  15
   1  -1  19 136.499 8.75937  16
  -1  -1 -19 118.303 8.97503  15
   1   1  19 134.949 8.86535  16
   1   1  19 139.658 8.91811  11
   1  -1  19 149.204 9.01975  11
  -1  -1 -20 1.75861 1.86755   6
  -1   1 -20-0.55819 2.29657   6
   1   1  20-0.51920 3.05357  29
   1  -1  20 3.09535 3.11956  29
   1   1  20 4.08302 3.05099  25
   1  -1  20 2.50672 2.98056   8
  -1   1 -20 0.83185 2.74278   7
  -1  -1 -20 0.35019 2.47411   7
   1  -1  20 4.63643 3.05736  21
   1   1  20 1.73446 2.76023  20
   1  -1  20 0.82692 2.86251  20
  -1  -1 -20-1.34333 2.55365  18
   1   1  20 0.46542 3.30411  21
  -1   1 -20 2.66037 2.55018  18
   1  -1  20 3.26578 3.19644  16
  -1   1 -20 2.37014 3.65480  15
  -1  -1 -20-1.76133 3.59776  15
   1   1  20-1.45796 3.25881  16
   1  -1  20 1.45666 3.14676  11
   1   1  20 0.48567 3.12897  11
  -1   1 -21 67.8843 5.21524   6
   1   1  21 78.7191 6.73157  29
   1  -1  21 98.8482 7.06028  29
   1  -1  21 81.8372 6.29706  25
   1   1  21 79.4826 6.23498  25
  -1   1 -21 77.8779 6.15128   7
  -1  -1 -21 91.2189 5.98926   7
   1  -1  21 78.8085 6.27043   8
   1  -1  21 69.0806 6.29330  21
   1  -1  21 73.0365 6.05710  20
   1   1  21 90.3792 6.81311  21
  -1  -1 -21 76.9614 5.79029  18
   1   1  21 80.7868 6.23841  20
  -1   1 -21 70.0048 5.66588  18
   1  -1  21 72.6540 6.41414  16
  -1  -1 -21 84.7569 7.25028  15
   1   1  21 90.6217 7.03310  16
  -1   1 -21 80.0991 7.11268  15
   1   1  21 78.9176 6.54107  11
   1  -1  21 80.9277 6.72447  11
   1  -1  22 7.39294 3.87006  29
   1   1  22 2.86618 3.52936  29
   1   1  22 8.72708 3.62590  25
   1  -1  22 8.77285 3.54217  25
   1  -1  22 5.14970 3.34110   8
  -1   1 -22 8.84771 3.33778   7
  -1  -1 -22 6.26112 2.67495   7
   1   1  22 6.18145 3.50858  21
  -1  -1 -22 8.86904 2.90699  18
   1  -1  22 4.14942 3.32267  20
   1   1  22 7.73173 3.57891  20
   1  -1  22 9.78691 3.81279  21
  -1  -1 -22 14.0887 4.44645  15
   1  -1  22 6.69438 3.68946  16
   1   1  22 12.3441 3.88077  16
  -1   1 -22 7.77818 4.11472  15
   1  -1  22 12.9314 4.04048  11
   1   1  22 5.38690 3.66759  11
   1  -1  23 26.0942 4.91966  29
   1  -1  23 36.8268 4.80958  25
   1   1  23 29.9618 4.52557  25
   1  -1  23 38.4353 4.70841   8
  -1   1 -23 32.0191 4.37226   7
   1  -1  23 36.1297 5.08328  21
   1   1  23 32.8198 4.95870  21
   1   1  23 27.8688 4.73614  20
   1  -1  23 32.8576 4.61345  20
   1   1  23 24.6265 4.73387  16
  -1  -1 -23 35.7987 5.39062  15
  -1   1 -23 31.6547 5.47026  15
   1  -1  23 43.5357 5.22054  16
   1  -1  23 25.3833 4.99286  11
   1   1  23 34.3392 5.07703  11
   1  -1  24 11.6913 4.35335  29
   1  -1  24 10.6458 4.02944  25
   1   1  24 15.6477 4.32964  25
   1   1  24 13.4060 4.45962  21
   1  -1  24 17.9249 4.62510  21
   1   1  24 12.1582 4.29285  20
   1  -1  24 27.1955 4.64170  20
   1  -1  24 14.4444 4.04933   8
  -1   1 -24 25.1026 4.07082   7
  -1   1 -24 11.8218 4.62651  15
  -1  -1 -24 21.2035 5.14835  15
   1  -1  24 32.8485 4.95858  11
   1   1  24 18.7336 4.63095  11
   1  -1  25 32.3503 5.48168  29
   1  -1  25 39.3166 5.48023  21
  -1  -2  25 10.5075 4.07167   8
  -1  -2  25 18.5008 4.91536  21
   1   2 -25 20.2910 5.18939  15
   1  -2 -25 21.0872 4.90809  15
  -1  -2  25 10.7772 4.49578  29
  -1  -2  24 52.2131 6.00212  29
  -1  -2  24 42.3996 5.47280  25
  -1  -2  24 44.2964 5.21503   8
   1   2 -24 52.4140 5.28679   7
  -1  -2  24 39.2067 5.08791  20
  -1  -2  24 29.8462 5.48556  21
   1  -2 -24 45.4242 5.98262  15
   1   2 -24 50.0367 6.18878  15
   1   2 -24 47.0971 4.84260   6
  -1  -2  23 29.5408 5.09443  29
  -1  -2  23 27.7730 4.58558  25
  -1  -2  23 28.1637 4.75091  23
   1   2 -23 35.0345 4.54586   7
  -1  -2  23 20.6775 4.09290   8
  -1  -2  23 18.7877 4.06022  20
  -1  -2  23 32.6376 5.00436  21
   1  -2 -23 42.1289 5.54304  15
   1   2 -23 21.6322 4.93518  15
   1   2 -23 29.1603 3.88479   6
  -1  -2  22 47.5027 5.77449  29
  -1  -2  22 45.7364 5.31027  27
  -1  -2  22 41.1460 4.84727  25
  -1  -2  22 60.2251 5.73571  23
  -1   2  22 37.8400 5.06767  25
   1   2 -22 54.5122 5.19438   7
   1  -2 -22 51.9981 4.64412   9
  -1  -2  22 65.9379 5.51339   8
  -1  -2  22 48.1192 5.64437  21
  -1  -2  22 41.8068 4.92679  20
  -1   2  22 56.2239 5.87733  21
   1   2 -22 62.4126 6.41801  15
   1  -2 -22 46.2975 5.79493  15
   1   2 -22 52.9348 4.76000   6
  -1  -2  21 42.1747 4.65063  27
  -1  -2  21 44.6208 5.20160  29
  -1  -2  21 30.6748 4.56746  23
  -1   2  21 28.7192 4.11339  25
  -1  -2  21 28.0396 4.14372  25
  -1  -2  21 37.2076 4.26389   8
   1  -2 -21 24.6666 3.20584   7
   1  -2 -21 34.7049 3.82827   9
   1   2 -21 34.1534 4.17574   7
  -1   2  21 37.2520 4.76124  21
  -1  -2  21 21.8096 3.81699  20
  -1  -2  21 39.4285 4.81034  21
   1   2 -21 33.3519 5.21527  15
   1  -2 -21 32.1426 4.85207  15
   1   2 -21 24.7726 3.68041   6
   1  -2 -21 30.0287 3.25365   6
  -1  -2  20-0.54259 3.45522  29
  -1  -2  20-0.46065 2.91609  27
  -1  -2  20 7.02943 3.02241  25
  -1  -2  20 0.48209 2.95612  23
  -1   2  20 6.77147 3.34089  25
  -1  -2  20 1.21959 2.84524   8
   1   2 -20 3.38362 2.80675   7
   1  -2 -20 2.80908 2.17476   7
   1  -2 -20 4.97951 2.33745  18
  -1  -2  20-0.49041 3.16114  21
  -1   2  20 6.47455 3.55443  21
  -1  -2  20 1.90472 2.69321  20
   1  -2 -20 5.28422 3.34454  15
   1   2 -20 2.23071 3.44134  15
   1   2 -20 2.00360 2.51949   6
   1  -2 -20 0.48445 1.96667   6
   1   2 -19-2.22518 2.55733   6
   1  -2 -19-1.14442 1.90361   6
  -1  -2  19-2.64173 2.85316  27
  -1  -2  19-0.45932 2.92351  23
  -1  -2  19-1.55213 2.69999  25
   1   2 -19 4.85498 2.90003   7
   1  -2 -19-1.34786 2.04079   7
  -1  -2  19 2.66410 2.68840   8
  -1   2  19-2.01127 2.84145   8
   1  -2 -19 0.48191 1.87075  18
  -1  -2  19 1.78720 2.61094  20
  -1   2  19 2.35051 3.04635  21
   1   2 -19-0.85901 1.91535  18
  -1  -2  19 1.84585 3.04267  21
   1   2 -19-3.17067 3.21667  15
   1  -2 -19-3.50542 3.08862  15
  -1  -2  19-0.93474 2.72877  11
   1   2 -18 57.4259 4.44840   6
   1  -2 -18 57.6636 3.88876   6
  -1  -2  18 51.4952 4.84214  27
  -1  -2  18 56.7025 5.10786  23
  -1  -2  18 40.5745 4.32004  25
  -1  -2  18 59.1140 4.74846   8
   1   2 -18 55.8945 4.72078   7
   1  -2 -18 56.5136 4.03209   7
  -1   2  18 49.8186 4.61707   8
  -1   2  18 44.5751 4.53618  20
   1   2 -18 51.8764 3.79777  18
   1  -2 -18 49.7178 3.88147  18
  -1  -2  18 53.4967 4.60592  20
  -1   2  18 50.4264 4.95421  21
   1  -2 -18 55.8011 5.26116  15
   1   2 -18 50.9844 5.43296  15
  -1  -2  18 60.1191 5.33215  11
   1  -2 -17 105.336 5.97970   6
   1  -2 -17 96.3076 5.01774   5
   1   2 -17 109.428 6.57285   6
  -1  -2  17 111.498 7.23391  27
  -1  -2  17 100.451 6.64838  25
  -1  -2  17 114.972 7.30211  23
   1  -2 -17 121.093 6.31593   7
  -1   2  17 109.930 6.93268   8
   1   2 -17 114.596 7.00369   7
  -1  -2  17 124.109 6.97589   8
  -1  -2  17 107.303 6.65226  20
   1  -2 -17 102.586 6.06883  18
  -1   2  17 105.704 7.19279  21
   1   2 -17 100.593 5.99988  18
  -1   2  17 106.510 6.98444  20
   1   2 -17 102.794 7.36582  15
   1  -2 -17 104.756 7.29524  15
  -1  -2  17 117.841 7.37201  11
   1   2 -16 157.923 8.49649   6
   1  -2 -16 153.062 7.95908   6
   1  -2 -16 138.385 7.14572   5
  -1  -2  16 138.763 7.53371   5
  -1   2  16 141.002 9.19642  27
  -1  -2  16 153.722 8.99810  27
  -1  -2  16 141.188 8.64844  25
  -1   2  16 174.710 9.64880  23
  -1  -2  16 165.268 9.26786  23
   1  -2 -16 155.091 8.16587   7
   1   2 -16 153.267 8.84853   7
  -1  -2  16 169.804 8.85194   8
  -1   2  16 161.873 8.84421   8
   1  -2 -16 147.307 8.01340  18
   1   2 -16 154.849 7.99281  18
  -1  -2  16 144.640 8.46808  20
  -1   2  16 156.053 8.81888  20
  -1  -2  16 153.240 8.92575  16
   1  -2 -16 148.639 9.18825  15
   1   2 -16 168.987 9.65861  15
  -1  -2  16 150.082 8.69568  12
  -1  -2  16 159.981 9.08737  11
  -1   2  16 156.868 9.15819  11
  -1  -2  15 156.338 8.02361   5
   1   2 -15 171.018 8.87099   6
   1  -2 -15 154.489 7.67170   5
   1  -2 -15 161.885 8.38969   6
   1   2 -15 170.951 8.75296  30
  -1  -2  15 152.502 9.25672  27
  -1   2  15 170.873 9.77645  27
  -1  -2  15 168.749 9.07467  25
  -1  -2  15 152.407 9.37744  23
  -1   2  15 159.264 9.75046  23
   1   2 -15 175.963 8.31761   9
  -1   2  15 164.243 9.05615   8
  -1  -2  15 159.718 8.96415   8
   1  -2 -15 159.926 8.51555   7
   1   2 -15 166.550 9.23281   7
  -1  -2  15 162.264 8.87429  20
   1   2 -15 160.847 8.37356  18
  -1   2  15 151.587 9.06881  20
   1  -2 -15 147.703 8.30651  18
  -1  -2  15 163.493 9.17132  16
  -1   2  15 156.938 9.28508  16
   1  -2 -15 171.121 9.64685  15
   1   2 -15 171.547 9.81921  15
  -1  -2  15 156.135 9.00083  12
  -1  -2  15 155.312 9.29803  11
  -1   2  15 153.869 9.32492  11
   1   2 -14 340.023 15.3629   6
   1  -2 -14 307.016 14.2914   5
   1  -2 -14 324.227 14.8852   6
  -1  -2  14 317.714 14.6061   5
  -1   2  14 304.830 16.1449  27
   1   2 -14 342.484 15.2997  30
  -1  -2  14 327.953 15.8964  27
  -1  -2  14 329.134 15.5352  25
  -1   2  14 289.075 16.0365  23
  -1  -2  14 292.519 15.7843  23
   1  -2 -14 328.764 15.0886   7
  -1  -2  14 321.560 15.4798   8
   1   2 -14 327.354 14.8216   9
  -1   2  14 285.770 15.4167   8
   1   2 -14 319.289 14.9058  18
  -1   2  14 301.526 15.5582  20
   1  -2 -14 295.615 14.8701  18
  -1  -2  14 319.223 15.3615  20
   1   2 -14 304.768 16.1008  15
  -1   2  14 316.049 15.7978  16
  -1  -2  14 316.076 15.6523  16
   1  -2 -14 291.657 15.8570  15
  -1   2  14 310.487 15.8865  11
   1  -2 -14 277.913 14.0963  13
  -1  -2  14 300.611 15.7974  11
  -1  -2  14 303.056 15.4614  12
   1  -2 -13 1661.82 79.0215   6
   1  -2 -13 1736.83 78.5973   5
  -1  -2  13 1715.19 78.8207   5
   1   2 -13 1707.02 78.9297   5
   1   2 -13 1850.78 79.5198   6
  -1  -2  13 1770.96 79.4833  30
   1   2 -13 1824.99 79.4107  30
  -1   2  13 1766.79 80.2323  27
  -1  -2  13 1700.92 79.9058  27
  -1   2  13 1718.83 80.0756  29
  -1   2  13 1708.29 80.2329  23
  -1  -2  13 1798.61 80.0386  23
  -1  -2  13 1802.44 79.6085  25
   1   2 -13 1767.03 79.5317  24
  -1   2  13 1655.21 79.5950   8
   1  -2 -13 1698.91 79.1825   7
  -1  -2  13 1736.56 79.5281   8
   1   2 -13 1773.50 79.0126   9
  -1  -2  13 1765.49 79.4564  20
   1  -2 -13 1751.84 79.1079  18
   1   2 -13 1753.49 79.0993  18
  -1   2  13 1824.20 79.7598  20
  -1   2  13 1652.24 79.8210  16
   1  -2 -13 1759.52 80.0832  15
   1   2 -13 1826.30 80.2734  15
  -1  -2  13 1771.40 79.7547  16
  -1   2  13 1636.25 79.8612  11
  -1   2  13 1740.82 80.1693  12
  -1  -2  13 1753.37 79.6673  12
   1  -2 -13 1639.62 78.4444  13
   1   2 -13 1769.76 79.4650  12
  -1  -2  13 1759.45 79.9116  11
   1  -2 -12 276.136 13.2804   6
   1  -2 -12 264.308 12.8706   5
   1   2 -12 275.616 13.6264   6
   1   2 -12 273.962 13.2226   5
  -1  -2  12 290.904 13.1333   5
  -1   2  12 261.393 14.2616  27
  -1  -2  12 283.239 13.6706  30
  -1   2  12 275.851 14.1910  29
  -1  -2  12 282.416 14.1505  27
   1   2 -12 255.043 13.3244  28
   1   2 -12 287.909 13.6063  30
  -1  -2  12 287.941 14.1783  23
  -1  -2  12 279.221 13.7289  25
   1   2 -12 282.951 13.7449  24
   1   2 -12 289.284 13.3110   9
  -1   2  12 263.383 13.7649   8
   1  -2 -12 265.707 13.3638   7
  -1  -2  12 278.881 13.7240   8
  -1  -2  12 300.561 13.1310  18
  -1   2  12 244.121 13.7659  20
  -1  -2  12 270.432 13.5928  20
   1   2 -12 279.680 13.3086  18
   1  -2 -12 281.455 13.3184  18
   1   2 -12 288.743 14.3476  15
  -1  -2  12 276.277 13.8907  16
  -1   2  12 254.203 13.9348  16
   1  -2 -12 266.747 14.2080  15
   1   2 -12 302.518 13.6929  16
   1   2 -12 260.695 13.2845  14
  -1   2  12 276.491 14.0787  11
  -1  -2  12 266.961 13.7666  12
  -1  -2  12 286.043 14.1339  11
  -1   2  12 255.409 14.1517  12
   1   2 -12 282.549 13.6940  12
   1  -2 -12 273.361 12.7728  13
  -1  -2  11 138.141 6.67435   5
  -1  -2  11 138.016 6.97384   6
   1   2 -11 144.541 7.16649   6
   1  -2 -11 141.082 6.50505   5
   1  -2 -11 140.370 6.83813   6
   1   2 -11 136.550 6.78752   5
   1  -2 -11 136.667 6.24019   4
  -1  -2  11 124.276 6.28782   3
  -1  -2  11 116.087 6.21459   1
   1   2 -11 117.250 6.26190   2
   1  -2 -11 136.835 6.27117   1
   1  -2 -11 139.273 6.24015   2
  -1  -2  11 137.578 7.53552  27
  -1  -2  11 136.312 7.13322  30
   1  -2 -11 132.078 7.33173  29
   1  -2 -11 132.732 7.53639  27
  -1  -2  11 136.303 7.66605  29
  -1   2  11 146.563 7.77181  30
  -1   2  11 134.494 7.63398  29
   1  -2 -11 145.331 7.56534  30
   1   2 -11 130.876 6.89042  28
   1   2 -11 131.648 7.04894  30
   1  -2 -11 124.828 7.42126  26
   1  -2 -11 150.392 7.13199  28
   1  -2 -11 138.596 7.41609  24
   1   2 -11 134.022 7.20560  24
  -1  -2  11 137.201 7.46984  21
   1  -2 -11 147.604 7.32289  21
  -1  -2  11 141.345 7.64214  23
   1  -2 -11 135.719 7.60621  23
  -1  -2  11 139.845 7.24868  25
   1  -2 -11 133.329 7.05381  25
  -1  -2  11 136.301 7.16890   8
  -1   2  11 135.738 7.31437   8
   1   2 -11 137.239 6.83691   9
   1  -2 -11 124.065 6.97139   8
   1  -2 -11 134.047 6.85772   7
   1   2 -11 134.697 6.93440  20
  -1  -2  11 140.411 7.13689  20
   1  -2 -11 124.107 6.79210  18
  -1   2  11 118.713 7.26622  20
   1   2 -11 143.654 7.40612  19
   1   2 -11 131.754 6.79290  18
  -1  -2  11 136.476 6.63576  18
   1  -2 -11 149.800 7.54699  19
   1  -2 -11 142.821 7.26732  17
  -1  -2  11 135.584 7.35331  16
  -1   2  11 141.940 7.56008  16
   1   2 -11 132.346 7.11000  16
   1   2 -11 144.445 7.83748  15
   1  -2 -11 134.666 7.23319  16
   1  -2 -11 123.633 6.90680  14
  -1  -2  11 128.614 7.41031  11
   1  -2 -11 142.439 7.28913  11
   1  -2 -11 140.343 7.57167  12
   1   2 -11 118.056 6.77383  14
  -1  -2  11 132.785 7.29700  12
  -1   2  11 140.061 7.58702  11
   1  -2 -11 133.135 6.36245  13
   1   2 -11 131.529 7.14818  12
   1  -2 -11 133.332 7.19721  10
  -1  -2  10 850.042 39.8707   4
   1   2 -10 978.553 40.6761   6
   1   2 -10 885.115 40.2947   5
  -1  -2  10 881.254 40.4021   6
   1  -2 -10 931.746 40.3706   6
   1  -2 -10 863.020 39.8862   4
   1  -2 -10 901.781 40.0791   5
  -1  -2  10 928.260 40.2028   5
   1  -2 -10 808.246 39.9114   3
  -1  -2  10 844.793 39.8508   1
   1  -2 -10 832.576 39.9258   1
   1   2 -10 877.150 39.9286   2
   1  -2 -10 902.158 39.8888   2
  -1  -2  10 867.525 39.9366   3
   1   2 -10 840.681 40.3337  28
   1  -2 -10 771.174 40.4005  28
  -1  -2  10 882.192 40.9451  27
   1   2 -10 883.646 40.5193  30
  -1   2  10 832.621 41.0000  29
  -1  -2  10 918.965 41.1308  29
   1  -2 -10 919.891 40.8790  29
  -1  -2  10 908.711 40.5982  30
   1  -2 -10 911.574 41.0718  27
   1  -2 -10 864.562 40.9057  30
   1  -2 -10 903.404 40.8866  26
   1  -2 -10 913.108 40.7213  21
   1  -2 -10 918.674 40.8960  24
  -1  -2  10 863.752 40.9922  23
  -1  -2  10 903.596 40.9206  21
   1  -2 -10 899.094 40.5055  25
  -1  -2  10 878.997 40.6595  25
   1   2 -10 910.530 40.6546  24
   1  -2 -10 889.400 41.1214  23
  -1   2  10 879.767 40.7414   8
   1   2 -10 862.785 40.3165   9
   1  -2 -10 871.242 40.3308   7
   1  -2 -10 835.976 40.4576   8
  -1  -2  10 848.464 40.5831   8
  -1  -2  10 932.122 40.1695  18
  -1  -2  10 899.707 40.5464  20
   1   2 -10 874.891 40.2918  18
   1   2 -10 873.438 40.3835  20
  -1   2  10 814.414 40.9535  19
  -1   2  10 919.028 40.8087  20
   1  -2 -10 925.625 40.9193  19
   1  -2 -10 893.728 40.3264  18
   1   2 -10 891.189 40.8006  19
   1   2 -10 918.967 41.1698  15
  -1  -2  10 872.117 40.7373  16
   1  -2 -10 883.854 40.6843  17
   1  -2 -10 856.347 40.4351  14
  -1   2  10 814.675 40.8038  16
   1  -2 -10 938.033 40.7407  16
   1   2 -10 896.478 40.6079  16
  -1   2  10 859.692 40.8896  11
   1  -2 -10 829.314 40.8739  12
   1  -2 -10 939.717 40.7834  11
  -1  -2  10 877.069 40.7233  12
   1  -2 -10 897.538 40.6685  10
   1  -2 -10 885.309 39.9508  13
  -1  -2  10 942.257 40.9946  11
  -1  -2   9 12.9889 1.05649   4
   1  -2  -9 13.4506 1.08118   4
  -1  -2   9 15.2224 1.65330   6
   1   2  -9 14.1432 1.47790   5
  -1  -2   9 11.5581 1.37231   5
   1  -2  -9 14.4414 1.28769   5
   1   2  -9 14.1896 1.10800   4
   1   2  -9 17.6898 1.83070   6
  -1  -2   9 17.1262 1.10890   1
   1  -2  -9 13.6404 1.16735   1
  -1  -2   9 16.3089 1.22800   3
   1   2  -9 14.6321 1.14753   2
   1  -2  -9 13.2739 1.16770   3
   1  -2  -9 13.7340 1.07760   2
   1   2  -9 13.1107 1.70216  30
  -1   2   9 16.6842 2.13963  29
  -1   2   9 14.8396 1.89457  28
   1  -2  -9 10.7103 2.02550  27
   1  -2  -9 11.8172 2.05403  30
  -1  -2   9 14.3808 2.02562  27
   1   2  -9 17.3404 1.67192  28
  -1  -2   9 12.1673 1.59601  30
   1  -2  -9 17.7920 1.72815  28
   1  -2  -9 15.9257 1.97902  29
  -1  -2   9 19.6707 2.15779  29
   1  -2  -9 9.66659 1.82640  24
   1   2  -9 15.0671 1.79981  24
  -1   2   9 17.2503 2.16373  26
  -1  -2   9 18.5687 2.08011  23
   1  -2  -9 15.0178 2.08066  26
   1  -2  -9 16.6631 1.67962  25
  -1  -2   9 12.7572 1.74026  24
   1  -2  -9 11.9368 2.08509  23
  -1  -2   9 17.5366 1.73838  25
  -1   2   9 12.7064 2.01949  24
   1   2  -9 16.5283 1.62347   9
  -1   2   9 12.1682 1.84395  10
  -1  -2   9 17.2020 1.70089   8
   1  -2  -9 15.5994 1.74017   8
  -1   2   9 13.2085 1.70614   8
   1  -2  -9 10.9807 1.35629   7
  -1  -2   9 17.3367 1.77219  20
   1   2  -9 12.8477 1.43595  18
  -1  -2   9 17.0937 1.41772  18
   1   2  -9 15.6713 2.05803  19
  -1   2   9 11.1211 1.93084  19
   1  -2  -9 13.8629 1.91173  21
   1  -2  -9 13.8734 2.01048  19
   1  -2  -9 13.9452 1.67969  20
  -1  -2   9 14.5750 1.94949  21
  -1   2   9 14.5782 2.04015  21
  -1   2   9 13.5384 1.74900  20
   1   2  -9 14.7447 1.63681  20
   1  -2  -9 16.1169 1.86083  16
   1  -2  -9 11.8366 1.56607  14
   1  -2  -9 12.5667 1.77359  17
   1   2  -9 16.3592 1.87403  16
   1   2  -9 14.7081 2.16674  15
  -1  -2   9 15.8480 1.86679  16
  -1   2   9 10.9654 1.83496  16
  -1  -2   9 9.34808 1.96500  11
   1  -2  -9 17.1175 2.01159  11
   1  -2  -9 12.2381 1.71859  10
  -1  -2   9 12.5299 1.79508  12
  -1   2   9 15.1876 1.97994  11
   1  -2  -9 11.6826 2.00510  12
   1  -2  -9 13.0570 1.08888  13
  -1  -2   8 2.00133 1.29280   6
   1  -2  -8 0.89618 0.69175   4
  -1  -2   8 1.22658 0.99142   5
   1   2  -8 0.14151 1.26232   6
   1   2  -8 0.95976 1.12962   5
   1   2  -8 0.23223 0.69905   4
   1  -2  -8-0.25425 0.83865   5
  -1  -2   8 1.70012 0.67893   4
   1   2  -8-0.06237 0.69787   2
  -1  -2   8 1.44320 0.70768   1
  -1   2   8 1.59488 0.89756   3
   1  -2  -8 0.43093 0.78579   3
   1  -2  -8 0.45266 0.78522   1
   1  -2  -8 1.20002 0.73802   2
   1   2  -8 1.45805 1.22604  30
   1  -2  -8 0.40914 1.63330  27
   1  -2  -8-1.05477 1.22621  28
   1   2  -8-0.30766 1.10768  28
  -1   2   8-0.15894 1.20865  28
   1  -2  -8 1.23881 1.56376  29
  -1   2   8 1.24155 1.51170  29
  -1  -2   8 1.16275 1.18079  30
  -1  -2   8-0.18928 1.33729  27
   1  -2  -8 0.58065 1.55132  30
   1  -2  -8-0.35984 1.51247  24
  -1   2   8 2.91579 1.52152  26
   1  -2  -8 0.62863 1.26553  25
   1  -2  -8 1.60961 1.41128  26
   1  -2  -8 1.02718 1.59510  23
  -1   2   8 1.15503 1.55759  23
  -1  -2   8 0.78198 1.48015  23
  -1   2   8 1.44592 1.58399  24
  -1  -2   8 0.28438 1.19541  25
   1   2  -8 0.80928 1.32073  24
  -1  -2   8 0.56134 1.25184  24
   1  -2  -8-1.02745 1.30842   8
  -1   2   8-0.36015 1.36931  10
  -1   2   8 0.15769 1.28328   8
   1   2  -8 0.31512 1.18849   9
  -1  -2   8-0.54344 1.16594   8
   1  -2  -8-0.13317 1.25254  20
  -1   2   8-0.65601 1.17586  20
   1   2  -8-0.09409 0.96334  18
  -1   2   8 0.75807 1.46550  21
   1  -2  -8-0.89593 1.52721  19
   1  -2  -8 3.45223 1.51651  21
  -1  -2   8 1.24256 1.33822  21
  -1  -2   8 1.35411 0.93555  18
   1   2  -8 1.06498 1.12563  20
  -1  -2   8 1.55664 1.07486  20
   1   2  -8-0.98124 1.47675  19
  -1   2   8 0.18062 1.34982  16
   1   2  -8 1.47779 1.62568  15
   1  -2  -8 1.67429 1.47100  16
   1  -2  -8-0.15051 1.29591  17
  -1  -2   8 0.30428 1.26556  16
   1   2  -8 0.13005 1.33119  16
   1  -2  -8 1.12163 1.23286  14
  -1  -2   8 0.91190 1.26424  12
   1  -2  -8-1.26047 1.38786  11
  -1   2   8 0.18585 1.26679  11
  -1  -2   8 1.26574 1.47692  11
  -1  -2   8 0.89165 0.42668  13
   1  -2  -8-0.14959 1.23539  10
   1  -2  -8-0.98998 1.64094  12
   1   2  -7 8.34584 1.30549   5
   1   2  -7 8.58089 1.51412   6
  -1  -2   7 8.27702 0.93064   4
  -1  -2   7 8.23834 1.25901   5
   1   2  -7 7.65140 0.98592   4
   1  -2  -7 8.78096 0.99192   2
  -1   2   7 6.75856 1.09237   3
   1   2  -7 7.68170 0.94938   2
   1  -2  -7 8.02775 1.09989   1
   1  -2  -7 5.83928 1.05339   3
   1  -2  -7 6.56584 1.68665  29
   1  -2  -7 6.38076 1.40296  28
  -1   2   7 9.46785 1.98236  27
  -1   2   7 7.14405 1.63515  29
  -1  -2   7 8.89502 1.74044  27
   1  -2  -7 7.03931 1.83423  30
  -1  -2   7 10.0283 1.38601  30
  -1   2   7 10.1866 1.57302  28
   1  -2  -7 8.52038 1.88720  27
  -1   2   7 8.79408 1.81787  26
  -1   2   7 8.24927 1.71556  24
   1   2  -7 6.96031 1.40797  24
  -1  -2   7 6.41190 1.55452  21
   1  -2  -7 9.19171 1.97870  22
  -1  -2   7 7.15072 1.35130  24
   1  -2  -7 5.86118 1.64335  24
   1  -2  -7 5.50421 1.33806  25
   1  -2  -7 5.94262 1.88742  23
  -1  -2   7 4.70673 1.28526  25
  -1  -2   7 11.2708 1.87282  23
   1  -2  -7 7.17370 1.73086  26
  -1   2   7 9.68464 1.93640  23
   1  -2  -7 6.52692 1.47915   8
  -1   2   7 8.40275 1.47150   8
   1   2  -7 7.15632 1.30953   9
  -1   2   7 7.42830 1.61285  10
  -1  -2   7 8.44691 1.33925   8
   1   2  -7 7.95994 1.65494  19
   1   2  -7 7.17883 1.12453  18
   1  -2  -7 9.08893 1.78486  19
   1  -2  -7 7.14485 1.57204  21
  -1   2   7 9.60731 1.66535  21
  -1  -2   7 8.31243 1.17247  18
  -1   2   7 10.2197 1.50981  20
   1  -2  -7 7.87221 1.56889  20
  -1  -2   7 7.77479 1.29702  20
   1   2  -7 6.13927 1.27701  20
  -1  -2   7 6.53467 1.43586  16
   1   2  -7 7.63213 1.45855  16
   1  -2  -7 5.46961 1.50156  16
   1  -2  -7 8.84761 1.42178  14
   1   2  -7 5.75194 1.68586  15
   1  -2  -7 6.54777 1.43276  17
   1  -2  -7 8.97056 1.84730  12
  -1  -2   7 5.72384 1.42449  12
   1  -2  -7 9.52082 1.54184  10
  -1  -2   7 8.40704 1.66388  11
  -1   2   7 5.13945 1.73676  12
   1  -2  -7 8.67939 1.62211  11
  -1   2   7 14.6569 1.78579  11
  -1  -2   6 1569.93 68.3208   4
   1   2  -6 1521.02 68.3175   4
   1   2  -6 1531.45 68.5305   5
  -1  -2   6 1531.15 68.4585   5
   1   2  -6 1570.59 68.6576   6
   1  -2  -6 1480.10 68.3871   2
   1  -2  -6 1448.06 68.4182   3
  -1   2   6 1447.60 68.4206   3
   1  -2  -6 1416.51 68.4306   1
   1   2  -6 1529.72 68.3365   2
   1  -2  -6 1438.15 68.8946  27
   1  -2  -6 1579.11 68.8189  26
  -1   2   6 1553.82 68.9355  29
  -1  -2   6 1561.33 68.5560  30
   1  -2  -6 1565.21 68.8275  29
  -1   2   6 1433.07 68.9099  30
  -1   2   6 1543.40 68.7231  28
   1  -2  -6 1521.08 68.6335  28
  -1   2   6 1452.83 69.0005  27
   1  -2  -6 1390.67 68.8342  30
   1   2  -6 1530.71 68.5649  24
  -1   2   6 1378.63 68.7948  26
   1  -2  -6 1412.74 68.5556  25
   1  -2  -6 1495.45 68.8531  22
  -1   2   6 1376.21 68.9342  23
  -1  -2   6 1539.15 68.7874  21
  -1  -2   6 1500.25 68.5972  25
   1  -2  -6 1345.27 68.7293  24
  -1  -2   6 1571.19 68.5766  24
  -1   2   6 1503.95 68.8926  24
   1  -2  -6 1562.86 68.9684  23
  -1  -2   6 1572.94 68.5828   8
   1   2  -6 1519.12 68.4956   9
   1  -2  -6 1715.17 68.6653   8
   1  -2  -6 1482.91 68.7289  21
  -1   2   6 1428.97 68.7918  21
   1  -2  -6 1505.82 68.7939  19
   1   2  -6 1501.40 68.4296  20
   1  -2  -6 1640.72 68.6674  20
  -1  -2   6 1502.08 68.4673  20
   1   2  -6 1517.15 68.4010  18
  -1  -2   6 1545.93 68.3729  18
   1   2  -6 1557.52 68.5567  16
   1  -2  -6 1581.05 68.7115  16
  -1  -2   6 1481.37 68.6012  16
   1  -2  -6 1447.97 68.6382  17
   1   2  -6 1522.30 68.9192  15
   1  -2  -6 1462.39 68.5722  14
  -1   2   6 1472.26 68.7627  10
   1  -2  -6 1457.18 68.6550  10
   1  -2  -6 1456.92 68.6941  11
   1  -2  -6 1515.98 68.9120  12
  -1   2   6 1471.77 68.7988  11
  -1  -2   6 1457.49 68.6395  12
  -1  -2   6 1510.10 68.7647  11
  -1   2   6 1533.52 69.0036  12
  -1  -2   5 2377.90 100.782   4
  -1  -2   5 2198.18 100.861   5
   1   2  -5 2357.56 101.037   6
   1   2  -5 2337.82 100.949   5
   1   2  -5 2231.34 100.764   4
   1  -2  -5 2089.66 100.826   2
   1  -2  -5 2213.72 100.915   1
   1  -2  -5 2008.84 100.843   3
  -1   2   5 2162.54 100.883   3
   1   2  -5 2273.84 100.784   2
  -1  -2   5 2117.93 100.882  30
  -1   2   5 2072.79 101.230  30
  -1   2   5 2058.52 101.254  27
   1  -2  -5 2240.52 101.282  27
  -1   2   5 2160.28 101.203  29
   1  -2  -5 2193.36 101.242  30
   1  -2  -5 2349.38 101.183  29
   1  -2  -5 2332.04 101.146  26
  -1   2   5 2321.87 101.082  28
   1  -2  -5 2347.36 101.028  28
  -1   2   5 2254.00 101.222  24
   1   2  -5 2305.89 100.897  24
  -1   2   5 2100.22 101.274  23
   1  -2  -5 2018.28 101.100  24
   1  -2  -5 2293.68 101.194  22
   1  -2  -5 2297.58 101.294  23
  -1  -2   5 2276.21 100.947  25
  -1  -2   5 2246.26 100.893  24
   1  -2  -5 2183.25 100.956  25
  -1  -2   5 2257.21 100.906   8
   1  -2  -5 2561.13 101.047   8
   1   2  -5 2258.25 100.905   9
   1   2  -5 2265.44 100.798  18
  -1  -2   5 2223.20 100.814  20
   1  -2  -5 2052.03 100.951  20
   1  -2  -5 2193.30 101.124  19
   1   2  -5 2249.50 100.789  20
  -1  -2   5 2179.66 100.776  18
   1  -2  -5 2292.14 101.113  21
   1  -2  -5 2151.96 100.994  17
   1   2  -5 2209.39 101.203  15
   1  -2  -5 2229.23 101.035  16
   1  -2  -5 2184.65 100.958  14
  -1  -2   5 2231.82 101.167  15
   1   2  -5 2222.99 100.907  16
   1  -2  -5 2120.42 101.053  11
  -1  -2   5 2216.96 100.995  12
   1  -2  -5 2187.48 101.231  12
  -1   2   5 2178.24 101.292  12
   1  -2  -5 2269.67 101.047  10
  -1  -2   4 300.767 13.8474   6
   1   2  -4 302.663 13.7149   4
  -1  -2   4 300.591 13.7221   4
   1   2  -4 305.904 13.8674   5
   1   2  -4 311.563 13.9078   6
  -1   2   4 294.725 13.8669   3
   1  -2  -4 298.270 13.8802   1
   1  -2  -4 294.579 13.8561   3
   1  -2  -4 305.322 13.8262   2
  -1  -2   4 302.109 13.6924   2
   1   2  -4 305.603 13.7341   2
   1  -2  -4 282.976 14.0937  27
  -1  -2   4 297.453 13.7797  30
   1  -2  -4 323.740 13.9456  28
   1  -2  -4 301.955 13.9855  26
   1  -2  -4 283.109 14.0785  30
  -1   2   4 294.564 14.1577  27
  -1   2   4 285.984 13.9070  28
   1  -2  -4 294.758 14.0118  29
  -1   2   4 308.566 14.1732  30
   1  -2  -4 293.906 13.8732  25
   1  -2  -4 272.182 14.0031  24
   1   2  -4 304.320 13.7434  24
  -1  -2   4 321.021 13.8216  25
  -1  -2   4 295.526 13.7442  24
   1  -2  -4 268.745 14.0630  23
  -1   2   4 280.623 14.1171  23
  -1   2   4 291.370 14.0580  24
   1  -2  -4 268.100 13.9794  22
   1  -2  -4 287.488 13.8488   8
  -1  -2   4 305.448 13.7685   8
   1   2  -4 317.023 13.8418   9
   1  -2  -4 303.215 13.8967  20
   1  -2  -4 297.679 13.9661  19
   1   2  -4 302.618 13.6539  20
   1  -2  -4 305.430 13.8942  17
  -1  -2   4 298.109 13.7040  18
  -1  -2   4 301.333 13.6675  20
   1  -2  -4 296.129 13.9764  21
   1  -2  -4 275.822 13.8667  16
   1  -2  -4 278.886 13.8363  14
   1   2  -4 273.609 14.0136  15
   1   2  -4 278.620 13.7478  16
  -1   2   4 302.015 13.9097  14
  -1  -2   4 294.385 14.0213  15
   1  -2  -4 290.050 13.9513  11
   1  -2  -4 295.473 13.9089  10
  -1   2   4 285.747 14.1133  12
   1  -2  -4 263.822 14.0251  12
   1   2  -3 41.4003 2.15733   6
   1   2  -3 32.7617 1.96437   4
  -1  -2   3 35.4809 2.08636   6
   1   2  -3 34.0344 2.12821   5
   1   2  -3 32.9157 1.97698   2
   1  -2  -3 37.1181 2.19951   3
   1  -2  -3 35.2508 2.12341   2
   1  -2  -3 38.0379 2.17240  28
  -1   2   3 40.2953 2.22944  28
  -1   2   3 32.7951 2.34000  27
  -1   2   3 35.4262 2.38160  30
   1  -2  -3 32.3108 2.38789  30
   1  -2  -3 31.0031 2.15362  26
  -1  -2   3 34.2906 1.96270  25
  -1   2   3 35.2808 2.27682  24
   1  -2  -3 35.2020 2.30213  22
  -1  -2   3 31.4639 1.91831  24
  -1   2   3 32.8233 2.34898  23
  -1   2   3 31.4441 2.29242  22
  -1  -2   3 36.4408 1.91690   8
   1   2  -3 36.2317 2.11190   9
  -1  -2   3 34.9249 1.79801  20
   1  -2  -3 38.6039 2.19165  19
   1  -2  -3 36.7582 2.11517  17
   1  -2  -3 37.0085 2.11133  14
  -1  -2   3 31.8583 2.26230  15
   1   2  -3 33.3932 1.94952  16
  -1   2   3 39.1192 2.15939  14
   1   2  -3 30.1886 2.21248  15
   1  -2  -3 33.1265 2.12540  16
  -1   2   3 37.1223 2.37967  12
   1  -2  -3 35.4537 2.14514  10
  -1  -2   2 468.791 19.6224   6
   1   2  -2 448.723 19.6526   6
  -1  -2   2 448.667 19.6377   5
   1   2  -2 434.129 19.5885   4
   1   2  -2 444.927 19.6755   5
   1  -2  -2 405.693 19.7015   3
   1  -2  -2 428.143 19.6894   2
   1   2  -2 437.155 19.6064   2
  -1   2   2 445.021 19.7995  30
  -1   2   2 414.617 19.6710  28
   1  -2  -2 434.729 19.6288  26
  -1   2   2 421.940 19.7917  27
  -1  -2   2 425.978 19.4857  25
  -1   2   2 410.531 19.7056  24
   1  -2  -2 465.954 19.7219  22
  -1   2   2 422.599 19.7587  23
   1  -2  -2 399.345 19.3981   7
  -1  -2   2 421.343 19.4427   8
   1   2  -2 431.126 19.6371   9
  -1   2   2 397.185 19.3949   7
  -1  -2   2 427.427 19.6474   9
   1  -2  -2 439.165 19.5942  19
  -1  -2   2 435.215 19.7274  15
   1   2  -2 450.615 19.7579  15
  -1   2   2 394.507 19.6503  14
  -1   2   2 434.370 19.7727  12
   1   2  -1 67.6560 3.50933   4
  -1  -2   1 70.0275 3.53133   5
  -1  -2   1 64.5108 3.50744   4
   1   2  -1 71.7666 3.60422   5
  -1  -2   1 72.7765 3.46118   6
  -1   2   1 72.5545 3.70802   3
  -1  -2   1 72.3785 3.50652   2
   1   2  -1 69.7780 3.52297   2
   1  -2  -1 75.8774 3.71924   3
  -1   2   1 67.5161 3.59358  30
  -1   2   1 62.4027 3.53896  24
   1  -2  -1 69.7262 3.51433  22
   1  -2  -1 69.7067 3.38435   7
  -1  -2   1 69.9959 3.55706   9
   1   2  -1 66.4865 3.56152   9
   1  -2  -1 64.9517 3.62682   9
   1  -2  -1 68.5420 3.36299  19
   1   2  -1 67.5284 3.61091  15
  -1  -2   1 65.1541 3.59737  15
   1  -2  -1 72.1906 3.29698  15
  -1   2   1 66.5684 3.56163  12
  -1  -2   0 15.1702 1.15141   4
  -1  -2   0 15.3871 1.21122   5
   1   2   0 14.3917 1.16655   4
   1   2   0 13.7699 1.21752   5
  -1  -2   0 15.7324 1.07673   6
  -1  -2   0 16.2163 1.14109   2
  -1   2   0 15.8897 1.43491   3
   1   2   0 16.6439 1.21942   2
   1  -2   0 17.7841 1.42295   3
  -1   2   0 12.7005 1.11843  30
   1   2   0 15.4777 0.87005  28
   1  -2   0 14.3693 1.06847  22
  -1  -2   0 13.9746 1.18493   9
   1   2   0 14.1995 1.25585   9
  -1   2   0 14.3477 1.25702   9
   1  -2   0 15.9173 1.15655   7
   1  -2   0 12.5000 1.35299  18
   1  -2   0 14.6764 0.99338  15
   1   2   0 14.1537 1.24776  15
   1   2   0 15.0643 0.97506  14
  -1  -2   0 13.7850 1.28867  15
  -1   2   0 14.2392 1.07800  12
  -1  -2   0 12.8439 1.20722  13
  -1  -2  -1 2841.63 124.351   4
  -1  -2  -1 2642.38 124.303   5
  -1  -2  -1 2729.73 124.193   6
  -1   2  -1 2897.84 124.523   3
   1   2   1 2698.57 124.346   2
  -1  -2  -1 2881.93 124.334   2
  -1   2  -1 2704.68 124.222  30
   1   2   1 2653.63 124.217  28
  -1  -2  -1 2767.12 124.127  25
   1  -2   1 2914.13 124.464   6
  -1   2  -1 2764.61 124.312   9
  -1  -2  -1 2904.35 124.147   8
  -1   2  -1 2847.78 124.485   6
  -1  -2  -1 2666.55 124.348   9
   1  -2   1 2882.48 124.422   7
  -1   2  -1 2960.72 124.516  18
  -1  -2  -1 2419.31 124.173  20
   1  -2   1 2648.90 124.443  18
   1   2   1 2737.10 124.270  14
   1  -2   1 2814.28 124.327  15
  -1  -2  -1 2670.03 124.411  15
  -1  -2  -1 2733.25 124.361  13
  -1  -2  -2 733.577 35.2813   6
  -1  -2  -2 783.702 35.4218   5
  -1  -2  -2 805.638 35.4940   4
  -1   2  -2 801.880 35.6517   3
  -1  -2  -2 808.851 35.4696   2
   1   2   2 782.938 35.4501  28
   1   2   2 766.829 35.6217  22
  -1  -2  -2 803.007 35.3321  25
  -1   2  -2 825.255 35.6716   6
  -1  -2  -2 785.472 35.4472   7
   1   2   2 715.791 35.3009   6
  -1  -2  -2 767.448 35.5402   9
  -1  -2  -2 820.583 35.3678   8
  -1   2  -2 809.873 35.6906   7
  -1   2  -2 801.605 35.4245   9
  -1   2  -2 790.053 35.3117  19
   1  -2   2 800.046 35.6538  18
  -1   2  -2 798.757 35.6829  18
   1   2   2 796.671 35.6020  17
  -1  -2  -2 751.190 35.4122  20
   1  -2   2 772.303 35.3265  19
   1  -2   2 756.755 35.5716  15
   1   2   2 740.601 35.4720  14
   1   2   2 815.158 35.5736  10
  -1  -2  -2 769.559 35.5316  13
  -1  -2  -3 0.17550 0.64526   4
  -1   2  -3 0.55999 0.93258   6
  -1  -2  -3 1.12524 0.57217   5
  -1  -2  -3 0.91114 0.65065   2
  -1   2  -3-0.33432 0.87554   3
   1   2   3-0.19742 0.89682  26
   1   2   3 0.28821 0.88581  22
   1   2   3-0.04971 0.58819  25
   1  -2   3 0.75982 0.52234  23
  -1  -2  -3 0.66789 0.55849  25
  -1  -2  -3 0.71671 0.78070   9
   1  -2   3 0.16314 0.56871   9
  -1   2  -3 1.06859 0.60199   9
  -1  -2  -3 0.40299 0.59811   8
  -1  -2  -3 0.22337 0.59304   7
   1   2   3 0.32936 0.63200   7
  -1   2  -3 0.10871 0.99940   7
   1  -2   3 0.05404 0.64269  19
  -1   2  -3 1.53299 1.03370  18
  -1   2  -3 0.69358 0.65086  19
  -1  -2  -3 0.56029 0.73771  20
   1   2   3-0.30016 0.92521  19
   1  -2   3 0.47968 1.04046  15
   1   2   3 0.64326 0.84488  17
   1   2   3-0.14569 0.71163  14
   1   2   3 1.43499 0.82877  10
  -1  -2  -3 0.15408 0.82858  11
  -1  -2  -3 0.90661 0.66344  13
  -1  -2  -4 139.482 6.30380   4
  -1   2  -4 139.567 6.56661   6
   1   2   4 130.622 6.27006   4
  -1  -2  -4 125.133 6.14781   5
   1  -2   4 133.708 6.44734   1
   1  -2   4 135.864 6.38267   2
  -1   2  -4 136.673 6.44807   3
  -1  -2  -4 132.510 6.25085   2
   1  -2   4 136.407 6.41997   3
   1   2   4 127.697 6.28859   2
   1   2   4 114.521 6.58026  26
  -1  -2  -4 129.405 6.57073  29
   1  -2   4 138.111 6.24889  27
   1  -2   4 134.726 6.28247  23
  -1  -2  -4 141.333 6.31571  25
   1   2   4 114.061 6.54795  22
   1   2   4 132.600 6.34014  25
  -1  -2  -4 124.553 6.39551   9
  -1   2  -4 130.650 6.18573   9
   1   2   4 121.183 6.39811   9
   1  -2   4 141.749 6.19633   9
  -1  -2  -4 123.402 6.31102   7
   1   2   4 125.114 6.31270   7
  -1  -2  -4 122.788 6.30386   8
  -1   2  -4 135.120 6.69858   7
  -1  -2  -4 134.289 6.47837  21
   1  -2   4 128.086 6.37755  19
  -1  -2  -4 134.505 6.58665  19
  -1   2  -4 133.384 6.36340  19
  -1  -2  -4 136.420 6.42208  20
  -1   2  -4 131.860 6.62120  18
   1   2   4 118.002 6.60304  19
   1   2   4 127.133 6.43603  14
   1  -2   4 127.270 6.38927  16
  -1  -2  -4 122.879 6.43223  16
   1   2   4 134.956 6.61225  17
   1   2   4 143.916 6.58691  10
  -1   2  -4 136.354 6.15676  12
  -1  -2  -4 132.485 6.49295  11
  -1  -2  -4 128.708 6.36449  13
  -1  -2  -5 1383.46 60.9241   6
  -1  -2  -5 1303.25 60.9607   5
  -1   2  -5 1421.71 61.4458   6
  -1  -2  -5 1376.55 61.1168   4
   1   2   5 1324.11 61.1059   4
   1  -2   5 1402.30 61.3263   6
   1  -2   5 1358.87 61.2501   1
  -1   2  -5 1397.05 61.2646   3
   1  -2   5 1378.42 61.2324   3
   1   2   5 1320.80 61.1288   2
   1  -2   5 1344.92 61.1933   2
  -1  -2  -5 1326.31 61.4726  29
  -1   2  -5 1408.46 61.1131  30
   1   2   5 1304.10 61.5478  26
   1  -2   5 1384.36 61.1944  27
  -1  -2  -5 1352.27 61.2152  25
  -1  -2  -5 1330.92 61.5674  23
   1   2   5 1318.96 61.5352  22
   1   2   5 1188.38 61.2198  25
   1  -2   5 1367.69 61.2348  23
  -1  -2  -5 1328.65 61.2896   9
  -1  -2  -5 1359.00 61.2477   8
  -1   2  -5 1364.27 61.0366   9
  -1  -2  -5 1341.65 61.2240   7
   1   2   5 1302.03 61.1934   7
  -1   2  -5 1387.24 61.6424   7
  -1  -2  -5 1324.01 61.3088  20
   1   2   5 1272.96 61.5843  19
  -1   2  -5 1321.46 61.3091  19
  -1  -2  -5 1351.29 61.5049  19
  -1  -2  -5 1378.23 61.3703  21
  -1   2  -5 1323.77 61.4767  18
   1  -2   5 1360.07 61.3663  19
   1   2   5 1281.18 61.4903  17
  -1  -2  -5 1285.17 61.3627  16
   1  -2   5 1376.98 61.3646  16
  -1  -2  -5 1400.78 61.2457  13
   1   2   5 1372.14 61.4833  10
   1   2   5 1291.68 61.2035  13
  -1  -2  -5 1302.57 61.3768  11
   1  -2   5 1349.75 61.2500  13
   1   2   5 1310.03 61.3807  14
  -1   2  -5 1382.80 61.1074  12
  -1  -2  -6 209.718 9.50975   6
   1  -2   6 223.480 9.94218   6
  -1  -2  -6 198.823 9.62600   4
  -1  -2  -6 203.003 9.45708   5
   1  -2   6 205.564 9.74772   5
   1   2   6 204.477 9.65960   4
  -1   2  -6 229.934 10.0869   6
  -1   2  -6 219.268 9.80635   3
   1  -2   6 206.499 9.71857   2
   1   2   6 205.817 9.68479   2
   1  -2   6 203.462 9.78163   1
   1  -2   6 218.227 9.78306   3
  -1   2  -6 218.904 9.77177  30
   1  -2   6 205.315 9.85570  27
  -1  -2  -6 197.177 10.2173  30
  -1  -2  -6 196.619 10.1995  27
   1   2   6 200.820 10.2333  26
  -1  -2  -6 210.997 10.1831  29
  -1  -2  -6 202.233 10.1011  22
   1  -2   6 217.784 9.93295  23
   1   2   6 188.555 9.87552  25
  -1  -2  -6 167.192 10.0190  24
   1   2   6 174.559 10.0880  22
   1  -2   6 200.576 10.0406  25
  -1  -2  -6 208.550 9.85559  25
  -1  -2  -6 209.620 10.3150  23
  -1   2  -6 213.683 9.61156   9
   1   2   6 198.296 9.81233   7
  -1   2  -6 221.714 10.3539   7
  -1  -2  -6 211.190 9.86122   7
  -1  -2  -6 208.935 9.91943   9
  -1  -2  -6 195.010 9.87210   8
   1   2   6 186.915 10.2176  19
   1   2   6 193.530 10.0482  21
  -1   2  -6 215.901 10.1692  18
   1  -2   6 229.349 10.0969  18
  -1  -2  -6 213.686 10.0326  21
  -1  -2  -6 202.479 10.1329  19
  -1   2  -6 205.123 9.98540  19
  -1  -2  -6 211.314 9.98687  20
   1  -2   6 198.851 10.0465  19
  -1  -2  -6 193.121 9.99524  16
   1  -2   6 210.076 10.0298  16
   1   2   6 195.268 10.1712  17
  -1  -2  -6 199.281 10.0272  11
  -1  -2  -6 199.499 9.78896  13
   1  -2   6 213.905 9.82671  13
   1   2   6 213.338 10.1494  10
  -1  -2  -6 200.119 10.2174  12
  -1   2  -6 216.675 9.77894  12
  -1   2  -7 5419.85 232.654   6
   1   2   7 4940.20 232.172   4
   1  -2   7 5329.22 232.473   6
   1  -2   7 5003.68 232.269   5
  -1  -2  -7 5203.19 232.107   6
  -1  -2  -7 5207.12 232.159   4
   1  -2   7 5006.60 232.284   1
   1   2   7 5033.54 232.211   2
   1  -2   7 5198.15 232.227   2
   1  -2   7 5148.16 232.267   3
  -1   2  -7 5218.05 232.285   3
  -1   2  -7 5346.16 232.391  30
  -1  -2  -7 4987.61 232.765  30
   1  -2   7 5184.03 232.524  27
   1   2   7 4817.10 232.818  26
  -1  -2  -7 4805.94 232.773  27
  -1  -2  -7 5144.21 232.742  29
   1  -2   7 5237.59 232.572  23
  -1  -2  -7 5137.63 232.716  22
  -1  -2  -7 5055.53 232.848  23
  -1  -2  -7 4628.45 232.669  24
   1  -2   7 4989.58 232.635  25
   1   2   7 4575.34 232.741  22
   1   2   7 5194.89 232.528  25
  -1  -2  -7 5489.37 232.475  25
   1  -2   7 4972.47 232.630   8
  -1  -2  -7 5178.36 232.466   7
   1   2   7 4982.91 232.407   7
  -1   2  -7 5309.01 232.956   7
  -1  -2  -7 5107.94 232.494   9
  -1   2  -7 5213.33 232.170   9
  -1  -2  -7 5040.47 232.472   8
   1   2   7 4744.96 232.852  19
   1  -2   7 5270.67 232.590  18
   1   2   7 5204.47 232.750  21
  -1   2  -7 5147.41 232.607  19
   1  -2   7 4941.58 232.681  19
   1  -2   7 5262.26 232.632  20
  -1   2  -7 5306.54 232.743  18
  -1  -2  -7 5318.76 232.796  19
  -1  -2  -7 5046.01 232.591  21
  -1  -2  -7 5678.90 232.616  20
  -1  -2  -7 5246.08 232.642  18
   1   2   7 4997.48 232.806  17
  -1  -2  -7 5183.83 232.549  14
   1  -2   7 5200.21 232.660  16
  -1  -2  -7 5125.96 232.621  16
  -1  -2  -7 5215.37 232.835  12
  -1  -2  -7 5388.63 232.682  11
  -1   2  -7 5255.75 232.406  12
   1   2   7 5079.87 232.745  10
   1  -2   7 5112.36 232.331  13
  -1  -2  -7 4987.25 232.344  13
  -1  -2  -8 1.78619 0.70833   6
   1  -2   8 1.06854 0.86807   5
   1  -2   8 0.88207 1.21608   6
  -1   2  -8 1.59971 1.33328   6
  -1  -2  -8 0.30642 0.60828   4
   1  -2   8 0.66735 0.65343   4
   1   2   8 0.05777 0.69138   4
  -1  -2  -8 0.96101 0.68676   1
   1   2   8 1.31615 0.70724   2
   1  -2   8 1.36921 0.72091   2
   1  -2   8 0.93525 0.81957   3
   1  -2   8 0.83822 0.79713   1
  -1  -2  -8 1.36857 1.43332  29
  -1  -2  -8 2.51736 1.63854  30
  -1  -2  -8 0.19045 1.53255  27
  -1   2  -8 1.72392 1.07701  30
   1  -2   8 1.08239 1.19595  27
   1  -2   8 1.84010 1.31509  21
  -1  -2  -8-0.77539 1.61830  23
  -1  -2  -8 2.60895 1.46747  24
   1  -2   8 1.74846 1.28413  25
   1   2   8 1.09366 1.18134  25
  -1  -2  -8 0.49503 1.38742  22
   1  -2   8 2.62329 1.31634  23
  -1  -2  -8 0.34794 1.21793  25
  -1   2  -8 0.41313 1.24765  24
   1   2   8 1.45401 1.45313  26
   1  -2   8 0.79411 1.28310   8
  -1  -2  -8 0.37639 1.10560   9
  -1  -2  -8-1.10549 1.19377   8
   1   2   8 0.54298 1.34080  10
  -1  -2  -8 0.49271 0.94918   7
  -1   2  -8 0.20600 1.29562   7
  -1   2  -8 0.98735 0.78885   9
  -1   2  -8 0.99384 1.37805  18
  -1  -2  -8 1.27644 1.38897  21
   1   2   8 0.64869 1.56519  19
  -1  -2  -8-0.54540 1.33193  20
  -1  -2  -8 1.19208 1.19934  18
   1   2   8-0.17262 1.30164  21
   1  -2   8 0.94204 1.30781  18
  -1   2  -8 0.89801 1.35590  19
   1  -2   8 0.45193 1.16531  20
   1  -2   8 1.74851 1.39093  19
  -1  -2  -8 0.71130 1.48461  19
  -1  -2  -8 1.06547 1.34954  16
   1   2   8 1.36729 1.40730  17
  -1  -2  -8 0.13175 1.30360  14
   1  -2   8 1.60589 1.18442  16
  -1   2  -8 0.93218 1.37097  15
  -1  -2  -8 1.58135 0.99444  13
  -1   2  -8-0.44817 1.07757  12
  -1  -2  -8-0.37379 1.56030  12
  -1  -2  -8-0.45243 1.37852  11
   1  -2   8 1.41753 0.92746  13
   1  -2   9 1475.22 68.5844   6
  -1   2  -9 1566.06 68.8534   6
   1  -2   9 1487.26 68.2181   4
  -1  -2  -9 1492.26 68.2981   6
  -1  -2  -9 1437.96 68.1823   4
   1  -2   9 1547.20 68.3282   5
   1  -2   9 1549.86 68.2696   3
  -1  -2  -9 1433.00 68.1705   1
   1  -2   9 1490.22 68.2641   1
   1   2   9 1489.30 68.2454   2
  -1  -2  -9 1420.99 68.2299   3
   1  -2   9 1533.89 68.2159   2
  -1  -2  -9 1464.47 69.0044  26
   1  -2   9 1609.65 69.2004  29
  -1   2  -9 1499.64 68.6429  30
  -1  -2  -9 1351.34 68.9387  30
  -1  -2  -9 1470.09 69.0858  27
  -1  -2  -9 1622.24 69.0725  29
   1  -2   9 1496.94 68.8278  27
   1   2   9 1473.71 69.1881  29
  -1   2  -9 1589.09 68.8549  24
  -1  -2  -9 1504.84 68.9740  22
   1   2   9 1596.59 69.2887  26
   1   2   9 1356.02 68.7295  25
  -1   2  -9 1555.45 68.9868  26
  -1  -2  -9 1495.60 68.8194  21
  -1  -2  -9 1459.49 69.1412  23
   1  -2   9 1587.98 69.0707  21
   1  -2   9 1540.45 68.9003  23
  -1  -2  -9 1419.49 68.6332  25
  -1  -2  -9 1419.33 68.9690  24
   1  -2   9 1473.04 68.9159  25
  -1   2  -9 1570.00 69.2571   7
  -1  -2  -9 1641.99 68.7788   8
   1  -2   9 1523.32 68.9378   8
  -1  -2  -9 1546.23 68.7400   7
  -1   2  -9 1504.24 68.3181   9
  -1  -2  -9 1508.80 68.7123   9
   1   2   9 1534.17 68.9802  20
  -1  -2  -9 1656.74 68.8730  20
  -1  -2  -9 1548.76 68.8790  18
  -1  -2  -9 1491.34 69.0132  19
   1   2   9 1470.04 69.0130  21
   1  -2   9 1462.02 69.0417  19
   1  -2   9 1603.22 68.7963  18
  -1   2  -9 1527.47 68.9460  19
  -1   2  -9 1478.42 68.9571  18
   1  -2   9 1564.05 68.9044  20
   1   2   9 1434.67 69.2611  19
   1  -2   9 1539.70 68.9797  16
   1   2   9 1556.24 69.2006  17
  -1   2  -9 1561.24 69.4735  15
  -1  -2  -9 1489.56 68.7362  14
  -1  -2  -9 1571.78 68.9352  16
  -1  -2  -9 1466.92 69.0955  12
  -1  -2  -9 1512.24 68.4868  13
  -1  -2  -9 1418.16 68.8458  11
   1  -2   9 1569.10 68.4072  13
  -1   2  -9 1532.11 68.6977  12
  -1  -2 -10 822.741 37.6659   6
   1  -2  10 859.237 37.6220   5
   1  -2  10 818.276 37.4565   4
  -1   2 -10 892.924 38.2745   6
   1  -2  10 817.967 37.9408   6
   1   2  10 791.561 37.4979   2
   1  -2  10 820.602 37.4948   1
  -1  -2 -10 772.470 37.4375   1
  -1  -2 -10 748.984 37.4939   3
   1  -2  10 818.648 37.4450   2
   1  -2  10 861.976 37.5061   3
  -1  -2 -10 787.886 38.3798  30
  -1  -2 -10 813.027 38.4607  26
   1   2  10 731.909 38.4966  29
  -1  -2 -10 847.740 38.4369  29
   1  -2  10 777.685 38.5010  29
  -1  -2 -10 787.147 38.4625  27
  -1   2 -10 858.511 38.0894  30
   1  -2  10 811.638 38.2366  27
  -1  -2 -10 803.839 38.0901  28
   1  -2  10 861.418 38.4673  21
  -1  -2 -10 848.165 38.4414  24
  -1  -2 -10 830.580 38.3882  22
  -1  -2 -10 890.758 38.1141  25
   1  -2  10 844.534 38.3468  23
  -1  -2 -10 765.430 38.4735  23
  -1   2 -10 893.881 38.4460  26
  -1   2 -10 852.403 38.2437  24
   1   2  10 813.498 38.6745  26
   1   2  10 784.197 38.1835  25
   1  -2  10 794.083 38.3009  25
  -1  -2 -10 791.132 38.1678  21
   1  -2  10 902.317 38.4327   8
  -1  -2 -10 870.645 38.1764   7
  -1  -2 -10 869.530 38.1447   8
  -1   2 -10 855.926 38.6971   7
  -1   2 -10 864.191 37.6650   9
  -1  -2 -10 806.870 38.0706   9
   1  -2  10 876.175 38.1232  18
   1  -2  10 857.072 38.5437  19
   1  -2  10 862.176 38.3277  20
  -1   2 -10 841.882 38.3653  18
  -1  -2 -10 844.565 38.5003  19
  -1  -2 -10 805.330 38.2229  18
   1   2  10 816.627 38.4621  21
  -1  -2 -10 845.956 38.1835  20
  -1   2 -10 844.877 38.3395  19
   1   2  10 852.191 38.3977  20
   1   2  10 823.650 38.7092  19
   1   2  10 804.198 38.4978  16
   1  -2  10 824.702 38.3886  16
  -1  -2 -10 845.680 38.3215  16
  -1   2 -10 793.042 38.8410  15
  -1  -2 -10 834.468 38.1291  14
  -1  -2 -10 800.440 38.4539  12
  -1  -2 -10 796.056 37.7966  13
  -1  -2 -10 849.605 38.3074  11
   1   2  10 766.339 38.4158  11
  -1   2 -10 809.703 38.0850  12
   1  -2  10 880.756 37.6948  13
   1  -2  11 244.296 11.4794   6
  -1   2 -11 264.317 11.8600   6
   1  -2  11 245.119 11.0771   5
   1  -2  11 238.364 10.8244   4
  -1  -2 -11 229.217 11.1926   6
  -1  -2 -11 219.764 10.8801   3
   1  -2  11 237.910 10.8213   2
   1  -2  11 234.478 10.8506   1
  -1  -2 -11 208.309 10.8307   1
   1   2  11 252.372 12.3378  29
  -1   2 -11 240.108 11.6482  30
  -1  -2 -11 245.373 12.1076  26
   1  -2  11 246.623 12.2834  29
  -1  -2 -11 234.434 12.1066  27
  -1  -2 -11 216.375 11.9247  30
  -1  -2 -11 239.674 11.9882  29
   1  -2  11 239.434 11.8822  27
   1  -2  11 243.912 12.0711  21
   1   2  11 244.407 12.3279  26
  -1  -2 -11 249.208 11.9907  22
   1   2  11 225.654 11.7705  25
  -1   2 -11 223.713 11.9339  26
   1  -2  11 232.296 11.8886  25
  -1  -2 -11 223.360 12.0530  23
  -1  -2 -11 237.198 11.6401  25
  -1  -2 -11 236.874 11.7850  21
   1  -2  11 239.814 11.9709  23
  -1   2 -11 242.762 11.8359  24
   1  -2  11 241.394 11.9500   8
  -1  -2 -11 256.776 11.7235   8
  -1   2 -11 260.414 12.3514   7
  -1  -2 -11 232.279 11.6112   9
  -1   2 -11 259.463 11.1883   9
  -1  -2 -11 238.721 11.7225   7
  -1  -2 -11 235.402 11.7997  18
   1   2  11 233.514 12.3441  19
  -1   2 -11 243.234 11.9384  18
   1   2  11 226.227 11.9123  20
   1   2  11 231.107 12.0469  21
   1  -2  11 251.360 11.6383  18
   1  -2  11 249.076 11.8804  20
  -1   2 -11 246.412 11.9334  19
  -1   2 -11 212.840 12.3264  15
   1   2  11 227.693 12.1287  16
   1  -2  11 244.011 12.0435  16
  -1  -2 -11 233.963 11.8997  10
  -1   2 -11 243.256 11.6808  12
   1   2  11 243.264 12.1721  11
   1  -2  11 249.331 11.1259  13
  -1  -2 -11 233.863 11.2927  13
  -1  -2 -11 223.821 12.0029  12
  -1  -2 -11 253.516 11.9286  11
   1  -2  12 9.37004 1.65846   6
   1  -2  12 10.4071 1.13051   5
  -1  -2 -12 12.5436 1.35914   6
  -1   2 -12 11.3105 1.78802   6
   1   2  12 9.63076 2.26352  29
   1  -2  12 10.7891 1.94180  27
   1  -2  12 9.82912 2.20609  29
  -1  -2 -12 11.2411 2.37423  27
  -1   2 -12 9.88846 1.90694  30
  -1   2 -12 11.7840 2.11839  24
   1  -2  12 14.3581 2.16130  23
   1  -2  12 8.65818 2.03073  25
  -1  -2 -12 8.01784 2.44712  23
   1   2  12 7.85906 1.85120  25
  -1  -2 -12 10.9152 2.27097  22
  -1   2 -12 8.74084 2.08254  26
  -1   2 -12 13.3546 2.25233   7
  -1  -2 -12 9.09719 1.69191   9
  -1   2 -12 9.55935 1.26229   9
   1  -2  12 9.61180 2.04758   8
  -1  -2 -12 11.9568 1.85835   7
   1   2  12 5.66241 1.94025  20
   1   2  12 14.7631 2.23787  21
   1  -2  12 11.5119 1.84247  18
   1  -2  12 9.03764 2.07024  21
  -1   2 -12 7.19340 1.92907  18
   1  -2  12 12.7181 1.98489  20
   1   2  12 9.67869 2.27796  19
  -1  -2 -12 7.35304 1.81593  18
  -1   2 -12 6.91278 2.06269  19
  -1   2 -12 9.09131 2.65079  15
   1   2  12 9.25208 2.24842  16
   1  -2  12 12.1354 2.17909  16
  -1  -2 -12 9.34797 1.38176  13
   1  -2  12 8.26714 1.10572  13
   1   2  12 7.94587 2.28215  11
  -1   2 -12 11.7271 1.99164  12
   1  -2  13 108.136 5.85751   6
  -1   2 -13 111.548 6.25240   6
   1  -2  13 107.163 5.31855   5
  -1  -2 -13 104.881 5.60304   6
   1  -2  13 98.8956 6.63558  29
   1   2  13 105.887 6.78614  29
  -1   2 -13 99.9103 6.03579  30
   1  -2  13 110.815 6.39590  27
  -1   2 -13 106.808 6.30963  24
   1  -2  13 97.7930 6.45738  21
   1  -2  13 108.721 6.44607  25
   1   2  13 117.967 6.44297  25
   1  -2  13 107.577 6.47079  23
  -1   2 -13 109.898 5.51811   9
  -1   2 -13 107.903 6.72610   7
   1  -2  13 116.595 6.49285   8
  -1  -2 -13 99.8763 5.96531   9
  -1  -2 -13 111.477 6.19276   7
   1   2  13 113.596 6.54736  20
  -1  -2 -13 110.240 6.35398  18
  -1   2 -13 120.140 6.52103  18
   1  -2  13 107.805 6.36579  20
   1  -2  13 125.419 6.11269  18
   1   2  13 107.710 6.92392  19
   1   2  13 97.7504 6.50721  21
  -1   2 -13 117.147 7.10749  15
   1  -2  13 103.895 6.52046  16
   1   2  13 108.387 6.69273  16
   1  -2  13 106.947 5.31839  13
  -1   2 -13 105.533 6.13960  12
  -1  -2 -13 108.304 5.64306  13
   1   2  13 107.760 6.69303  11
  -1  -2 -14 99.2970 5.60698   6
  -1   2 -14 113.890 6.33077   6
   1  -2  14 101.317 5.82303   6
   1  -2  14 102.770 5.23329   5
  -1   2 -14 115.383 6.18965  30
   1  -2  14 110.456 6.47759  27
   1  -2  14 96.0595 6.77780  29
   1   2  14 105.575 6.84778  29
   1   2  14 120.969 6.59278  25
   1  -2  14 113.303 6.62885  23
  -1   2 -14 101.513 6.74528   7
  -1  -2 -14 101.949 6.15775   7
  -1   2 -14 115.686 5.52246   9
  -1  -2 -14 106.419 6.05021   9
   1  -2  14 103.966 6.44711   8
   1  -2  14 108.322 6.69565  21
  -1   2 -14 118.426 6.49673  18
   1  -2  14 119.520 6.08517  18
   1   2  14 100.676 6.51542  20
   1  -2  14 106.432 6.48943  20
   1   2  14 99.3367 6.66111  21
  -1  -2 -14 106.130 6.30364  18
   1   2  14 99.0082 6.91142  19
   1   2  14 98.7336 6.72921  16
  -1   2 -14 99.0379 7.00239  15
   1  -2  14 109.317 6.67944  16
  -1  -2 -14 99.9601 5.55064  13
   1  -2  14 109.006 5.21137  13
   1  -2  14 115.325 6.84611  11
  -1   2 -14 108.650 6.26209  12
   1   2  14 98.9365 6.60134  11
   1  -2  15 637.680 31.5042   5
  -1   2 -15 682.169 32.5787   6
  -1  -2 -15 675.694 31.9704   6
  -1   2 -15 721.670 32.5390  30
   1  -2  15 655.393 33.2766  29
   1   2  15 704.827 33.4417  29
   1  -2  15 693.986 32.8651  27
   1   2  15 711.237 32.9019  25
   1  -2  15 701.285 32.9729  23
  -1   2 -15 721.884 33.2538   7
  -1   2 -15 713.659 31.8125   9
   1  -2  15 689.509 32.9017   8
   1   2  15 748.189 33.0197   8
  -1  -2 -15 724.882 32.6652   7
  -1  -2 -15 728.127 32.4317   9
   1   2  15 654.589 33.0619  21
   1  -2  15 758.047 32.9728  20
   1   2  15 669.763 33.4840  19
   1   2  15 678.389 33.0224  20
   1  -2  15 671.426 33.0736  21
  -1   2 -15 675.893 32.7190  18
  -1  -2 -15 667.273 32.6521  18
  -1   2 -15 706.553 33.7585  15
   1   2  15 726.442 33.3841  16
   1  -2  15 701.652 33.1141  16
  -1   2 -15 704.949 32.5526  12
   1  -2  15 708.978 31.4631  13
   1   2  15 672.431 33.1392  11
   1  -2  15 665.906 33.1496  11
  -1  -2 -15 661.099 31.8459  13
  -1  -2 -16 8.10618 1.61022   6
  -1   2 -16 7.22583 2.19949   6
   1  -2  16 13.6740 3.03233  29
  -1   2 -16 8.13767 2.35432  30
   1  -2  16 5.32057 2.34282  27
   1   2  16 8.23414 2.72964  29
   1  -2  16 9.01257 2.74622  23
   1   2  16 10.5360 2.55396  25
   1  -2  16 8.35357 2.42434   8
  -1   2 -16 9.84652 1.49184   9
  -1   2 -16 12.7152 2.72406   7
   1   2  16 5.48999 2.27232   8
  -1  -2 -16 13.0005 2.32580   7
  -1  -2 -16 6.50701 2.04614   9
   1   2  16 7.29419 2.58287  21
   1  -2  16 6.10495 2.78339  21
   1   2  16 13.0242 2.78715  20
   1  -2  16 15.4836 2.61643  20
   1   2  16 6.54558 2.96990  19
  -1   2 -16 8.85278 2.52393  18
  -1  -2 -16 10.1540 2.50151  18
   1   2  16 10.4230 2.78365  16
[truncated: 3,991,320 more chars]
