# Supplementary material for: Crystal structure of ethyl 2-(3-amino-5-oxo-2-tosyl-2,5-di­hydro-1H-pyrazol-1-yl)acetate
Source: Acta Crystallogr E Crystallogr Commun. 2021 May 14;77(Pt 6):615–7. doi: 10.1107/S2056989021004795 (PMC8183440; doi:10.1107/S2056989021004795)
Supplement: Supplementary file 2 [file e-77-00615-Isup2.hkl]

data_I                                                                          
_shelx_title ' elg_nb11 in P2(1)/c'                                             
_shelx_refln_list_code          4                                               
_shelx_F_calc_maximum      265.22                                               
_exptl_crystal_F_000       712.00                                               
_reflns_d_resolution_high  0.6058                                               
                                                                                
loop_                                                                           
 _space_group_symop_operation_xyz                                               
 'x, y, z'                                                                      
 '-x, y+1/2, -z+1/2'                                                            
 '-x, -y, -z'                                                                   
 'x, -y-1/2, z-1/2'                                                             
                                                                                
_cell_length_a     9.1398                                                       
_cell_length_b    11.1525                                                       
_cell_length_c    16.3795                                                       
_cell_angle_alpha  90.000                                                       
_cell_angle_beta   97.081                                                       
_cell_angle_gamma  90.000                                                       
                                                                                
_shelx_F_squared_multiplier     1.000                                           
                                                                                
loop_                                                                           
 _refln_index_h                                                                 
 _refln_index_k                                                                 
 _refln_index_l                                                                 
 _refln_F_squared_calc                                                          
 _refln_F_squared_meas                                                          
 _refln_F_squared_sigma                                                         
 _refln_observed_status                                                         
   1   0   0       7427.15       7237.54       146.31 o                         
   2   0   0      16750.49      16751.44       267.51 o                         
   3   0   0        355.57        340.28         5.81 o                         
   4   0   0      11875.60      12750.57       182.61 o                         
   5   0   0        755.78        805.79        12.68 o                         
   6   0   0          1.00          0.06         0.71 o                         
   7   0   0        545.55        540.71        10.75 o                         
   8   0   0        786.52        720.74        15.60 o                         
   9   0   0        973.85        994.45        20.99 o                         
  10   0   0        393.36        422.53        13.24 o                         
  11   0   0          1.22          0.38         2.36 o                         
  12   0   0        171.40        187.82         5.73 o                         
  13   0   0         36.20         35.14         3.73 o                         
  14   0   0         18.32         14.20         3.35 o                         
   1   1   0       5092.51       5205.27        55.34 o                         
   2   1   0        548.99        606.69         6.61 o                         
   3   1   0        144.97        162.66         1.98 o                         
   4   1   0        210.44        183.59         2.10 o                         
   5   1   0       1080.01       1086.40        11.22 o                         
   6   1   0        151.49        156.20         1.97 o                         
   7   1   0         75.87         61.46         1.44 o                         
   8   1   0         21.27         23.07         1.17 o                         
   9   1   0        305.35        284.01         5.61 o                         
  10   1   0         61.00         59.39         1.92 o                         
  11   1   0         52.74         53.81         2.42 o                         
  12   1   0         14.38         10.74         2.09 o                         
  13   1   0        230.44        233.46         6.34 o                         
  14   1   0         89.26         85.01         7.11 o                         
   0   2   0      46869.95      47773.23       684.24 o                         
   1   2   0         34.35         25.30         0.41 o                         
   2   2   0       1402.80       1500.26        13.64 o                         
   3   2   0        472.53        478.25         5.04 o                         
   4   2   0        350.56        391.91         4.13 o                         
   5   2   0          0.28          3.79         0.36 o                         
   6   2   0          8.67         13.63         0.52 o                         
   7   2   0         15.64         17.51         0.80 o                         
   8   2   0         18.75         18.75         1.11 o                         
   9   2   0        353.76        359.36         5.78 o                         
  10   2   0        112.23        117.71         2.77 o                         
  11   2   0          8.83          7.95         1.46 o                         
  12   2   0         24.08         19.06         2.01 o                         
  13   2   0          0.00         -0.76         1.82 o                         
  14   2   0          4.75          2.57         2.84 o                         
   1   3   0        274.62        282.64         2.66 o                         
   2   3   0          6.25          7.06         0.27 o                         
   3   3   0       3607.26       3884.42        34.46 o                         
   4   3   0       3793.43       3689.17        35.60 o                         
   5   3   0       2657.79       2593.42        24.65 o                         
   6   3   0         50.31         36.71         0.71 o                         
   7   3   0       1006.43       1013.59        11.84 o                         
   8   3   0        267.51        277.38         3.72 o                         
   9   3   0          0.33          0.82         0.61 o                         
  10   3   0          0.02          0.58         1.26 o                         
  11   3   0          5.18          3.50         1.47 o                         
  12   3   0         19.91         20.30         1.97 o                         
  13   3   0        146.48        143.02         3.79 o                         
  14   3   0        311.54        311.51         8.90 o                         
   0   4   0         90.79         81.56         1.52 o                         
   1   4   0       1761.48       1835.94        15.51 o                         
   2   4   0       1108.80       1289.14        11.02 o                         
   3   4   0       1012.06       1248.08        11.03 o                         
   4   4   0        609.39        681.19         5.93 o                         
   5   4   0         45.46         75.04         0.98 o                         
   6   4   0        180.27        184.28         2.11 o                         
   7   4   0        846.61        815.34         8.78 o                         
   8   4   0        698.56        736.76         8.02 o                         
   9   4   0        100.71         90.59         1.59 o                         
  10   4   0        226.22        204.31         4.27 o                         
  11   4   0        192.15        193.09         3.87 o                         
  12   4   0          1.20         -0.46         1.73 o                         
  13   4   0         50.69         50.92         2.58 o                         
  14   4   0          7.62          2.24         3.23 o                         
   1   5   0       2569.47       2905.72        24.06 o                         
   2   5   0        183.55        208.93         1.96 o                         
   3   5   0       2325.18       2516.70        22.11 o                         
   4   5   0       1509.67       1758.89        16.09 o                         
   5   5   0        103.08         88.78         1.15 o                         
   6   5   0        943.06        939.79        10.07 o                         
   7   5   0         33.24         28.84         0.79 o                         
   8   5   0         88.62         84.45         1.21 o                         
   9   5   0         54.55         53.02         1.35 o                         
  10   5   0         34.17         31.58         1.74 o                         
  11   5   0          1.20          2.34         1.31 o                         
  12   5   0        147.13        146.05         3.08 o                         
  13   5   0         50.17         42.10         2.45 o                         
  14   5   0         11.24         13.83         4.71 o                         
   0   6   0         60.86         42.54         1.13 o                         
   1   6   0       1618.14       1714.42        14.83 o                         
   2   6   0          2.30          0.38         0.36 o                         
   4   6   0        800.58        858.31         7.87 o                         
   5   6   0         75.04         81.21         1.26 o                         
   6   6   0          0.26          0.94         0.55 o                         
   7   6   0        580.17        549.96         7.18 o                         
   8   6   0        408.10        419.06         4.96 o                         
   9   6   0        436.23        432.51         6.08 o                         
  10   6   0        259.58        263.42         4.66 o                         
  11   6   0        363.15        369.55         6.71 o                         
  12   6   0         15.54         14.08         1.88 o                         
  13   6   0          1.47          0.01         2.18 o                         
   1   7   0        104.05        139.84         1.43 o                         
   2   7   0        227.45        293.62         2.67 o                         
   3   7   0          1.33          1.66         0.38 o                         
   4   7   0       1890.75       1759.82        18.63 o                         
   5   7   0          3.12          8.44         0.71 o                         
   6   7   0       1384.09       1259.66        15.33 o                         
   7   7   0        334.37        310.07         4.62 o                         
   8   7   0        109.75        112.00         1.98 o                         
   9   7   0        113.66        121.02         3.00 o                         
  10   7   0        305.46        309.72         5.89 o                         
  11   7   0         25.35         25.68         1.88 o                         
  12   7   0          0.84          2.71         2.11 o                         
  13   7   0         61.50         65.17         6.07 o                         
   0   8   0          0.04          1.40         0.70 o                         
   1   8   0          2.09          1.96         0.43 o                         
   2   8   0        268.99        262.76         2.99 o                         
   3   8   0        155.12        158.02         1.95 o                         
   4   8   0        264.74        265.42         3.21 o                         
   5   8   0        142.54        150.50         2.27 o                         
   6   8   0         13.24         16.03         0.87 o                         
   7   8   0         21.08         26.90         1.89 o                         
   8   8   0          2.78          3.04         0.98 o                         
   9   8   0         75.73         77.77         2.01 o                         
  10   8   0        199.83        211.91         6.61 o                         
  11   8   0        180.81        177.67         5.57 o                         
  12   8   0         44.48         40.59         2.46 o                         
  13   8   0         30.11         31.31         6.53 o                         
   1   9   0         39.43         32.77         0.82 o                         
   2   9   0          4.32          4.41         0.57 o                         
   3   9   0        357.28        374.98         4.01 o                         
   4   9   0       1389.23       1412.60        15.08 o                         
   5   9   0         21.51         24.11         0.86 o                         
   6   9   0         60.20         61.02         1.79 o                         
   7   9   0          0.07          0.50         1.11 o                         
   8   9   0         17.06         12.20         1.08 o                         
   9   9   0         42.02         37.21         1.56 o                         
  10   9   0         26.52         27.23         1.78 o                         
  11   9   0        142.74        157.63         3.88 o                         
  12   9   0        226.53        215.02         8.21 o                         
  13   9   0        241.46        243.28        16.15 o                         
   0  10   0       2343.23       2286.10        35.10 o                         
   1  10   0        903.07        879.83         8.74 o                         
   2  10   0          0.13          1.09         0.61 o                         
   3  10   0       1746.41       1682.30        17.30 o                         
   4  10   0       1419.24       1309.73        14.00 o                         
   5  10   0        262.92        275.33         3.66 o                         
   6  10   0        143.70        137.09         2.41 o                         
   7  10   0          0.36          0.06         1.01 o                         
   8  10   0         70.38         81.39         2.52 o                         
   9  10   0        277.66        288.29         5.76 o                         
  10  10   0         28.25         26.68         2.29 o                         
  11  10   0         28.06         25.15         2.70 o                         
  12  10   0        119.54        116.15         4.84 o                         
   1  11   0        370.58        361.29         4.53 o                         
   2  11   0         15.82         16.91         0.84 o                         
   3  11   0        430.12        379.76         4.78 o                         
   4  11   0         26.60         21.78         1.05 o                         
   5  11   0        105.90         91.14         1.76 o                         
   6  11   0         34.30         34.20         1.37 o                         
   7  11   0         19.46         22.12         1.21 o                         
   8  11   0          2.52          0.78         1.14 o                         
   9  11   0         20.36         18.46         1.54 o                         
  10  11   0        178.86        184.65         8.63 o                         
  11  11   0         38.25         45.67         3.75 o                         
   0  12   0        359.03        347.95         6.55 o                         
   1  12   0        172.78        177.25         2.95 o                         
   2  12   0          4.03          3.11         0.87 o                         
   3  12   0         96.05         80.97         1.72 o                         
   4  12   0        222.04        221.52         3.62 o                         
   5  12   0         15.04         13.50         1.24 o                         
   6  12   0        371.89        379.26         6.08 o                         
   7  12   0        107.36        109.18         2.61 o                         
   8  12   0         82.42         90.02         2.45 o                         
   9  12   0         24.11         21.53         2.47 o                         
  10  12   0        215.29        218.34         6.88 o                         
  11  12   0         61.30         47.89         7.77 o                         
   1  13   0        144.89        140.13         2.84 o                         
   2  13   0         14.27         16.20         1.24 o                         
   3  13   0        144.08        163.34         3.12 o                         
   4  13   0        358.48        349.00         4.90 o                         
   5  13   0        756.39        770.18        12.14 o                         
   6  13   0        145.98        168.46         3.41 o                         
   7  13   0        149.45        156.48         4.21 o                         
   8  13   0         38.37         31.80         2.10 o                         
   9  13   0         75.21         81.46         3.53 o                         
  10  13   0          2.35         -0.76         5.90 o                         
   0  14   0         14.50         10.42         1.50 o                         
   1  14   0         84.70         87.50         2.07 o                         
   2  14   0        132.15        137.47         2.97 o                         
   3  14   0          0.14          1.34         1.25 o                         
   4  14   0         19.03         16.51         1.35 o                         
   5  14   0          7.95          9.69         1.44 o                         
   6  14   0         87.90         94.36         3.65 o                         
   7  14   0         28.85         27.79         1.90 o                         
   8  14   0          2.76          1.59         2.04 o                         
   9  14   0          8.22          7.78         3.80 o                         
   1  15   0          1.08          2.26         1.36 o                         
   2  15   0          4.29          2.37         1.34 o                         
   3  15   0        104.41        110.79         3.28 o                         
   4  15   0        398.51        422.65         6.10 o                         
   5  15   0         16.32         12.03         1.59 o                         
   6  15   0          4.86          7.80         1.84 o                         
   7  15   0        119.92        118.90         4.06 o                         
   8  15   0         33.92         30.16         3.59 o                         
   0  16   0          0.83          1.69         2.60 o                         
   1  16   0          3.30          3.47         1.67 o                         
   2  16   0        398.75        416.96         6.56 o                         
   3  16   0        294.06        328.77         5.02 o                         
   4  16   0          0.42         -0.29         1.66 o                         
   5  16   0         88.59         89.31         3.08 o                         
   6  16   0         13.58          9.39         2.95 o                         
   7  16   0         70.51         60.80         8.11 o                         
   1  17   0         99.07        106.98         3.21 o                         
   2  17   0         11.18          7.88         2.22 o                         
   3  17   0          2.89         -0.81         2.58 o                         
   4  17   0          0.25         -0.86         4.62 o                         
   0  18   0        127.18        140.45        11.37 o                         
   3  18   0         54.15         52.71         8.55 o                         
 -14   1   1         57.65         46.67         3.21 o                         
 -13   1   1        302.48        308.37         6.59 o                         
 -12   1   1        137.79        138.85         3.44 o                         
 -11   1   1        634.42        674.53        11.49 o                         
 -10   1   1        205.46        192.71         3.69 o                         
  -9   1   1       1286.78       1208.72        15.43 o                         
  -8   1   1        462.15        447.74         6.17 o                         
  -7   1   1         31.42         30.19         1.12 o                         
  -6   1   1          0.07          0.85         0.40 o                         
  -5   1   1        474.46        480.32         4.98 o                         
  -4   1   1          1.88          1.08         0.33 o                         
  -3   1   1        724.97        628.14         6.72 o                         
  -2   1   1       3979.81       3813.25        39.79 o                         
  -1   1   1       9838.73      10120.13        93.41 o                         
   0   1   1        361.68        337.11         7.24 o                         
   1   1   1       2381.56       2382.25        26.94 o                         
   2   1   1         31.53         19.15         0.58 o                         
   3   1   1       2411.77       2557.07        29.76 o                         
   4   1   1        526.81        500.05         5.78 o                         
   5   1   1        646.90        697.57         7.29 o                         
   6   1   1        109.93         82.89         1.31 o                         
   7   1   1          1.66          3.01         0.76 o                         
   8   1   1        103.64        102.56         1.99 o                         
   9   1   1         44.24         35.19         1.81 o                         
  10   1   1         44.62         42.34         1.73 o                         
  11   1   1        254.81        249.74         4.82 o                         
  12   1   1          2.30          5.36         1.76 o                         
  13   1   1        413.32        446.12         8.76 o                         
  14   1   1        343.77        348.62        10.84 o                         
 -14   2   1        389.20        408.05        11.03 o                         
 -13   2   1         27.88         28.52         2.12 o                         
 -12   2   1        217.84        223.96         5.18 o                         
 -11   2   1          1.08          1.55         1.46 o                         
 -10   2   1          0.79          2.01         1.23 o                         
  -9   2   1        306.91        286.41         4.46 o                         
  -8   2   1       2178.74       2132.78        24.03 o                         
  -7   2   1        106.64         94.03         1.45 o                         
  -6   2   1        329.92        307.47         2.98 o                         
  -5   2   1         69.31         82.40         0.93 o                         
  -4   2   1         22.15         14.50         0.48 o                         
  -3   2   1        139.37        143.06         1.60 o                         
  -2   2   1        292.22        348.57         3.38 o                         
  -1   2   1        125.48        117.71         1.31 o                         
   0   2   1      11897.72      12160.34       109.47 o                         
   1   2   1       4600.46       4714.86        45.15 o                         
   2   2   1      11814.30      12032.82       113.21 o                         
   3   2   1        504.87        504.96         5.29 o                         
   4   2   1        882.10       1102.92        11.12 o                         
   5   2   1        127.77        150.33         1.86 o                         
   6   2   1        272.58        284.68         3.36 o                         
   7   2   1         79.64         75.25         2.01 o                         
   8   2   1       1315.82       1300.57        18.40 o                         
   9   2   1        485.45        448.94         6.57 o                         
  10   2   1        212.16        228.48         4.27 o                         
  11   2   1        117.43        121.83         3.01 o                         
  12   2   1        243.09        238.13         6.24 o                         
  13   2   1        285.01        273.27         5.74 o                         
  14   2   1         12.79         10.03         3.56 o                         
 -14   3   1         85.23         83.41         3.97 o                         
 -13   3   1        169.61        162.62         4.96 o                         
 -12   3   1         79.73         82.93         3.34 o                         
 -11   3   1        241.48        251.85         4.60 o                         
 -10   3   1         79.90         79.35         1.76 o                         
  -9   3   1         79.15         74.36         1.41 o                         
  -8   3   1        118.15        123.99         1.78 o                         
  -7   3   1        276.13        262.38         3.00 o                         
  -6   3   1         21.32         20.34         0.46 o                         
  -5   3   1        244.48        235.61         2.26 o                         
  -4   3   1        366.34        327.27         3.10 o                         
  -3   3   1        205.77        313.45         3.13 o                         
  -2   3   1       1427.05       1529.59        13.21 o                         
  -1   3   1          1.58          1.23         0.27 o                         
   0   3   1       1378.65       1254.62        11.67 o                         
   1   3   1        667.98        701.95         6.87 o                         
   2   3   1         19.08          9.32         0.28 o                         
   3   3   1       4870.58       5274.89        48.84 o                         
   4   3   1       1738.24       1958.39        18.16 o                         
   5   3   1        450.90        557.04         5.56 o                         
   6   3   1        105.57        142.06         1.79 o                         
   7   3   1       1788.02       1827.97        22.29 o                         
   8   3   1          6.74          9.26         0.62 o                         
   9   3   1        198.09        192.62         4.23 o                         
  10   3   1         18.57         16.60         1.28 o                         
  11   3   1         73.58         67.33         3.08 o                         
  12   3   1          0.92         -1.01         1.78 o                         
  13   3   1          0.55          0.03         2.09 o                         
  14   3   1         25.70         26.16         3.47 o                         
 -14   4   1         68.23         65.44         4.44 o                         
 -13   4   1          2.26          0.48         1.88 o                         
 -12   4   1          6.12          4.16         1.70 o                         
 -11   4   1        101.69        100.71         3.08 o                         
 -10   4   1        508.19        484.24         7.94 o                         
  -9   4   1        411.16        369.29         5.54 o                         
  -8   4   1        296.16        324.41         3.84 o                         
  -7   4   1        598.66        535.76         5.09 o                         
  -6   4   1       1551.13       1508.15        13.02 o                         
  -5   4   1        428.92        447.08         4.37 o                         
  -4   4   1        427.24        470.89         4.15 o                         
  -3   4   1          5.52         16.97         0.45 o                         
  -2   4   1       3758.31       4167.14        32.93 o                         
  -1   4   1        193.13        181.27         1.94 o                         
   0   4   1         48.83         24.56         0.51 o                         
   1   4   1        283.43        290.23         2.76 o                         
   2   4   1        670.29        689.36         6.04 o                         
   3   4   1        278.26        241.55         2.31 o                         
   4   4   1        733.75        766.97         7.18 o                         
   5   4   1         14.65          6.09         0.38 o                         
   6   4   1         46.53         47.64         1.02 o                         
   7   4   1        119.93        111.68         1.80 o                         
   8   4   1         26.65         21.94         0.57 o                         
   9   4   1        102.48        102.39         1.98 o                         
  10   4   1        147.26        150.56         2.75 o                         
  11   4   1        219.27        222.12         4.25 o                         
  12   4   1         33.87         26.30         1.80 o                         
  13   4   1         19.36         19.71         1.98 o                         
  14   4   1         10.97          9.35         3.34 o                         
 -13   5   1          0.25          0.76         2.10 o                         
 -12   5   1          4.23          3.80         1.48 o                         
 -11   5   1          9.23          9.30         1.58 o                         
 -10   5   1        302.50        296.22         5.17 o                         
  -9   5   1         69.40         58.35         1.88 o                         
  -8   5   1          8.88         11.55         0.54 o                         
  -7   5   1        231.30        217.51         2.60 o                         
  -6   5   1        602.40        520.25         5.80 o                         
  -5   5   1       1909.73       1905.76        16.53 o                         
  -4   5   1        806.49        797.81         7.46 o                         
  -3   5   1        113.59         90.02         0.99 o                         
  -2   5   1       1713.30       1791.85        14.97 o                         
  -1   5   1       1112.54       1218.61        10.76 o                         
   0   5   1         32.69         28.40         0.59 o                         
   1   5   1        548.95        629.85         5.79 o                         
   2   5   1       2230.43       2466.24        22.88 o                         
   3   5   1       3100.72       3425.24        29.84 o                         
   4   5   1         14.48          4.39         0.37 o                         
   5   5   1       1094.26       1092.15        10.30 o                         
   6   5   1       5572.08       5521.58        59.07 o                         
   7   5   1       2671.06       2649.34        28.48 o                         
   8   5   1          1.07          1.30         0.52 o                         
   9   5   1        403.74        389.63         4.79 o                         
  10   5   1        486.56        479.77         7.44 o                         
  11   5   1         28.94         26.34         1.40 o                         
  12   5   1        177.64        175.07         3.38 o                         
  13   5   1         13.16         14.83         2.09 o                         
  14   5   1          5.52          4.09         6.15 o                         
 -13   6   1          0.08          1.35         2.40 o                         
 -12   6   1          0.00         -1.04         1.73 o                         
 -11   6   1          2.99          2.58         1.32 o                         
 -10   6   1          5.46          6.08         1.05 o                         
  -9   6   1         90.27         90.10         1.38 o                         
  -8   6   1        111.46        103.78         1.97 o                         
  -7   6   1        759.98        710.58         8.14 o                         
  -6   6   1          0.96          0.10         0.71 o                         
  -5   6   1          2.86          3.42         0.53 o                         
  -4   6   1          7.40         18.21         0.52 o                         
  -3   6   1       2093.63       2293.06        19.08 o                         
  -2   6   1          9.85          5.81         0.36 o                         
  -1   6   1        153.56        147.60         1.57 o                         
   0   6   1         77.11         82.04         1.13 o                         
   1   6   1        373.04        426.81         3.90 o                         
   2   6   1         42.40         74.18         0.99 o                         
   3   6   1        333.03        424.04         3.97 o                         
   4   6   1        378.24        407.66         3.91 o                         
   5   6   1        215.86        209.02         2.56 o                         
   6   6   1         91.64         74.71         1.36 o                         
   7   6   1        464.16        406.23         4.98 o                         
   8   6   1          6.81          6.57         0.60 o                         
   9   6   1          9.34          8.07         0.88 o                         
  10   6   1        126.51        118.63         2.45 o                         
  11   6   1          4.57          5.05         1.20 o                         
  12   6   1         54.40         49.14         2.40 o                         
  13   6   1          1.17          0.85         1.98 o                         
  14   6   1         73.78         59.53         8.39 o                         
 -13   7   1         14.04         17.46         3.45 o                         
 -12   7   1         76.71         80.46         3.05 o                         
 -11   7   1        152.92        148.35         3.98 o                         
 -10   7   1        335.57        335.80         6.23 o                         
  -9   7   1          5.47          6.76         0.87 o                         
  -8   7   1        189.60        176.88         2.55 o                         
  -7   7   1        175.70        167.91         2.41 o                         
  -6   7   1          0.90          1.26         0.76 o                         
  -5   7   1        214.02        185.53         2.58 o                         
  -4   7   1         67.49         88.86         1.35 o                         
  -3   7   1        279.31        294.28         2.96 o                         
  -2   7   1        860.79        846.50         7.22 o                         
  -1   7   1       1056.86       1073.33         9.26 o                         
   0   7   1         64.21         62.40         0.99 o                         
   1   7   1         12.43         15.06         0.55 o                         
   2   7   1         19.84         28.23         0.61 o                         
   3   7   1        375.11        423.90         4.39 o                         
   4   7   1        206.19        226.30         2.70 o                         
   5   7   1        197.37        184.90         2.50 o                         
   6   7   1         29.38         35.63         0.98 o                         
   7   7   1        187.05        184.61         2.93 o                         
   8   7   1          1.26          1.06         0.75 o                         
   9   7   1         50.82         45.35         1.46 o                         
  10   7   1        251.01        252.85         4.00 o                         
  11   7   1          0.75          1.29         1.52 o                         
  12   7   1        253.52        247.89         6.11 o                         
  13   7   1        122.29        106.87         7.48 o                         
 -13   8   1        122.59        122.70        10.63 o                         
 -12   8   1         10.98          9.99         2.04 o                         
 -11   8   1         29.77         28.07         2.12 o                         
 -10   8   1          0.05          0.61         1.39 o                         
  -9   8   1        395.38        400.55         6.34 o                         
  -8   8   1        127.50        134.53         2.37 o                         
  -7   8   1        121.68        126.48         2.35 o                         
  -6   8   1          9.30          9.53         0.89 o                         
  -5   8   1        327.93        312.93         3.89 o                         
  -4   8   1        254.41        207.80         2.73 o                         
  -2   8   1        786.19        768.15         7.72 o                         
  -1   8   1       2014.70       2022.23        19.33 o                         
   0   8   1       2094.25       2094.74        20.92 o                         
   1   8   1        805.29        817.02         7.46 o                         
   2   8   1        800.39        752.88         7.75 o                         
   3   8   1       1538.22       1520.62        15.94 o                         
   4   8   1       1253.49       1229.14        13.18 o                         
   5   8   1          1.67          4.73         0.66 o                         
   6   8   1         75.86         57.62         1.52 o                         
   7   8   1        232.59        218.10         3.51 o                         
   8   8   1         42.04         42.65         1.41 o                         
   9   8   1         98.29        106.65         2.26 o                         
  10   8   1        231.33        240.74         6.30 o                         
  11   8   1        223.67        230.67         4.82 o                         
  12   8   1        137.77        148.27         6.31 o                         
  13   8   1          7.48          5.71         5.17 o                         
 -12   9   1         80.02         72.26         3.43 o                         
 -11   9   1         18.45         20.43         2.19 o                         
 -10   9   1        165.95        179.10         3.87 o                         
  -9   9   1         25.52         27.05         1.31 o                         
  -8   9   1         25.61         24.37         1.19 o                         
  -7   9   1        115.45        104.59         2.12 o                         
  -6   9   1         13.55         16.92         0.98 o                         
  -5   9   1         82.03         73.34         1.46 o                         
  -4   9   1       2101.16       1945.78        20.02 o                         
  -3   9   1         75.08         75.36         1.30 o                         
  -2   9   1         92.52         99.59         1.47 o                         
  -1   9   1        238.74        261.56         3.15 o                         
   0   9   1          0.64          0.33         0.60 o                         
   1   9   1         92.56         87.92         1.36 o                         
   2   9   1         47.22         38.67         1.04 o                         
   3   9   1       1295.50       1175.64        12.16 o                         
   4   9   1         53.38         49.85         1.22 o                         
   5   9   1         34.86         26.37         0.89 o                         
   6   9   1        486.43        458.27         6.21 o                         
   7   9   1          3.21          4.62         1.10 o                         
   8   9   1          0.03         -0.39         1.16 o                         
   9   9   1         46.52         47.10         2.06 o                         
  10   9   1        281.16        290.29         5.27 o                         
  11   9   1         23.56         23.55         2.12 o                         
  12   9   1         35.42         37.45         3.13 o                         
 -12  10   1          1.04          1.05         3.11 o                         
 -11  10   1         75.44         76.24         3.31 o                         
 -10  10   1         78.46         80.07         2.86 o                         
  -9  10   1         10.81         12.73         1.32 o                         
  -8  10   1         22.05         20.87         1.16 o                         
  -7  10   1         17.11         18.75         1.03 o                         
  -6  10   1         16.27         16.87         1.01 o                         
  -5  10   1        127.41        125.46         2.07 o                         
  -4  10   1         77.59         77.49         1.77 o                         
  -3  10   1          3.21          1.12         0.69 o                         
  -2  10   1       2348.78       2250.81        21.43 o                         
  -1  10   1          5.31         11.51         0.75 o                         
   0  10   1         71.11         67.89         1.38 o                         
   1  10   1          0.04         -0.17         0.64 o                         
   2  10   1       1998.42       1899.45        21.08 o                         
   3  10   1        235.28        259.65         3.34 o                         
   4  10   1          1.51          7.05         0.75 o                         
   5  10   1          0.03          0.33         0.74 o                         
   6  10   1         11.69          3.59         0.86 o                         
   7  10   1          1.49          2.40         0.98 o                         
   8  10   1         85.16         76.21         2.50 o                         
   9  10   1          2.58          1.70         1.14 o                         
  10  10   1        123.93        133.20         4.24 o                         
  11  10   1          2.54         -0.45         1.81 o                         
  12  10   1         17.25         11.22         3.25 o                         
 -11  11   1        131.24        126.38         7.35 o                         
 -10  11   1        185.89        190.91         8.75 o                         
  -9  11   1         21.34         19.22         1.50 o                         
  -8  11   1         13.90         15.45         1.23 o                         
  -7  11   1          0.66         -0.29         0.98 o                         
  -6  11   1          0.40         -0.69         0.97 o                         
  -5  11   1         90.95         97.19         1.77 o                         
  -4  11   1        980.68        959.85        11.33 o                         
  -3  11   1        733.79        689.99         7.91 o                         
  -2  11   1        357.51        356.30         4.05 o                         
  -1  11   1         20.44         29.82         0.95 o                         
   0  11   1         11.32         10.84         0.89 o                         
   1  11   1         86.30         76.65         1.87 o                         
   2  11   1        152.12        154.16         2.67 o                         
   3  11   1         48.44         62.49         1.39 o                         
   4  11   1        234.99        268.08         4.61 o                         
   5  11   1        284.01        291.46         4.13 o                         
   6  11   1        332.19        312.49         4.79 o                         
   7  11   1        130.06        131.63         2.78 o                         
   8  11   1         53.72         51.09         1.78 o                         
   9  11   1         16.50         19.87         1.51 o                         
  10  11   1         40.33         41.79         2.50 o                         
  11  11   1          1.58          0.88         3.09 o                         
 -11  12   1          4.09         -0.73         6.06 o                         
 -10  12   1          1.95          1.97         2.16 o                         
  -9  12   1        240.14        254.57         6.29 o                         
  -8  12   1        252.43        266.40         4.23 o                         
  -7  12   1         57.91         58.32         1.89 o                         
  -6  12   1         59.52         61.91         2.16 o                         
  -5  12   1          0.02          0.12         1.01 o                         
  -4  12   1         34.47         35.00         1.62 o                         
  -3  12   1         61.82         63.63         1.78 o                         
  -2  12   1         86.69         88.60         1.84 o                         
  -1  12   1        662.28        618.94         8.22 o                         
   0  12   1        194.69        213.83         2.97 o                         
   1  12   1          0.46          0.44         0.96 o                         
   2  12   1          3.69          2.68         0.97 o                         
   3  12   1        302.72        286.04         4.54 o                         
   4  12   1         18.77         12.38         1.16 o                         
   5  12   1          3.07          5.30         1.14 o                         
   6  12   1          3.78          4.48         1.45 o                         
   7  12   1         19.98         18.02         1.78 o                         
   8  12   1         67.01         68.46         2.33 o                         
   9  12   1        136.82        133.06         4.10 o                         
  10  12   1         30.40         35.71         3.77 o                         
  11  12   1         78.88         76.57         8.83 o                         
 -10  13   1          1.45         -0.32         3.95 o                         
  -9  13   1         29.40         26.17         2.29 o                         
  -8  13   1         35.78         39.51         1.99 o                         
  -7  13   1          0.00          0.94         1.35 o                         
  -6  13   1         50.43         55.70         1.71 o                         
  -5  13   1         19.03         21.25         1.42 o                         
  -4  13   1         15.91         17.96         1.33 o                         
  -3  13   1         11.74         15.56         1.27 o                         
  -2  13   1         72.15         77.12         1.91 o                         
  -1  13   1        135.67        122.33         2.52 o                         
   0  13   1          0.32          0.13         0.93 o                         
   1  13   1         31.10         26.46         1.60 o                         
   2  13   1          3.95          0.45         1.19 o                         
   3  13   1          2.69          3.63         1.34 o                         
   4  13   1        189.45        202.38         3.90 o                         
   5  13   1        130.96        136.20         3.48 o                         
   6  13   1         17.66         18.22         1.70 o                         
   7  13   1         27.06         25.70         2.02 o                         
   8  13   1         88.14         79.01         2.57 o                         
   9  13   1        150.73        167.71         6.40 o                         
  -9  14   1        106.07        100.06        11.16 o                         
  -8  14   1        111.70        117.21         3.05 o                         
  -7  14   1        308.14        317.86         6.67 o                         
  -6  14   1        710.35        749.37        11.63 o                         
  -5  14   1        189.21        203.13         3.34 o                         
  -4  14   1          0.02          0.16         1.35 o                         
  -3  14   1          7.41          5.85         1.23 o                         
  -2  14   1         64.89         55.87         2.16 o                         
  -1  14   1        184.65        185.16         3.25 o                         
   0  14   1         42.58         42.03         2.52 o                         
   1  14   1          0.23         -1.22         1.22 o                         
   2  14   1         21.36         22.47         1.57 o                         
   3  14   1        452.68        473.51         7.31 o                         
   4  14   1         14.90         17.59         1.54 o                         
   5  14   1         62.05         57.24         2.12 o                         
   6  14   1          0.55         -1.52         1.72 o                         
   7  14   1          0.02          1.33         1.78 o                         
   8  14   1         82.19         82.74         2.72 o                         
   9  14   1        279.14        275.97        16.87 o                         
  -8  15   1         77.17         77.05         5.14 o                         
  -7  15   1          0.01          0.71         2.23 o                         
  -6  15   1          4.38          3.45         1.61 o                         
  -5  15   1        239.59        251.48         4.96 o                         
  -4  15   1        353.90        387.47         5.74 o                         
  -3  15   1        315.25        333.56         4.78 o                         
  -2  15   1          2.45          3.28         1.43 o                         
  -1  15   1         24.09         17.33         1.43 o                         
   0  15   1          7.87          4.99         1.35 o                         
   1  15   1         83.20         85.72         2.35 o                         
   2  15   1         15.62         14.76         1.48 o                         
   3  15   1        384.24        402.04         6.80 o                         
   4  15   1         39.62         45.92         2.13 o                         
   5  15   1          8.20          7.72         1.55 o                         
   6  15   1        349.09        356.87         5.90 o                         
   7  15   1        488.80        524.37        13.09 o                         
   8  15   1         33.40         35.52         4.34 o                         
  -7  16   1         53.39         52.93         9.64 o                         
  -6  16   1        125.18        127.97         5.88 o                         
  -5  16   1         60.35         65.57         3.22 o                         
  -4  16   1        170.67        173.17         3.32 o                         
  -3  16   1        106.21        107.71         2.89 o                         
  -2  16   1         93.09         91.05         2.67 o                         
  -1  16   1          7.36          7.24         1.51 o                         
   0  16   1          0.02         -1.17         1.71 o                         
   1  16   1         62.73         59.61         2.55 o                         
   2  16   1         62.50         67.95         2.43 o                         
   3  16   1         39.16         37.97         2.43 o                         
   4  16   1         10.70          9.80         1.90 o                         
   5  16   1         40.32         36.37         2.48 o                         
   6  16   1         24.13         23.51         3.33 o                         
   7  16   1          1.66          2.24         3.54 o                         
  -4  17   1        543.81        573.81        26.20 o                         
  -3  17   1          5.37          3.21         2.61 o                         
  -2  17   1          9.25          4.14         2.29 o                         
  -1  17   1         41.59         36.36         2.11 o                         
   0  17   1         67.86         72.47         3.46 o                         
   1  17   1         37.28         36.53         2.51 o                         
   2  17   1         10.70          9.62         2.74 o                         
   3  17   1         17.14         13.72         2.94 o                         
   4  17   1        117.10        116.38         7.54 o                         
  -3  18   1          5.20         10.87         6.77 o                         
   0  18   1        242.21        238.80        15.63 o                         
   2  18   1         84.78         91.60         7.04 o                         
 -14   0   2        422.17        421.51        11.93 o                         
 -13   0   2         49.83         49.88         4.20 o                         
 -12   0   2        208.20        221.46         5.89 o                         
 -11   0   2         54.84         52.96         2.89 o                         
 -10   0   2          0.66          3.82         1.53 o                         
  -9   0   2         13.79         19.85         1.65 o                         
  -8   0   2        144.47        149.27         4.65 o                         
  -7   0   2        350.53        382.78         7.97 o                         
  -6   0   2        474.15        503.88         7.66 o                         
  -5   0   2        479.18        556.24         7.85 o                         
  -4   0   2       5964.79       6310.92        78.18 o                         
  -3   0   2         57.22         46.43         0.91 o                         
  -2   0   2        658.37        759.85        10.49 o                         
  -1   0   2          4.28          9.72         0.27 o                         
   0   0   2       4698.99       4842.23        41.29 o                         
   1   0   2        265.18        272.69         3.39 o                         
   2   0   2      70343.70      72576.81       816.28 o                         
   3   0   2      10281.14      10648.43       138.76 o                         
   4   0   2        140.90        109.04         1.70 o                         
   5   0   2        271.64        236.88         3.33 o                         
   6   0   2        139.03        154.17         2.66 o                         
   7   0   2        760.84        779.08        14.03 o                         
   8   0   2        296.34        242.43         4.46 o                         
   9   0   2          0.14         -0.13         0.94 o                         
  10   0   2        592.15        616.85        11.93 o                         
  11   0   2        585.89        568.55        12.14 o                         
  12   0   2        798.19        813.24        20.62 o                         
  13   0   2        242.77        253.88         8.26 o                         
  14   0   2         88.43         85.66         6.55 o                         
 -14   1   2          3.81          5.06         2.20 o                         
 -13   1   2        128.80        134.72         3.33 o                         
 -12   1   2         94.18         87.75         3.02 o                         
 -11   1   2        220.05        232.78         4.23 o                         
 -10   1   2         59.87         63.40         2.26 o                         
  -9   1   2        171.52        159.42         4.24 o                         
  -8   1   2         19.80         15.03         0.87 o                         
  -7   1   2         90.12         93.85         1.62 o                         
  -6   1   2         28.61         28.76         0.67 o                         
  -5   1   2       1786.69       1807.60        17.62 o                         
  -4   1   2          0.37          1.25         0.35 o                         
  -3   1   2        544.93        523.55         4.68 o                         
  -2   1   2       1698.36       1680.24        15.96 o                         
  -1   1   2      10012.23      10005.84        77.74 o                         
   0   1   2       1832.15       1877.66        12.87 o                         
   1   1   2        511.92        500.12         4.77 o                         
   2   1   2        916.35       1052.96         9.98 o                         
   3   1   2        407.77        404.55         4.27 o                         
   4   1   2       1474.90       1588.68        16.10 o                         
   5   1   2        127.00        129.87         1.66 o                         
   6   1   2        102.85         92.93         1.30 o                         
   7   1   2        327.24        315.97         4.44 o                         
   8   1   2          0.46          1.39         0.82 o                         
   9   1   2          4.27          1.54         0.75 o                         
  10   1   2         53.79         50.95         1.70 o                         
  11   1   2          3.11          2.72         1.45 o                         
  12   1   2          0.42          5.94         1.92 o                         
  13   1   2         51.03         54.86         2.69 o                         
  14   1   2          0.52          1.29         3.03 o                         
 -14   2   2         35.45         33.40         2.66 o                         
 -13   2   2          3.70          1.65         1.70 o                         
 -12   2   2         38.75         39.56         2.05 o                         
 -11   2   2          0.59          2.55         1.09 o                         
 -10   2   2         29.59         28.47         1.28 o                         
  -9   2   2         10.37          6.38         1.07 o                         
  -8   2   2         22.80         30.94         0.86 o                         
  -7   2   2        991.13       1032.38        10.59 o                         
  -6   2   2          4.34          3.77         0.37 o                         
  -5   2   2         10.18         17.07         0.45 o                         
  -4   2   2        199.61        258.46         2.38 o                         
  -3   2   2        953.66       1050.00         9.86 o                         
  -2   2   2       1135.78       1217.53        11.04 o                         
  -1   2   2        739.03        734.21         6.56 o                         
   0   2   2       1457.22       1489.52        13.23 o                         
   1   2   2       1328.07       1337.15        12.09 o                         
   2   2   2      20426.72      21802.37       200.58 o                         
   3   2   2       3586.45       3671.03        36.17 o                         
   4   2   2          0.03          3.55         0.40 o                         
   5   2   2        107.03        121.44         1.68 o                         
   6   2   2          2.48          1.77         0.49 o                         
   7   2   2        411.42        403.19         4.90 o                         
   8   2   2          6.93          8.46         0.90 o                         
   9   2   2          8.81          9.93         0.95 o                         
  10   2   2         36.73         33.80         1.38 o                         
  11   2   2          4.92          9.03         1.71 o                         
  12   2   2         58.90         62.86         2.62 o                         
  13   2   2         32.12         28.76         2.63 o                         
  14   2   2         27.53         21.03         3.24 o                         
 -14   3   2         43.48         50.95         3.75 o                         
 -13   3   2         20.46         24.22         1.92 o                         
 -12   3   2        117.54        120.92         3.21 o                         
 -11   3   2        300.57        302.04         5.33 o                         
 -10   3   2        412.33        392.21         5.58 o                         
  -9   3   2        262.27        261.09         3.45 o                         
  -8   3   2         72.21         72.52         1.25 o                         
  -7   3   2          3.72          4.10         0.39 o                         
  -6   3   2        529.79        503.05         4.39 o                         
  -5   3   2        310.88        273.23         2.57 o                         
  -4   3   2       1049.09       1217.81        10.67 o                         
  -3   3   2       1908.50       1802.69        15.31 o                         
  -2   3   2       4962.52       5096.17        41.91 o                         
  -1   3   2       1270.24       1161.97        11.26 o                         
   0   3   2        316.41        269.25         2.70 o                         
   1   3   2        460.69        523.23         4.65 o                         
   2   3   2        636.46        652.01         5.47 o                         
   3   3   2       1268.91       1447.37        13.28 o                         
   4   3   2        673.47        740.33         7.18 o                         
   5   3   2        731.27        748.20         6.82 o                         
   6   3   2       3852.28       3773.75        40.24 o                         
   7   3   2       3504.59       3505.67        42.77 o                         
   8   3   2         43.91         37.72         0.99 o                         
   9   3   2        143.38        143.94         2.31 o                         
  10   3   2        190.13        211.14         4.16 o                         
  11   3   2         46.67         40.10         1.70 o                         
  12   3   2         65.66         63.60         2.91 o                         
  13   3   2          8.89          7.70         2.20 o                         
  14   3   2         97.82         92.71         4.77 o                         
 -14   4   2          0.04          0.65         2.95 o                         
 -13   4   2          2.74          3.11         1.79 o                         
 -12   4   2          1.39          3.05         1.68 o                         
 -11   4   2          9.69         10.48         1.46 o                         
 -10   4   2         88.24         83.55         2.83 o                         
  -9   4   2        294.98        265.51         3.40 o                         
  -8   4   2       1157.58       1151.04        12.86 o                         
  -7   4   2        741.46        684.71         6.66 o                         
  -6   4   2        988.91        980.70         9.42 o                         
  -5   4   2         34.64         34.17         0.70 o                         
  -4   4   2       3226.43       3520.30        32.70 o                         
  -3   4   2       1767.32       1853.18        16.31 o                         
  -2   4   2        806.82        814.97         6.99 o                         
  -1   4   2         12.73         20.64         0.50 o                         
   0   4   2       1031.29       1192.57        12.15 o                         
   1   4   2       2150.59       2133.87        18.96 o                         
   2   4   2        530.18        532.45         4.49 o                         
   4   4   2        100.99        137.83         1.47 o                         
   5   4   2        936.67        971.98         8.73 o                         
   6   4   2        313.04        306.62         3.31 o                         
   7   4   2        484.91        441.27         5.00 o                         
   8   4   2          7.41         11.88         0.59 o                         
   9   4   2          6.45          7.53         0.59 o                         
  10   4   2         49.67         45.53         1.30 o                         
  11   4   2        183.96        184.13         3.33 o                         
  12   4   2         14.73         14.41         1.85 o                         
  13   4   2         50.26         48.93         2.68 o                         
  14   4   2          4.27         -1.44         3.58 o                         
 -13   5   2          2.86          0.20         1.67 o                         
 -12   5   2          2.91          2.89         1.59 o                         
 -11   5   2          2.58          3.14         1.47 o                         
 -10   5   2        476.90        479.05         6.75 o                         
  -9   5   2        151.04        139.97         2.19 o                         
  -8   5   2        343.78        334.26         3.56 o                         
  -7   5   2        145.95        139.21         1.70 o                         
  -6   5   2          1.47          2.71         0.59 o                         
  -5   5   2          8.64         13.44         0.51 o                         
  -4   5   2         46.80         46.36         0.77 o                         
  -3   5   2          2.88          0.81         0.35 o                         
  -2   5   2         17.30         30.67         0.60 o                         
  -1   5   2        736.21        788.87         7.32 o                         
   0   5   2       1075.81       1104.78        11.70 o                         
   1   5   2        487.21        517.04         5.00 o                         
   2   5   2          1.67          4.37         0.36 o                         
   3   5   2          4.56          4.87         0.36 o                         
   4   5   2          0.12          0.69         0.36 o                         
   5   5   2        175.26        192.39         2.28 o                         
   6   5   2         23.96         40.71         0.91 o                         
   7   5   2        540.87        538.95         5.62 o                         
   8   5   2          5.64          6.39         0.65 o                         
   9   5   2          1.97          2.25         0.51 o                         
  10   5   2         11.80         11.34         1.06 o                         
  11   5   2        122.67        125.49         2.49 o                         
  12   5   2         72.57         72.58         2.41 o                         
  13   5   2         26.15         24.02         2.22 o                         
  14   5   2         33.09         24.46         4.80 o                         
 -13   6   2         24.30         29.47         2.82 o                         
 -12   6   2          0.46         -0.85         1.62 o                         
 -11   6   2          3.18          1.76         1.24 o                         
 -10   6   2          0.06          0.92         0.98 o                         
  -9   6   2        792.74        768.58         8.54 o                         
  -8   6   2       1433.04       1406.91        14.78 o                         
  -7   6   2        859.05        825.11         9.11 o                         
  -6   6   2        276.80        285.59         3.65 o                         
  -5   6   2        564.85        577.10         6.30 o                         
  -4   6   2       2229.94       2333.70        20.60 o                         
  -3   6   2        495.47        560.06         4.65 o                         
  -2   6   2        124.11        118.31         1.46 o                         
  -1   6   2        182.53        137.82         1.57 o                         
   0   6   2       1099.86       1341.40        13.44 o                         
   1   6   2        549.58        597.55         5.77 o                         
   2   6   2       1524.36       1743.04        15.34 o                         
   3   6   2       1326.48       1278.46        11.18 o                         
   4   6   2        151.89        119.00         1.38 o                         
   5   6   2         48.46         43.77         0.82 o                         
   6   6   2         72.77         67.59         1.28 o                         
   7   6   2        179.16        177.12         2.27 o                         
   8   6   2          8.87          6.78         0.69 o                         
   9   6   2         55.35         49.07         1.25 o                         
  10   6   2          9.44          7.65         1.02 o                         
  11   6   2        217.73        221.18         3.66 o                         
  12   6   2        213.19        214.23         5.12 o                         
  13   6   2        118.09        125.63         6.57 o                         
 -13   7   2         97.71         89.35         3.98 o                         
 -12   7   2         89.51         90.79         3.02 o                         
 -11   7   2         17.81         21.26         1.82 o                         
 -10   7   2         25.19         21.42         1.51 o                         
  -9   7   2         59.23         66.15         1.47 o                         
  -8   7   2        582.08        537.87         6.27 o                         
  -7   7   2          6.88          8.79         0.85 o                         
  -6   7   2        415.74        372.52         4.44 o                         
  -5   7   2         13.43         15.94         0.83 o                         
  -4   7   2        335.62        308.92         3.35 o                         
  -3   7   2        555.54        596.81         5.38 o                         
  -2   7   2       3540.67       3576.52        32.36 o                         
  -1   7   2         15.79         34.05         0.67 o                         
   0   7   2        262.04        286.60         3.18 o                         
   1   7   2       1589.86       1698.66        15.91 o                         
   2   7   2        123.92        174.42         1.89 o                         
   3   7   2          7.13         10.60         0.46 o                         
   4   7   2         98.27        119.18         1.56 o                         
   5   7   2        201.64        169.66         2.41 o                         
   6   7   2       1844.44       1680.54        18.30 o                         
   7   7   2        334.95        314.07         4.08 o                         
   8   7   2        275.06        285.16         3.69 o                         
   9   7   2         20.52         17.64         0.96 o                         
  10   7   2         15.96         16.90         1.18 o                         
  11   7   2         22.30         22.26         1.99 o                         
  12   7   2         74.29         77.57         3.08 o                         
  13   7   2          0.23         -0.45         4.50 o                         
 -13   8   2          7.58         17.30         6.40 o                         
 -12   8   2         76.63         79.37         3.27 o                         
 -11   8   2         10.37         11.90         1.93 o                         
 -10   8   2         34.34         35.12         1.61 o                         
  -9   8   2          1.06          2.07         1.00 o                         
  -8   8   2         13.96         11.59         0.96 o                         
  -7   8   2        104.06         82.70         1.70 o                         
  -6   8   2        255.00        250.67         3.21 o                         
  -5   8   2         88.99         69.81         1.55 o                         
  -4   8   2         23.78         17.96         0.66 o                         
  -3   8   2        359.31        367.09         3.90 o                         
  -2   8   2        105.70         95.73         1.34 o                         
  -1   8   2        439.89        430.06         5.17 o                         
   0   8   2         86.31         62.30         1.21 o                         
   1   8   2        102.19         90.82         1.43 o                         
   2   8   2         14.08         11.32         0.55 o                         
   3   8   2         24.27         31.17         0.70 o                         
   4   8   2        600.95        587.17         6.38 o                         
   5   8   2         90.45         85.32         1.43 o                         
   6   8   2       1263.65       1254.85        15.79 o                         
   7   8   2          0.03          0.92         0.71 o                         
   8   8   2        162.61        167.61         2.55 o                         
   9   8   2         40.25         42.53         1.75 o                         
  10   8   2        123.36        128.47         3.01 o                         
  11   8   2         78.36         75.77         2.74 o                         
  12   8   2          0.02          2.77         2.25 o                         
  13   8   2          0.00          2.01         4.56 o                         
 -12   9   2        106.13        100.53         3.56 o                         
 -11   9   2        444.89        446.38         8.09 o                         
 -10   9   2        115.97        116.54         3.14 o                         
  -9   9   2         82.53         81.97         2.29 o                         
  -8   9   2        110.38        120.98         2.20 o                         
  -7   9   2         72.73         83.18         1.82 o                         
  -6   9   2         68.74         65.75         1.45 o                         
  -5   9   2        307.79        285.09         3.65 o                         
  -4   9   2        292.33        250.03         3.01 o                         
  -3   9   2        185.93        184.25         2.31 o                         
  -2   9   2       1363.54       1429.74        14.66 o                         
  -1   9   2       1794.96       1747.22        20.71 o                         
   0   9   2        396.83        362.66         4.38 o                         
   1   9   2        640.75        616.85         6.97 o                         
   2   9   2          0.60          0.06         0.58 o                         
   3   9   2        204.15        198.30         2.49 o                         
   4   9   2         86.81         77.08         1.32 o                         
   5   9   2          2.16          6.15         0.67 o                         
   6   9   2        684.49        683.45         8.66 o                         
   7   9   2         13.03         11.81         0.96 o                         
   8   9   2         36.55         35.74         2.11 o                         
   9   9   2         18.50         17.11         1.26 o                         
  10   9   2         57.02         58.98         2.54 o                         
  11   9   2         19.69         17.96         2.18 o                         
  12   9   2         46.25         40.74         3.86 o                         
 -12  10   2          3.97          7.69         3.13 o                         
 -11  10   2         93.95        101.54         3.05 o                         
 -10  10   2          7.20          6.87         1.58 o                         
  -9  10   2        100.31        102.60         2.28 o                         
  -8  10   2         16.09         16.47         1.15 o                         
  -7  10   2         72.38         73.31         1.68 o                         
  -6  10   2          3.50          4.19         0.88 o                         
  -5  10   2          3.37          3.46         0.76 o                         
  -4  10   2         37.04         37.38         0.96 o                         
  -3  10   2        182.41        174.32         2.27 o                         
  -2  10   2        275.57        235.23         2.97 o                         
  -1  10   2       1511.98       1372.60        15.21 o                         
   0  10   2        243.77        267.61         3.42 o                         
   1  10   2        650.53        640.12         8.33 o                         
   2  10   2        473.04        476.32         5.91 o                         
   3  10   2        535.79        541.27         5.45 o                         
   4  10   2          2.31          1.75         0.69 o                         
   5  10   2        302.06        273.67         3.46 o                         
   6  10   2        780.89        775.43        10.98 o                         
   7  10   2         46.73         47.20         1.29 o                         
   8  10   2        348.37        351.05         5.05 o                         
   9  10   2        262.36        273.36         4.39 o                         
  10  10   2         41.81         44.44         2.54 o                         
  11  10   2         86.93         89.10         2.89 o                         
  12  10   2        238.89        222.30        10.89 o                         
 -11  11   2        147.32        149.74         4.27 o                         
 -10  11   2         38.60         44.66         2.28 o                         
  -9  11   2         19.44         18.60         1.40 o                         
  -8  11   2         11.01         10.57         1.14 o                         
  -7  11   2         17.85         16.53         1.12 o                         
  -6  11   2          1.12          1.14         0.95 o                         
  -5  11   2          1.65          0.98         0.82 o                         
  -4  11   2          2.01          3.27         0.73 o                         
  -3  11   2         10.44         14.71         0.84 o                         
  -2  11   2        493.60        417.80         5.20 o                         
  -1  11   2         10.45         10.71         0.89 o                         
   0  11   2        118.86        109.67         1.89 o                         
   1  11   2        166.36        156.69         2.51 o                         
   2  11   2        397.90        386.74         5.56 o                         
   3  11   2        201.68        173.86         2.57 o                         
   4  11   2          5.88          6.13         0.77 o                         
   5  11   2          0.44         -0.20         0.89 o                         
   6  11   2         13.41         13.19         1.02 o                         
   7  11   2         59.61         60.69         2.07 o                         
   8  11   2          0.51          1.25         1.36 o                         
   9  11   2          7.29          4.88         1.38 o                         
  10  11   2         16.97         16.60         2.30 o                         
  11  11   2         95.96         90.22         6.10 o                         
 -11  12   2          4.76          2.07         5.53 o                         
 -10  12   2        228.70        227.89         8.21 o                         
  -9  12   2         12.48          7.64         1.56 o                         
  -8  12   2          0.41          2.74         1.32 o                         
  -7  12   2        117.12        119.16         2.64 o                         
  -6  12   2        840.63        891.37        10.72 o                         
  -5  12   2        175.89        185.91         3.31 o                         
  -4  12   2        115.37        103.93         2.15 o                         
  -3  12   2         68.97         62.93         1.63 o                         
  -2  12   2        168.24        141.97         2.69 o                         
  -1  12   2        128.48        109.75         2.03 o                         
   0  12   2          7.92          5.04         0.83 o                         
   1  12   2         70.99         84.43         1.75 o                         
   2  12   2        443.81        421.17         6.06 o                         
   3  12   2        539.68        544.73         7.71 o                         
   4  12   2         37.79         48.94         1.70 o                         
   5  12   2         63.70         53.87         1.56 o                         
   6  12   2         23.95         21.05         1.27 o                         
   7  12   2         13.19         10.86         1.59 o                         
   8  12   2         13.84         16.32         1.70 o                         
   9  12   2         24.39         22.35         1.91 o                         
  10  12   2        319.35        315.86        16.48 o                         
  11  12   2         42.14         46.61         7.48 o                         
 -10  13   2         33.81         33.80         5.47 o                         
  -9  13   2          5.91          6.61         1.94 o                         
  -8  13   2        138.59        144.82         3.49 o                         
  -7  13   2        133.19        134.12         3.98 o                         
  -6  13   2          9.57         11.05         1.31 o                         
  -5  13   2        419.50        430.28         5.93 o                         
  -4  13   2          3.41          2.60         1.20 o                         
  -3  13   2         46.51         46.66         1.62 o                         
  -2  13   2        639.08        623.36         8.16 o                         
  -1  13   2        233.94        250.74         3.97 o                         
   0  13   2         14.42         13.56         1.02 o                         
   1  13   2         96.38        104.93         2.26 o                         
   2  13   2         52.51         45.65         1.63 o                         
   3  13   2          8.48          6.72         1.25 o                         
   4  13   2         40.31         36.13         1.64 o                         
   5  13   2        806.25        849.48        13.20 o                         
   6  13   2        383.58        421.09         8.00 o                         
   7  13   2        124.85        124.21         3.16 o                         
   8  13   2        126.75        133.86         3.56 o                         
   9  13   2        455.47        468.74         9.89 o                         
  10  13   2        144.03        146.07        11.81 o                         
  -9  14   2         36.45         33.93         3.90 o                         
  -8  14   2         52.13         48.57         2.23 o                         
  -7  14   2         29.20         33.24         1.83 o                         
  -6  14   2          3.13          7.05         1.71 o                         
  -5  14   2          1.21          4.18         1.46 o                         
  -4  14   2         53.92         57.86         1.96 o                         
  -3  14   2        214.99        232.70         3.66 o                         
  -2  14   2         22.93         23.66         1.43 o                         
  -1  14   2          7.09          6.59         1.14 o                         
   0  14   2        138.63        147.91         2.85 o                         
   1  14   2         18.51         15.14         1.20 o                         
   2  14   2          7.33          7.56         1.26 o                         
   3  14   2        453.19        475.63         7.33 o                         
   4  14   2          9.02          8.67         1.48 o                         
   5  14   2        601.01        654.99         9.77 o                         
   6  14   2         14.42         15.31         1.78 o                         
   7  14   2        107.38        110.12         3.30 o                         
   8  14   2         63.93         66.62         2.82 o                         
  -8  15   2          0.08         -2.42         3.93 o                         
  -7  15   2          4.16         -0.82         2.40 o                         
  -6  15   2         68.91         73.28         2.32 o                         
  -5  15   2         94.29         96.53         2.42 o                         
  -4  15   2        450.29        499.76         7.07 o                         
  -3  15   2          1.37          4.71         1.61 o                         
  -2  15   2         65.57         65.92         2.72 o                         
  -1  15   2        122.26        132.59         2.85 o                         
   0  15   2         42.34         39.20         1.89 o                         
   1  15   2          2.38          3.04         1.38 o                         
   2  15   2         50.52         51.71         1.91 o                         
   3  15   2          4.41          9.69         1.57 o                         
   4  15   2        332.93        343.21         5.46 o                         
   5  15   2        102.13        108.11         2.78 o                         
   6  15   2          6.02          7.49         1.71 o                         
   7  15   2         19.20         22.80         2.79 o                         
   8  15   2        304.83        341.68        20.42 o                         
  -7  16   2          0.75         -0.50         8.15 o                         
  -6  16   2         88.85         89.03         4.88 o                         
  -5  16   2        712.66        743.78        11.73 o                         
  -4  16   2        116.98        106.81         3.53 o                         
  -3  16   2          6.38          5.47         1.75 o                         
  -2  16   2         23.05         18.99         1.67 o                         
  -1  16   2          0.56         -1.20         1.59 o                         
   0  16   2         63.57         69.94         3.40 o                         
   1  16   2        109.18        107.69         3.37 o                         
   2  16   2        150.48        144.01         4.63 o                         
   3  16   2         16.06         15.64         1.89 o                         
   4  16   2         42.36         44.12         2.19 o                         
   5  16   2        144.11        150.49         5.03 o                         
   6  16   2        133.00        134.27         6.87 o                         
   7  16   2         14.86         18.60         3.81 o                         
  -4  17   2          0.93          3.80         3.62 o                         
  -3  17   2         61.54         61.42         3.84 o                         
  -2  17   2          1.31          0.04         2.51 o                         
  -1  17   2          0.38          0.43         1.98 o                         
   0  17   2          5.45          5.76         1.97 o                         
   1  17   2        117.55        119.33         3.54 o                         
   2  17   2         37.39         38.27         2.95 o                         
   3  17   2         51.92         55.12         4.01 o                         
   4  17   2          8.08          8.77         4.44 o                         
   2  18   2          3.00          1.79         6.69 o                         
 -14   1   3         43.89         41.62         2.49 o                         
 -13   1   3        467.07        478.19         7.52 o                         
 -12   1   3          5.98          9.45         1.71 o                         
 -11   1   3         77.35         84.50         2.40 o                         
 -10   1   3        260.68        256.93         4.12 o                         
  -9   1   3       1505.42       1447.95        18.03 o                         
  -8   1   3        264.53        276.29         3.95 o                         
  -7   1   3        589.57        553.12         7.34 o                         
  -6   1   3        535.41        571.47         5.79 o                         
  -5   1   3       1241.92       1263.70        11.16 o                         
  -4   1   3        345.25        387.47         3.50 o                         
  -3   1   3       5299.18       5336.42        40.20 o                         
  -2   1   3       1477.01       1411.70        11.36 o                         
  -1   1   3      11284.43      11295.15        85.17 o                         
   0   1   3         70.32         79.06         0.58 o                         
   1   1   3       7763.59       8160.31        69.82 o                         
   2   1   3      13573.77      14269.06       110.39 o                         
   3   1   3        425.38        521.11         4.54 o                         
   4   1   3        815.57        970.99         9.61 o                         
   5   1   3        406.22        421.46         4.00 o                         
   6   1   3        147.34        165.14         1.94 o                         
   7   1   3        385.54        394.38         4.48 o                         
   8   1   3        835.97        789.23         9.25 o                         
   9   1   3         41.83         35.70         1.16 o                         
  10   1   3          7.44          9.08         1.25 o                         
  11   1   3        143.97        139.85         3.58 o                         
  12   1   3        307.66        320.30         6.39 o                         
  13   1   3        154.98        147.72         4.61 o                         
  14   1   3         31.53         29.39         3.42 o                         
 -14   2   3         59.34         67.73         3.22 o                         
 -13   2   3          6.53          7.03         1.73 o                         
 -12   2   3        503.22        501.46         8.85 o                         
 -11   2   3        403.17        414.40         7.07 o                         
 -10   2   3          5.20          5.67         0.87 o                         
  -9   2   3        102.03         84.45         1.51 o                         
  -8   2   3        859.70        822.59         9.13 o                         
  -7   2   3          8.54          9.91         0.55 o                         
  -6   2   3        548.34        603.49         5.47 o                         
  -5   2   3         29.33         13.50         0.42 o                         
  -4   2   3       1854.84       1861.83        14.82 o                         
  -3   2   3       1363.76       1350.17        11.72 o                         
  -2   2   3         40.25         30.48         0.46 o                         
  -1   2   3         58.87         59.90         0.67 o                         
   0   2   3          1.12          1.59         0.23 o                         
   1   2   3          1.72          0.80         0.22 o                         
   2   2   3       2321.18       2282.36        19.28 o                         
   3   2   3        202.45        184.02         1.61 o                         
   4   2   3       2472.22       2446.52        22.19 o                         
   5   2   3       1262.29       1338.63        13.32 o                         
   6   2   3          0.16          0.88         0.54 o                         
   7   2   3          0.03          0.65         0.48 o                         
   8   2   3        300.15        277.75         3.42 o                         
   9   2   3          3.14          3.93         0.81 o                         
  10   2   3          0.05          0.76         1.05 o                         
  11   2   3        106.48        101.86         2.95 o                         
  12   2   3        499.96        502.58         8.97 o                         
  13   2   3        440.58        448.46        13.17 o                         
  14   2   3          9.21          7.10         3.21 o                         
 -14   3   3         10.48          3.87         2.08 o                         
 -13   3   3         14.55          9.04         1.63 o                         
 -12   3   3         60.28         60.24         2.00 o                         
 -11   3   3         62.72         61.08         1.84 o                         
 -10   3   3         30.23         30.97         1.17 o                         
  -9   3   3         19.02         18.03         0.93 o                         
  -8   3   3         18.64         16.89         0.64 o                         
  -7   3   3        416.41        394.08         4.01 o                         
  -6   3   3         81.37         76.36         0.95 o                         
  -5   3   3        417.79        507.07         4.34 o                         
  -4   3   3          2.58          4.23         0.33 o                         
  -3   3   3       2586.80       2919.10        24.01 o                         
  -2   3   3       3744.96       3934.10        32.54 o                         
  -1   3   3       1808.49       1961.39        18.06 o                         
   0   3   3         98.22         90.43         1.06 o                         
   1   3   3         11.95         26.66         0.44 o                         
   2   3   3        384.75        361.00         2.94 o                         
   3   3   3        117.46        140.96         1.38 o                         
   4   3   3        614.70        766.91         6.53 o                         
   5   3   3       1042.35       1092.35         9.70 o                         
   6   3   3          0.50          1.28         0.39 o                         
   7   3   3         38.91         24.77         0.75 o                         
   8   3   3         43.76         38.09         0.82 o                         
   9   3   3        179.49        180.98         2.60 o                         
  10   3   3         69.43         73.75         2.49 o                         
  11   3   3          0.41         -0.23         1.06 o                         
  12   3   3         39.78         42.43         2.40 o                         
  13   3   3          3.28          2.10         2.09 o                         
  14   3   3          2.33          2.34         2.98 o                         
 -14   4   3         43.29         34.27         4.42 o                         
 -13   4   3          0.62          0.34         1.68 o                         
 -12   4   3        418.69        427.37         9.39 o                         
 -11   4   3         63.71         58.61         1.80 o                         
 -10   4   3        339.86        319.23         4.82 o                         
  -9   4   3        356.12        348.07         4.44 o                         
  -8   4   3        416.30        413.57         4.94 o                         
  -7   4   3        478.07        431.84         4.45 o                         
  -6   4   3       1621.54       1665.26        15.58 o                         
  -5   4   3        189.72        177.94         2.04 o                         
  -4   4   3        918.88        850.54         7.98 o                         
  -3   4   3       1457.47       1446.91        11.93 o                         
  -2   4   3       3364.77       3715.80        29.36 o                         
  -1   4   3         61.84         51.27         0.74 o                         
   0   4   3          0.06          4.49         0.36 o                         
   1   4   3       2791.59       3252.17        26.35 o                         
   2   4   3        143.66        120.76         1.19 o                         
   3   4   3        129.68        145.45         1.76 o                         
   4   4   3       2882.19       2996.20        25.63 o                         
   5   4   3       3110.83       3272.72        28.11 o                         
   6   4   3         88.84         75.16         1.43 o                         
   7   4   3        106.04        101.13         1.45 o                         
   8   4   3         36.76         34.99         0.81 o                         
   9   4   3        104.77        106.72         1.49 o                         
  10   4   3          8.03          6.93         0.76 o                         
  11   4   3         88.07         92.66         2.12 o                         
  12   4   3          2.93          3.02         1.78 o                         
  13   4   3         48.87         45.90         2.41 o                         
  14   4   3         50.59         34.72         5.17 o                         
 -14   5   3          0.03         -3.20         6.21 o                         
 -13   5   3         96.23         83.37         2.54 o                         
 -12   5   3        311.54        314.49         5.60 o                         
 -11   5   3        367.88        369.43         6.74 o                         
 -10   5   3         17.50         14.81         1.09 o                         
  -9   5   3          0.39          0.87         0.55 o                         
  -8   5   3       2316.62       2180.49        20.87 o                         
  -7   5   3        462.45        461.70         5.56 o                         
  -6   5   3        238.38        201.54         2.81 o                         
  -5   5   3        158.50        173.17         1.86 o                         
  -4   5   3        613.03        736.24         6.55 o                         
  -3   5   3        454.47        449.70         3.72 o                         
  -2   5   3       2357.72       2469.34        20.94 o                         
  -1   5   3       1525.30       1797.19        17.55 o                         
   0   5   3         86.45         68.26         1.07 o                         
   1   5   3        108.68        108.69         1.12 o                         
   2   5   3        602.70        733.91         5.87 o                         
   3   5   3        312.19        333.77         2.77 o                         
   4   5   3         47.70         62.21         0.80 o                         
   5   5   3       2353.81       2553.75        23.26 o                         
   6   5   3       2004.95       1910.06        18.25 o                         
   7   5   3        233.41        213.27         2.49 o                         
   8   5   3        440.32        433.37         4.90 o                         
   9   5   3       1895.91       1850.38        18.80 o                         
  10   5   3        246.18        259.01         3.95 o                         
  11   5   3          0.11         -1.27         1.27 o                         
  12   5   3         76.44         67.83         2.47 o                         
  13   5   3        110.44        100.23         3.71 o                         
  14   5   3         94.74         87.93         9.10 o                         
 -13   6   3          5.68          5.34         1.89 o                         
 -12   6   3          1.84          1.96         1.56 o                         
 -11   6   3          7.71          5.92         1.54 o                         
 -10   6   3         25.34         26.24         1.20 o                         
  -9   6   3          0.53          0.51         0.70 o                         
  -8   6   3        126.93        128.81         2.05 o                         
  -7   6   3       1709.23       1613.48        18.16 o                         
  -6   6   3         28.74         40.63         1.24 o                         
  -5   6   3         19.15         18.06         0.72 o                         
  -4   6   3          6.36          6.38         0.45 o                         
  -3   6   3       1153.81       1312.06        10.52 o                         
  -2   6   3         82.46        105.73         1.21 o                         
  -1   6   3          0.21          2.99         0.45 o                         
   0   6   3         13.64         12.29         0.49 o                         
   1   6   3        523.01        446.01         3.78 o                         
   2   6   3        203.01        212.72         1.94 o                         
   3   6   3        278.11        261.66         2.30 o                         
   4   6   3         28.75         25.84         0.58 o                         
   5   6   3        667.68        585.84         5.74 o                         
   6   6   3        181.75        166.12         2.05 o                         
   7   6   3          9.38          3.94         0.57 o                         
   8   6   3        327.81        298.01         3.49 o                         
   9   6   3         47.04         49.11         1.31 o                         
  10   6   3         10.06          8.51         0.93 o                         
  11   6   3          3.16          2.32         1.40 o                         
  12   6   3         13.01         10.23         1.97 o                         
  13   6   3          1.10          2.13         3.07 o                         
 -13   7   3         13.64         13.67         3.06 o                         
 -12   7   3        156.51        161.93         4.52 o                         
 -11   7   3          2.56          2.35         1.58 o                         
 -10   7   3         18.74         17.04         1.59 o                         
  -9   7   3        143.21        140.69         2.20 o                         
  -8   7   3        847.63        820.08         9.89 o                         
  -7   7   3         70.10         66.32         1.56 o                         
  -6   7   3        216.06        209.48         3.02 o                         
  -5   7   3        333.88        296.95         3.62 o                         
  -4   7   3        434.52        374.93         3.83 o                         
  -3   7   3        338.58        326.67         3.10 o                         
  -2   7   3         31.60         26.49         0.65 o                         
  -1   7   3          0.14          1.72         0.45 o                         
   0   7   3       1926.02       1885.04        16.98 o                         
   1   7   3       1452.58       1511.69        12.92 o                         
   2   7   3        417.45        427.87         3.70 o                         
   3   7   3          2.98          8.45         0.43 o                         
   4   7   3        108.26        101.15         1.29 o                         
   5   7   3        681.99        660.32         6.97 o                         
   6   7   3          3.34          7.72         0.70 o                         
   7   7   3          0.63          0.71         0.63 o                         
   8   7   3        225.55        221.97         2.71 o                         
   9   7   3        519.63        512.85         6.56 o                         
  10   7   3         35.42         36.84         1.45 o                         
  11   7   3          0.22          0.00         1.61 o                         
  12   7   3         98.11        101.39         3.45 o                         
  13   7   3         26.88         23.13         6.14 o                         
 -13   8   3        199.90        200.07        10.27 o                         
 -12   8   3         94.79         87.30         3.44 o                         
 -11   8   3        159.83        166.23         4.67 o                         
 -10   8   3         89.63         91.56         3.36 o                         
  -9   8   3         62.75         57.83         1.71 o                         
  -8   8   3         21.55         18.18         1.19 o                         
  -7   8   3        855.46        847.04        11.93 o                         
  -6   8   3         22.13         21.19         1.11 o                         
  -5   8   3        166.82        161.81         2.29 o                         
  -4   8   3          0.40          0.53         0.52 o                         
  -3   8   3        614.25        620.54         6.25 o                         
  -2   8   3        141.08        135.25         1.78 o                         
  -1   8   3         52.96         74.94         1.23 o                         
   0   8   3        681.33        661.97         7.26 o                         
   1   8   3       1969.40       1940.36        19.06 o                         
   2   8   3        105.41        116.79         1.46 o                         
   3   8   3        124.65        135.09         1.61 o                         
   4   8   3        507.88        459.65         5.00 o                         
   5   8   3       1172.72       1105.01        12.27 o                         
   6   8   3        347.52        349.11         4.08 o                         
   7   8   3         37.56         30.62         1.01 o                         
   8   8   3          1.54         -0.32         0.81 o                         
   9   8   3         73.54         73.57         1.87 o                         
  10   8   3         66.13         63.53         2.40 o                         
  11   8   3         80.87         71.88         3.00 o                         
  12   8   3        390.55        400.97         8.31 o                         
  13   8   3         67.34         54.00         8.05 o                         
 -12   9   3         11.43         11.01         2.12 o                         
 -11   9   3         20.09         18.44         1.86 o                         
 -10   9   3        397.37        409.60         7.56 o                         
  -9   9   3          3.43          4.60         1.11 o                         
  -8   9   3         35.70         32.32         1.61 o                         
  -7   9   3          0.01         -0.10         1.11 o                         
  -6   9   3         25.09         32.35         1.65 o                         
  -5   9   3         74.73         84.56         1.93 o                         
  -4   9   3         16.44         19.42         0.71 o                         
  -3   9   3         26.79         18.13         0.73 o                         
  -2   9   3       3488.87       3255.57        34.04 o                         
  -1   9   3       2085.94       1992.25        23.77 o                         
   0   9   3         89.45         96.05         1.54 o                         
   1   9   3        187.08        172.88         2.42 o                         
   2   9   3         44.96         48.65         0.88 o                         
   3   9   3       1125.50       1075.13         9.62 o                         
   4   9   3        264.93        256.58         2.98 o                         
   5   9   3        598.58        587.76         6.75 o                         
   6   9   3         21.91         18.72         0.97 o                         
   7   9   3        255.22        272.54         3.99 o                         
   8   9   3        194.31        190.81         3.19 o                         
   9   9   3         27.95         24.31         1.51 o                         
  10   9   3         42.29         43.86         2.13 o                         
  11   9   3        204.75        221.59         6.22 o                         
  12   9   3         46.10         51.92         3.63 o                         
 -12  10   3         52.91         52.30         5.27 o                         
 -11  10   3         35.45         34.36         2.14 o                         
 -10  10   3          1.42          1.42         1.50 o                         
  -9  10   3         24.12         20.21         1.38 o                         
  -8  10   3         29.14         25.97         1.40 o                         
  -7  10   3          4.31          4.25         1.06 o                         
  -6  10   3         31.04         29.97         1.34 o                         
  -5  10   3         35.07         35.74         1.08 o                         
  -4  10   3        286.24        258.03         3.05 o                         
  -3  10   3        182.29        163.96         2.07 o                         
  -2  10   3        422.17        381.29         4.73 o                         
  -1  10   3         62.00         78.07         1.56 o                         
   0  10   3         72.62         71.19         1.74 o                         
   1  10   3        190.78        199.76         2.95 o                         
   2  10   3        531.70        502.39         6.68 o                         
   3  10   3         13.08          7.73         0.58 o                         
   4  10   3          7.38         12.66         0.76 o                         
   5  10   3        770.44        757.17         8.04 o                         
   6  10   3        108.24        105.50         2.32 o                         
   7  10   3          0.19          0.26         0.97 o                         
   8  10   3         27.29         28.50         1.36 o                         
   9  10   3         31.57         31.77         1.79 o                         
  10  10   3        118.38        121.52         3.55 o                         
  11  10   3          1.20         -0.56         2.10 o                         
 -11  11   3         98.28         85.58         6.21 o                         
 -10  11   3        207.98        217.95         5.54 o                         
  -9  11   3        266.62        280.00         4.24 o                         
  -8  11   3        198.78        198.70         3.95 o                         
  -7  11   3         17.63         16.99         1.20 o                         
  -6  11   3         18.36         25.47         1.22 o                         
  -5  11   3         20.77         21.86         1.15 o                         
  -4  11   3          2.20          3.73         0.75 o                         
  -3  11   3        444.29        426.67         5.24 o                         
  -2  11   3       1574.05       1444.37        15.95 o                         
  -1  11   3        252.85        235.63         3.81 o                         
   0  11   3        438.04        452.69         5.30 o                         
   1  11   3        793.59        774.21         9.37 o                         
   2  11   3        102.08        102.40         1.88 o                         
   3  11   3         17.33         16.61         0.77 o                         
   4  11   3         30.29         26.35         1.00 o                         
   5  11   3        103.26         88.32         1.69 o                         
   6  11   3          0.45          0.09         1.03 o                         
   7  11   3        516.93        527.82        10.11 o                         
   8  11   3        547.57        551.88         7.76 o                         
   9  11   3         73.93         80.62         2.45 o                         
  10  11   3          2.87          4.24         2.38 o                         
  11  11   3         65.15         74.37         5.73 o                         
 -11  12   3          0.11          1.43         6.25 o                         
 -10  12   3          2.33          2.77         2.22 o                         
  -9  12   3         21.22         21.55         1.76 o                         
  -8  12   3         33.37         31.03         1.62 o                         
  -7  12   3        230.11        244.25         4.06 o                         
  -6  12   3        328.10        348.28         5.08 o                         
  -5  12   3          7.43          9.39         1.19 o                         
  -4  12   3        125.46        141.59         2.51 o                         
  -3  12   3         84.61         86.20         1.86 o                         
  -2  12   3         65.77         58.99         1.54 o                         
  -1  12   3          0.40          2.13         0.82 o                         
   0  12   3        123.28        100.75         1.86 o                         
   1  12   3         42.39         40.07         1.34 o                         
   2  12   3        216.57        224.54         3.88 o                         
   3  12   3        136.01        127.91         2.97 o                         
   4  12   3          4.22          2.52         1.13 o                         
   5  12   3          0.28          0.40         0.98 o                         
   6  12   3         54.26         48.64         1.72 o                         
   7  12   3         44.49         43.24         1.86 o                         
   8  12   3          7.70          8.02         1.69 o                         
   9  12   3         95.24        100.30         3.94 o                         
  10  12   3          2.31         -0.05         3.19 o                         
 -10  13   3         17.96         17.55         4.35 o                         
  -9  13   3          8.21          8.71         2.18 o                         
  -8  13   3         12.76         13.38         1.93 o                         
  -7  13   3         54.82         51.14         2.25 o                         
  -6  13   3        118.69        125.62         2.80 o                         
  -5  13   3         31.13         36.65         1.58 o                         
  -4  13   3        250.33        260.02         4.18 o                         
  -3  13   3         15.29         16.75         1.29 o                         
  -2  13   3          6.48          6.23         1.04 o                         
  -1  13   3         49.61         53.46         1.46 o                         
   0  13   3         69.92         70.17         1.64 o                         
   1  13   3        247.85        256.88         3.79 o                         
   2  13   3        117.18        122.06         3.09 o                         
   3  13   3         33.03         26.99         1.62 o                         
   4  13   3        204.85        217.05         4.67 o                         
   5  13   3         14.65         16.31         1.28 o                         
   6  13   3         66.97         69.71         2.26 o                         
   7  13   3          4.14          4.43         1.64 o                         
   8  13   3         30.67         28.98         1.97 o                         
   9  13   3         19.05         20.76         2.62 o                         
  10  13   3          2.61          2.42         6.14 o                         
  -9  14   3         47.77         40.15         4.06 o                         
  -8  14   3         10.44          6.77         2.03 o                         
  -7  14   3         52.08         54.46         2.12 o                         
  -6  14   3        521.36        556.85         7.97 o                         
  -5  14   3        712.43        750.25        10.67 o                         
  -4  14   3        560.94        596.68         8.43 o                         
  -3  14   3         54.27         55.00         1.83 o                         
  -2  14   3          7.87          6.51         1.23 o                         
  -1  14   3         22.36         19.41         1.22 o                         
   0  14   3         43.83         42.48         1.55 o                         
   1  14   3         69.16         70.80         1.70 o                         
   2  14   3        180.34        180.04         2.89 o                         
   3  14   3        304.13        313.50         4.91 o                         
   4  14   3        174.15        180.05         3.05 o                         
   5  14   3         47.69         45.19         1.80 o                         
   6  14   3         53.07         56.27         2.33 o                         
   7  14   3        102.54        107.75         2.97 o                         
   8  14   3        180.39        185.94         6.03 o                         
  -8  15   3         15.44         11.22         3.67 o                         
  -7  15   3          9.69          4.29         2.55 o                         
  -6  15   3          1.04          1.17         1.79 o                         
  -5  15   3         59.55         64.08         2.67 o                         
  -4  15   3         93.66         99.15         2.62 o                         
  -3  15   3        339.05        357.48         5.79 o                         
  -2  15   3         88.26         92.92         3.07 o                         
  -1  15   3         55.73         52.79         2.03 o                         
   0  15   3         10.57          9.81         1.59 o                         
   1  15   3          0.25          1.18         1.27 o                         
   2  15   3         47.03         48.12         1.72 o                         
   3  15   3          4.76          3.98         1.35 o                         
   4  15   3         53.73         59.06         2.45 o                         
   5  15   3         38.15         39.80         2.12 o                         
   6  15   3        180.19        189.21         4.66 o                         
   7  15   3         28.97         23.40         3.37 o                         
   8  15   3        103.91        113.53        10.67 o                         
  -7  16   3         54.17         38.77         7.28 o                         
  -6  16   3          0.94         -2.07         3.35 o                         
  -5  16   3        277.12        297.53         6.76 o                         
  -4  16   3         22.58         23.60         2.36 o                         
  -3  16   3         14.91         16.59         1.91 o                         
  -2  16   3         25.03         25.57         1.88 o                         
  -1  16   3         18.69         18.36         1.64 o                         
   0  16   3          0.75          1.05         1.74 o                         
   1  16   3          1.56          1.27         1.62 o                         
   2  16   3        164.66        173.77         3.16 o                         
   3  16   3         38.68         42.73         1.96 o                         
   4  16   3         21.05         19.62         1.85 o                         
   5  16   3         52.78         50.57         3.63 o                         
   6  16   3          3.67          3.76         3.51 o                         
  -4  17   3        177.21        175.63         9.97 o                         
  -3  17   3         86.10         78.70         5.32 o                         
  -2  17   3         93.63         86.20         3.76 o                         
  -1  17   3        180.28        209.20         4.67 o                         
   0  17   3        220.75        226.31         5.54 o                         
   1  17   3         43.69         39.25         2.45 o                         
   2  17   3          0.02         -0.74         3.08 o                         
   3  17   3        147.52        155.79         9.33 o                         
   4  17   3          0.57         -0.73         6.04 o                         
   2  18   3        108.52        123.21        11.38 o                         
 -14   0   4        319.78        337.60        10.22 o                         
 -13   0   4         22.64         27.09         2.50 o                         
 -12   0   4        609.12        622.00        13.08 o                         
 -11   0   4        590.42        588.75        12.27 o                         
 -10   0   4       1592.05       1540.06        27.37 o                         
  -9   0   4         42.03         43.14         2.43 o                         
  -8   0   4        103.47         92.17         2.69 o                         
  -7   0   4        191.92        234.27         4.38 o                         
  -6   0   4        137.85        156.76         2.62 o                         
  -5   0   4       1517.25       1599.44        16.65 o                         
  -4   0   4         55.77         77.15         1.02 o                         
  -3   0   4        247.34        190.36         2.19 o                         
  -2   0   4        303.25        259.42         3.03 o                         
  -1   0   4       2207.91       2188.15        19.38 o                         
   0   0   4      11236.66      11936.94       103.12 o                         
   1   0   4       1859.70       2107.82        21.36 o                         
   2   0   4      13453.19      14608.91       140.51 o                         
   3   0   4         83.76         97.52         1.47 o                         
   4   0   4      15600.60      16600.95       181.82 o                         
   5   0   4       2339.21       2459.94        29.88 o                         
   6   0   4        469.26        547.15         7.23 o                         
   7   0   4        176.05        187.10         3.06 o                         
   8   0   4       1036.13       1000.20        15.66 o                         
   9   0   4         19.27         18.66         1.41 o                         
  10   0   4         16.73         20.75         2.88 o                         
  11   0   4         20.84         22.32         2.40 o                         
  12   0   4        646.00        686.88        17.75 o                         
  13   0   4        576.66        570.71        15.34 o                         
  14   0   4         87.58         62.70         5.93 o                         
 -15   1   4          0.30         -4.27         5.53 o                         
 -14   1   4          2.59          0.11         2.26 o                         
 -13   1   4          1.93          1.59         1.48 o                         
 -12   1   4         44.43         48.15         2.49 o                         
 -11   1   4        121.52        123.25         3.62 o                         
 -10   1   4        171.00        180.76         3.86 o                         
  -9   1   4        209.35        195.66         3.26 o                         
  -8   1   4         86.48         85.07         1.96 o                         
  -7   1   4          1.78          1.48         0.53 o                         
  -6   1   4        285.44        271.55         2.51 o                         
  -5   1   4          0.32          0.45         0.31 o                         
  -4   1   4        638.68        652.57         5.24 o                         
  -3   1   4       1376.73       1469.84        10.85 o                         
  -2   1   4         60.94         46.56         0.49 o                         
  -1   1   4      13922.73      14104.08        88.58 o                         
   0   1   4       5043.51       5047.71        29.36 o                         
   1   1   4       1184.77       1238.10         8.62 o                         
   2   1   4        495.69        525.36         3.73 o                         
   3   1   4       3062.60       3282.14        25.13 o                         
   4   1   4       1627.73       1761.15        15.21 o                         
   5   1   4        740.46        747.09         6.72 o                         
   6   1   4          0.23          1.09         0.37 o                         
   7   1   4         46.97         37.45         0.85 o                         
   8   1   4        109.46        106.58         1.79 o                         
   9   1   4         88.45         96.70         1.84 o                         
  10   1   4        219.30        212.64         3.90 o                         
  11   1   4        143.63        141.65         3.49 o                         
  12   1   4        109.66        109.62         3.75 o                         
  13   1   4          8.69         10.68         2.29 o                         
  14   1   4         41.97         38.02         3.58 o                         
 -14   2   4         26.00         26.50         2.92 o                         
 -13   2   4          8.73          6.61         1.73 o                         
 -12   2   4         42.46         44.79         1.69 o                         
 -11   2   4          9.29          7.11         1.20 o                         
 -10   2   4        456.37        435.52         5.42 o                         
  -9   2   4          4.04          1.64         0.62 o                         
  -8   2   4          2.48          3.64         0.54 o                         
  -7   2   4         42.27         28.42         0.65 o                         
  -6   2   4         29.78         27.60         0.54 o                         
  -5   2   4        338.23        345.64         2.87 o                         
  -4   2   4         11.21         14.89         0.38 o                         
  -3   2   4         49.65         39.54         0.53 o                         
  -2   2   4       1674.24       1751.62        13.54 o                         
  -1   2   4        426.04        503.25         3.38 o                         
   0   2   4          4.74          1.78         0.19 o                         
   1   2   4        209.32        223.71         1.72 o                         
   2   2   4          5.10          3.95         0.25 o                         
   3   2   4        724.53        780.24         5.95 o                         
   4   2   4       2054.68       2289.84        18.33 o                         
   5   2   4        902.14        910.07         8.65 o                         
   6   2   4        209.46        203.33         2.45 o                         
   7   2   4        381.52        387.47         4.36 o                         
   8   2   4        160.91        180.03         2.43 o                         
   9   2   4         17.93         16.22         0.92 o                         
  10   2   4          2.06          3.74         1.16 o                         
  11   2   4        111.35        109.96         2.78 o                         
  12   2   4         43.78         44.51         2.45 o                         
  13   2   4         94.62         99.17         3.32 o                         
  14   2   4         24.69         28.67         3.25 o                         
 -14   3   4         19.94         18.87         3.43 o                         
 -13   3   4         29.87         29.20         1.92 o                         
 -12   3   4         15.25         14.94         1.61 o                         
 -11   3   4        341.33        350.19         5.41 o                         
 -10   3   4        795.04        750.32        11.23 o                         
  -9   3   4        652.41        642.31         7.35 o                         
  -8   3   4        460.46        451.15         5.14 o                         
  -7   3   4        609.79        566.88         5.83 o                         
  -6   3   4        530.17        522.08         4.60 o                         
  -5   3   4       1800.18       1790.54        14.20 o                         
  -4   3   4          1.25          0.97         0.32 o                         
  -3   3   4        620.47        616.28         4.91 o                         
  -2   3   4        289.24        317.25         2.95 o                         
  -1   3   4        838.77        739.29         5.81 o                         
   0   3   4       2899.55       2882.52        20.49 o                         
   1   3   4         21.38          6.64         0.28 o                         
   2   3   4         76.30         68.93         0.71 o                         
   3   3   4         69.14         54.03         0.66 o                         
   4   3   4        920.36       1040.27         8.10 o                         
   5   3   4        555.31        562.64         4.82 o                         
   6   3   4        145.53        136.19         1.68 o                         
   7   3   4        272.39        289.98         3.32 o                         
   8   3   4        329.10        321.05         3.30 o                         
   9   3   4        648.85        645.99         6.61 o                         
  10   3   4        215.42        211.84         3.35 o                         
  11   3   4        153.48        152.31         3.60 o                         
  12   3   4        127.60        125.59         3.19 o                         
  13   3   4          0.88         -0.64         1.94 o                         
  14   3   4          0.29          1.04         3.75 o                         
 -14   4   4          2.46          3.29         3.57 o                         
 -13   4   4          6.67          7.19         1.73 o                         
 -12   4   4         50.23         47.84         2.29 o                         
 -11   4   4         38.25         35.19         1.50 o                         
 -10   4   4         56.96         56.47         2.44 o                         
  -9   4   4        108.05        103.88         2.06 o                         
  -8   4   4        316.76        308.01         4.26 o                         
  -7   4   4       1439.29       1339.15        12.50 o                         
  -6   4   4        936.73        925.70         8.29 o                         
  -5   4   4         64.81         91.08         1.06 o                         
  -4   4   4       1901.39       1995.29        16.24 o                         
  -3   4   4       1483.90       1664.28        13.07 o                         
  -2   4   4       1841.40       1933.77        15.37 o                         
  -1   4   4        380.63        360.92         3.24 o                         
   0   4   4          0.10          0.91         0.35 o                         
   1   4   4        112.31         95.27         1.08 o                         
   2   4   4         87.45        100.19         1.10 o                         
   4   4   4       2188.15       2238.62        17.71 o                         
   5   4   4       2180.78       2211.60        17.50 o                         
   6   4   4        119.31         98.21         1.28 o                         
   7   4   4          8.96          9.45         0.54 o                         
   8   4   4        668.42        673.14         7.07 o                         
   9   4   4         61.69         72.63         1.16 o                         
  10   4   4          2.39          2.85         0.80 o                         
  11   4   4          0.33         -1.09         1.37 o                         
  12   4   4         19.32         16.63         1.85 o                         
  13   4   4         95.58         87.51         2.83 o                         
 -14   5   4          0.20         -3.89         3.89 o                         
 -13   5   4          0.11         -1.84         1.84 o                         
 -12   5   4          1.09          2.10         1.69 o                         
 -11   5   4         14.31         12.29         1.52 o                         
 -10   5   4         16.82         15.92         1.53 o                         
  -9   5   4          4.71          4.67         0.74 o                         
  -8   5   4        119.37        121.92         1.81 o                         
  -7   5   4        619.58        576.70         6.62 o                         
  -6   5   4          0.95          0.55         0.64 o                         
  -5   5   4         26.68         26.31         0.72 o                         
  -4   5   4       1197.65       1261.60        10.68 o                         
  -3   5   4         58.87         74.17         0.87 o                         
  -2   5   4        889.19       1050.75         8.51 o                         
  -1   5   4        551.99        632.52         5.52 o                         
   0   5   4         48.85         49.70         0.79 o                         
   1   5   4        669.26        772.75         6.01 o                         
   2   5   4       1494.88       1515.11        11.63 o                         
   3   5   4        685.13        751.62         6.19 o                         
   4   5   4        133.32        133.63         1.38 o                         
   5   5   4          3.01          2.97         0.42 o                         
   6   5   4         81.31         88.78         1.36 o                         
   7   5   4        127.07        128.20         1.63 o                         
   8   5   4        130.71        134.97         1.92 o                         
   9   5   4         86.88         96.48         2.19 o                         
  10   5   4          1.55          2.32         0.77 o                         
  11   5   4         26.03         25.52         1.73 o                         
  12   5   4          0.55          2.81         1.71 o                         
  13   5   4          0.00          1.42         2.00 o                         
 -13   6   4        101.86        101.21         2.87 o                         
 -12   6   4          0.08         -0.10         1.59 o                         
 -11   6   4          2.41          1.57         1.66 o                         
 -10   6   4        125.56        138.04         3.47 o                         
  -9   6   4        265.16        245.85         3.31 o                         
  -8   6   4        218.80        207.46         2.80 o                         
  -7   6   4       2428.84       2259.52        23.64 o                         
  -6   6   4        969.77        952.06        10.44 o                         
  -5   6   4        106.30        106.42         1.55 o                         
  -4   6   4       1837.17       1893.84        16.47 o                         
  -3   6   4       1181.32       1226.36         9.76 o                         
  -2   6   4        776.95        777.36         6.79 o                         
  -1   6   4        170.05        154.92         1.74 o                         
   0   6   4        977.46       1049.66         9.01 o                         
   1   6   4         65.34         62.45         0.69 o                         
   2   6   4        186.13        186.64         1.88 o                         
   3   6   4        449.66        456.32         3.78 o                         
   4   6   4       1103.60       1184.69        10.43 o                         
   5   6   4        603.68        625.52         5.79 o                         
   6   6   4       1261.97       1159.85        11.05 o                         
   7   6   4        270.32        259.70         2.86 o                         
   8   6   4        236.33        236.06         2.95 o                         
   9   6   4        109.96        107.41         1.88 o                         
  10   6   4          8.94          5.84         0.98 o                         
  11   6   4         22.22         21.81         1.65 o                         
  12   6   4          2.61          1.91         1.83 o                         
  13   6   4        133.06        126.33         6.27 o                         
 -13   7   4          2.30          2.92         2.42 o                         
 -12   7   4         29.18         29.12         1.90 o                         
 -11   7   4          3.18          4.94         1.60 o                         
 -10   7   4        335.53        337.45         5.49 o                         
  -9   7   4        483.98        490.32         6.12 o                         
  -8   7   4        111.34        101.61         1.99 o                         
  -7   7   4        172.18        159.01         2.59 o                         
  -6   7   4        355.45        382.53         4.33 o                         
  -5   7   4       1626.54       1648.44        17.63 o                         
  -4   7   4         58.06         69.76         0.99 o                         
  -3   7   4        643.86        633.17         5.42 o                         
  -2   7   4        865.08        926.93         8.40 o                         
  -1   7   4        191.38        150.67         1.73 o                         
   0   7   4       1245.00       1273.13        11.13 o                         
   1   7   4        805.90        756.46         5.86 o                         
   2   7   4        348.90        401.09         3.37 o                         
   3   7   4       1500.50       1482.85        12.44 o                         
   4   7   4          0.65          1.53         0.45 o                         
   5   7   4        257.28        245.50         2.83 o                         
   6   7   4         35.67         29.04         0.82 o                         
   7   7   4          0.06          0.85         0.63 o                         
   8   7   4        343.81        361.86         4.30 o                         
   9   7   4         93.32         81.05         1.98 o                         
  10   7   4          2.24          1.51         1.13 o                         
  11   7   4        144.52        142.70         4.57 o                         
  12   7   4         46.37         41.04         3.01 o                         
  13   7   4         14.38         15.82         6.06 o                         
 -13   8   4          4.83          2.93         4.63 o                         
 -12   8   4          8.81          6.35         1.87 o                         
 -11   8   4        144.27        137.89         3.20 o                         
 -10   8   4          0.95          2.44         1.40 o                         
  -9   8   4        371.07        362.18         5.95 o                         
  -8   8   4          1.05          1.59         1.06 o                         
  -7   8   4        103.63        109.95         2.67 o                         
  -6   8   4        768.74        737.67         8.06 o                         
  -5   8   4        139.28        143.15         2.01 o                         
  -4   8   4         30.09         27.78         0.89 o                         
  -3   8   4        122.28        105.77         1.35 o                         
  -2   8   4          2.25          2.75         0.48 o                         
  -1   8   4         23.97         33.46         0.79 o                         
   0   8   4        152.51        146.25         1.86 o                         
   1   8   4        372.12        359.47         3.39 o                         
   2   8   4        269.38        247.51         2.53 o                         
   3   8   4        102.63         78.00         1.26 o                         
   4   8   4         67.31         63.84         1.11 o                         
   5   8   4         30.44         21.58         0.85 o                         
   6   8   4         93.14         86.35         1.44 o                         
   7   8   4         25.87         20.78         0.85 o                         
   8   8   4        114.10        113.32         1.89 o                         
   9   8   4          1.99          0.36         1.02 o                         
  10   8   4         63.13         59.65         2.34 o                         
  11   8   4          1.88          1.27         1.72 o                         
  12   8   4         75.00         74.64         5.08 o                         
 -12   9   4         33.86         36.52         2.90 o                         
 -11   9   4        121.27        126.20         5.17 o                         
 -10   9   4         15.32         16.17         1.54 o                         
  -9   9   4        145.33        142.81         2.70 o                         
  -8   9   4        104.89        103.78         2.26 o                         
  -7   9   4         29.46         34.13         1.40 o                         
  -6   9   4        249.40        246.31         3.71 o                         
  -5   9   4          5.67          5.73         0.65 o                         
  -4   9   4        368.90        328.27         3.62 o                         
  -3   9   4        975.78        941.35         9.39 o                         
  -2   9   4         24.39         13.80         0.59 o                         
  -1   9   4        501.38        449.24         4.82 o                         
   0   9   4       2158.10       2168.20        22.20 o                         
   1   9   4       2332.28       2371.89        25.61 o                         
   2   9   4        133.98        129.24         2.28 o                         
   3   9   4        965.29        907.35         8.24 o                         
   4   9   4         26.85         19.90         0.77 o                         
   5   9   4         17.19         20.65         1.01 o                         
   6   9   4          0.95          1.05         0.76 o                         
   7   9   4          2.99          0.50         0.91 o                         
   8   9   4        168.60        173.74         2.62 o                         
   9   9   4        255.35        264.96         4.62 o                         
  10   9   4        199.04        199.80         7.36 o                         
  11   9   4         39.07         43.41         2.30 o                         
  12   9   4          2.92         -0.38         3.65 o                         
 -12  10   4         60.68         59.83         4.97 o                         
 -11  10   4        279.34        289.71         6.25 o                         
 -10  10   4         62.00         54.66         2.65 o                         
  -9  10   4          2.00          3.40         1.22 o                         
  -8  10   4         18.72         20.51         1.54 o                         
  -7  10   4          0.81         -0.39         1.05 o                         
  -6  10   4          0.05          0.65         1.06 o                         
  -5  10   4        717.60        692.24         9.44 o                         
  -4  10   4         22.14         24.33         0.79 o                         
  -3  10   4          6.06          4.46         0.65 o                         
  -2  10   4        891.07        834.49         8.61 o                         
  -1  10   4        899.93        840.38         9.75 o                         
   0  10   4        152.36        132.66         1.99 o                         
   1  10   4        591.24        531.39         6.24 o                         
   2  10   4        244.98        206.00         2.62 o                         
   3  10   4        119.38        125.26         1.58 o                         
   4  10   4        415.65        391.25         3.86 o                         
   5  10   4         88.85         90.66         1.99 o                         
   6  10   4          9.37          7.75         0.93 o                         
   7  10   4         60.99         51.98         1.86 o                         
   8  10   4        171.89        173.50         3.22 o                         
   9  10   4         78.62         77.12         2.37 o                         
  10  10   4          5.66          3.83         1.99 o                         
  11  10   4        113.73        117.47         3.67 o                         
 -11  11   4        131.34        135.34         5.32 o                         
 -10  11   4         48.95         46.44         2.37 o                         
  -9  11   4          0.75          0.54         1.32 o                         
  -8  11   4         14.40         16.23         1.50 o                         
  -7  11   4         41.41         43.64         1.53 o                         
  -6  11   4          9.11          6.35         0.99 o                         
  -5  11   4         21.25         27.62         1.25 o                         
  -4  11   4         17.77         16.18         1.01 o                         
  -3  11   4        180.32        152.85         2.24 o                         
  -2  11   4        165.91        166.20         2.61 o                         
  -1  11   4        300.33        316.34         4.28 o                         
   0  11   4        179.61        149.88         2.19 o                         
   1  11   4        271.11        281.37         3.63 o                         
   2  11   4          4.67          3.29         0.90 o                         
   3  11   4          5.50          6.93         0.79 o                         
   4  11   4          0.00         -0.51         0.74 o                         
   5  11   4         54.65         53.93         1.33 o                         
   6  11   4         54.75         52.62         1.49 o                         
   7  11   4         93.16         99.78         2.22 o                         
   8  11   4        224.84        240.37         3.94 o                         
   9  11   4          3.16          2.43         1.63 o                         
  10  11   4         45.27         52.39         2.81 o                         
  11  11   4        106.00        115.76         7.85 o                         
 -11  12   4         24.38         29.64         7.09 o                         
 -10  12   4         78.05         65.18         4.08 o                         
  -9  12   4         28.48         25.60         1.92 o                         
  -8  12   4          8.42          8.78         1.48 o                         
  -7  12   4         17.61         19.06         1.47 o                         
  -6  12   4         88.01         98.00         2.36 o                         
  -5  12   4        137.59        138.33         2.73 o                         
  -4  12   4        225.95        225.66         3.38 o                         
  -3  12   4         83.13         92.07         1.77 o                         
  -2  12   4         73.46         67.48         1.57 o                         
  -1  12   4        142.99        135.81         2.70 o                         
   0  12   4         51.93         41.26         1.06 o                         
   1  12   4        224.89        218.43         4.16 o                         
   2  12   4         95.32         96.04         2.02 o                         
   3  12   4        100.66        112.35         2.25 o                         
   4  12   4        178.29        182.29         3.04 o                         
   5  12   4        435.85        453.74         6.90 o                         
   6  12   4         72.36         81.70         2.16 o                         
   7  12   4        102.66         92.85         2.30 o                         
   8  12   4        158.50        164.78         4.80 o                         
   9  12   4         13.94         13.71         1.92 o                         
  10  12   4          3.85          0.92         3.23 o                         
 -10  13   4         77.16         85.52         9.57 o                         
  -9  13   4         19.38         18.81         2.12 o                         
  -8  13   4        276.95        289.77         5.44 o                         
  -7  13   4        286.90        303.96         5.87 o                         
  -6  13   4        153.20        156.56         3.22 o                         
  -5  13   4         56.06         49.50         2.00 o                         
  -4  13   4         66.51         74.09         1.89 o                         
  -3  13   4          0.66         -0.17         1.10 o                         
  -2  13   4         19.82         20.87         1.54 o                         
  -1  13   4         26.93         27.19         1.13 o                         
   0  13   4        537.38        511.42         6.49 o                         
   1  13   4         92.76         90.33         1.92 o                         
   2  13   4         12.44         11.21         1.24 o                         
   3  13   4         92.08         91.72         2.16 o                         
   4  13   4         18.09         16.33         1.33 o                         
   5  13   4          0.51          0.81         1.16 o                         
   6  13   4          0.10          0.38         1.48 o                         
   7  13   4        128.57        136.05         3.86 o                         
   8  13   4        288.17        314.70         5.46 o                         
   9  13   4        148.88        150.76        10.85 o                         
  -9  14   4          7.69         10.53         3.52 o                         
  -8  14   4          3.42          1.19         2.01 o                         
  -7  14   4         76.25         75.01         2.70 o                         
  -6  14   4        210.93        215.22         4.26 o                         
  -5  14   4          7.75         11.29         2.14 o                         
  -4  14   4         19.83         19.47         1.69 o                         
  -3  14   4         27.43         32.19         1.65 o                         
  -2  14   4         35.84         35.15         1.53 o                         
  -1  14   4        138.07        140.90         3.06 o                         
   0  14   4          7.53          7.41         1.10 o                         
   1  14   4         38.52         35.73         1.33 o                         
   2  14   4         33.43         41.15         2.15 o                         
   3  14   4         23.23         27.79         1.61 o                         
   4  14   4        116.19        116.41         2.48 o                         
   5  14   4         93.84         99.55         2.40 o                         
   6  14   4         24.29         27.75         1.88 o                         
   7  14   4         18.29         18.82         1.87 o                         
   8  14   4         94.40         91.43         4.86 o                         
   9  14   4        157.99        155.11        12.11 o                         
  -8  15   4         21.82         18.63         4.72 o                         
  -7  15   4         12.05         11.30         2.88 o                         
  -6  15   4         94.70         95.64         3.49 o                         
  -5  15   4         34.42         27.50         1.91 o                         
  -4  15   4         19.45         16.09         1.72 o                         
  -3  15   4          0.14          2.30         1.52 o                         
  -2  15   4        121.13        124.35         2.82 o                         
  -1  15   4          7.81          8.26         1.42 o                         
   0  15   4         58.40         57.08         2.00 o                         
   1  15   4        139.82        143.00         2.59 o                         
   2  15   4        252.93        265.05         4.55 o                         
   3  15   4          5.66          5.23         1.42 o                         
   4  15   4        255.11        279.92         4.35 o                         
   5  15   4         25.36         29.39         1.94 o                         
   6  15   4         39.63         42.87         2.52 o                         
   7  15   4         70.64         69.90         5.07 o                         
  -7  16   4         55.89         58.12         8.11 o                         
  -6  16   4         37.68         28.71         4.93 o                         
  -5  16   4        112.98        107.26         3.93 o                         
  -4  16   4        123.85        127.46         3.35 o                         
  -3  16   4        263.80        282.17         5.32 o                         
  -2  16   4        144.22        156.42         5.26 o                         
  -1  16   4         64.21         52.16         2.13 o                         
   0  16   4          0.76          0.70         1.81 o                         
   1  16   4         16.94         13.21         1.72 o                         
   2  16   4         33.98         35.11         1.85 o                         
   3  16   4        165.90        169.99         3.54 o                         
   4  16   4        121.73        127.46         4.27 o                         
   5  16   4          6.25          7.63         3.06 o                         
   6  16   4         17.04         11.40         4.49 o                         
  -4  17   4          6.74          9.29         3.80 o                         
  -3  17   4        174.01        182.84         7.97 o                         
  -2  17   4         12.57         13.25         2.76 o                         
  -1  17   4         23.52         25.50         2.52 o                         
   0  17   4         22.96         22.22         2.32 o                         
   1  17   4         19.87         12.51         2.66 o                         
   2  17   4         12.73          8.13         3.11 o                         
   3  17   4         47.26         48.24         5.67 o                         
   4  17   4         81.42         87.35         9.14 o                         
 -14   1   5          0.17         -1.53         2.66 o                         
 -13   1   5          0.13         -1.51         1.52 o                         
 -12   1   5        173.51        174.86         3.07 o                         
 -11   1   5         99.43        107.49         2.29 o                         
 -10   1   5         77.01         67.88         1.68 o                         
  -9   1   5        429.38        413.23         5.08 o                         
  -8   1   5          2.09          2.60         0.61 o                         
  -7   1   5          0.76         -0.08         0.38 o                         
  -6   1   5        980.14        983.45         7.60 o                         
  -5   1   5        650.15        648.61         4.84 o                         
  -4   1   5         10.84         17.02         0.38 o                         
  -3   1   5       4666.88       5199.01        36.33 o                         
  -2   1   5          0.72          0.47         0.21 o                         
  -1   1   5      16882.64      17465.23       108.20 o                         
   0   1   5          4.10          8.92         0.18 o                         
   1   1   5       2227.32       2209.95        14.06 o                         
   2   1   5        600.38        558.81         3.94 o                         
   3   1   5       6397.82       6700.54        46.15 o                         
   4   1   5       5754.60       6250.90        49.16 o                         
   5   1   5        252.44        295.67         2.61 o                         
   6   1   5         14.80         23.38         0.56 o                         
   7   1   5        248.15        232.52         2.86 o                         
   8   1   5         59.67         53.22         1.06 o                         
   9   1   5          0.10         -0.12         0.77 o                         
  10   1   5         88.19         96.06         2.38 o                         
  11   1   5        244.72        268.67         4.99 o                         
  12   1   5        146.91        150.37         3.72 o                         
  13   1   5         25.42         20.24         2.15 o                         
  14   1   5         38.15         35.41         6.05 o                         
 -14   2   5        213.75        212.51         5.33 o                         
 -13   2   5         20.64         17.45         1.95 o                         
 -12   2   5          3.42          4.57         1.20 o                         
 -11   2   5        229.97        238.08         4.64 o                         
 -10   2   5       1430.63       1397.91        16.36 o                         
  -9   2   5        480.56        486.91         5.88 o                         
  -8   2   5        557.51        519.14         5.36 o                         
  -7   2   5          0.06          0.30         0.44 o                         
  -6   2   5        306.39        317.54         2.70 o                         
  -5   2   5        141.42        125.80         1.21 o                         
  -4   2   5       2038.40       2138.48        15.39 o                         
  -3   2   5        961.50        880.73         6.30 o                         
  -2   2   5       1478.55       1383.20         9.68 o                         
  -1   2   5       3702.52       3794.32        24.33 o                         
   0   2   5         16.72         25.58         0.31 o                         
   1   2   5       2194.27       2290.51        15.92 o                         
   2   2   5        514.38        613.36         4.44 o                         
   3   2   5          0.60          2.13         0.27 o                         
   4   2   5       1002.39        962.39         7.13 o                         
   5   2   5        113.02        141.84         1.37 o                         
   6   2   5        765.12        787.52         7.54 o                         
   7   2   5        715.37        707.27         7.38 o                         
   8   2   5         13.03         12.49         0.65 o                         
   9   2   5         39.31         42.21         1.05 o                         
  10   2   5         26.00         22.53         1.27 o                         
  11   2   5         35.35         34.25         1.60 o                         
  12   2   5         38.61         38.32         2.97 o                         
  13   2   5        147.77        137.01         3.83 o                         
  14   2   5         22.48         25.42         4.24 o                         
 -14   3   5         30.19         30.22         3.15 o                         
 -13   3   5         17.62         19.77         2.05 o                         
 -12   3   5         13.41         11.85         1.41 o                         
 -11   3   5        292.96        297.59         5.12 o                         
 -10   3   5         14.74         12.63         1.11 o                         
  -9   3   5        926.53        898.33        10.01 o                         
  -8   3   5          2.33          1.74         0.51 o                         
  -7   3   5        877.95        856.13         7.92 o                         
  -6   3   5         93.68        102.22         1.22 o                         
  -5   3   5        384.91        374.41         3.04 o                         
  -4   3   5        691.38        760.20         6.05 o                         
  -3   3   5        176.21        201.40         1.64 o                         
  -2   3   5        503.04        515.07         4.12 o                         
  -1   3   5         36.60         22.29         0.38 o                         
   0   3   5       1686.77       1765.96        11.77 o                         
   1   3   5       1774.12       2058.29        14.86 o                         
   2   3   5          2.27          0.91         0.26 o                         
   3   3   5        443.89        492.31         3.72 o                         
   4   3   5          0.04          0.33         0.30 o                         
   5   3   5         40.60         49.95         0.68 o                         
   6   3   5          2.79          0.40         0.46 o                         
   7   3   5        508.93        527.23         5.69 o                         
   8   3   5        105.13         96.93         1.29 o                         
   9   3   5         18.29         18.03         0.76 o                         
  10   3   5         64.35         58.42         1.41 o                         
  11   3   5        150.52        148.90         3.50 o                         
  12   3   5        276.59        282.96         5.55 o                         
  13   3   5          9.82          9.86         1.96 o                         
  14   3   5          0.09         -5.51         5.51 o                         
 -14   4   5         12.66         11.52         3.51 o                         
 -13   4   5         22.10         20.15         1.96 o                         
 -12   4   5         41.02         42.11         2.48 o                         
 -11   4   5          1.38          0.91         1.45 o                         
 -10   4   5         70.51         68.16         1.82 o                         
  -9   4   5        204.61        198.08         2.61 o                         
  -8   4   5        167.06        166.53         3.11 o                         
  -7   4   5         64.59         55.01         1.13 o                         
  -6   4   5       2264.25       2182.46        18.42 o                         
  -5   4   5        271.97        292.92         2.46 o                         
  -4   4   5         11.58          5.93         0.37 o                         
  -3   4   5        179.63        228.45         2.04 o                         
  -2   4   5       1224.76       1156.01         9.51 o                         
  -1   4   5       1433.65       1477.79        11.14 o                         
   0   4   5         43.63         35.40         0.53 o                         
   1   4   5        570.89        530.58         4.16 o                         
   2   4   5         54.42         51.03         0.74 o                         
   3   4   5        444.21        473.76         3.91 o                         
   4   4   5       1965.16       2051.36        15.41 o                         
   5   4   5        280.92        286.02         2.53 o                         
   6   4   5       1081.63       1074.09        10.23 o                         
   7   4   5        343.78        367.64         3.97 o                         
   8   4   5        805.82        809.50         8.18 o                         
   9   4   5        220.51        214.80         2.80 o                         
  10   4   5          7.96          7.27         0.90 o                         
  11   4   5         29.97         29.04         1.71 o                         
  12   4   5         24.83         29.22         2.00 o                         
  13   4   5          1.34          0.18         1.95 o                         
 -14   5   5         24.81         26.53         5.02 o                         
 -13   5   5         72.95         77.44         2.69 o                         
 -12   5   5         23.64         23.51         1.77 o                         
 -11   5   5          4.70          8.42         1.41 o                         
 -10   5   5        547.22        525.52         7.83 o                         
  -9   5   5       1043.44       1040.62        14.32 o                         
  -8   5   5        652.66        581.03         6.44 o                         
  -7   5   5        129.70        128.50         1.81 o                         
  -6   5   5       1061.83       1054.48         9.70 o                         
  -5   5   5       4337.25       4297.63        38.52 o                         
  -4   5   5       1057.55       1165.88         9.21 o                         
  -3   5   5        867.05        982.44         7.87 o                         
  -2   5   5         93.93        101.74         1.12 o                         
  -1   5   5          7.26          5.21         0.40 o                         
   0   5   5        855.85        905.70         7.48 o                         
   1   5   5       1081.07       1244.69         9.39 o                         
   2   5   5         57.57         88.92         0.97 o                         
   3   5   5        975.77        975.61         8.31 o                         
   4   5   5       1217.65       1271.74        10.24 o                         
   5   5   5         57.97         44.22         0.78 o                         
   6   5   5        484.27        447.80         4.49 o                         
   7   5   5        295.55        285.17         3.01 o                         
   8   5   5          0.54          1.39         0.73 o                         
   9   5   5         30.63         26.87         0.95 o                         
  10   5   5        295.00        317.75         4.04 o                         
  11   5   5        277.65        268.62         5.80 o                         
  12   5   5         77.12         78.62         2.65 o                         
  13   5   5         23.19         19.44         3.23 o                         
 -13   6   5          2.41          0.69         1.74 o                         
 -12   6   5         24.44         25.42         1.91 o                         
 -11   6   5         68.43         62.71         2.96 o                         
 -10   6   5         37.60         40.95         1.75 o                         
  -9   6   5          0.02          1.50         0.77 o                         
  -8   6   5         33.41         31.25         0.97 o                         
  -7   6   5        178.74        152.43         2.50 o                         
  -6   6   5       1520.64       1417.91        13.91 o                         
  -5   6   5         56.78         52.97         1.00 o                         
  -4   6   5        204.60        203.89         1.98 o                         
  -3   6   5        265.71        306.86         2.74 o                         
  -2   6   5         84.13         74.76         0.86 o                         
  -1   6   5        233.42        219.53         2.15 o                         
   0   6   5         23.28         27.30         0.59 o                         
   1   6   5        584.22        712.31         5.32 o                         
   2   6   5         14.34          8.32         0.39 o                         
   4   6   5         94.50        105.90         1.30 o                         
   5   6   5       2319.53       2266.95        20.10 o                         
   6   6   5         35.37         33.75         0.77 o                         
   7   6   5         10.28         10.26         0.66 o                         
   8   6   5         39.31         35.69         1.07 o                         
   9   6   5         91.57         90.43         1.98 o                         
  10   6   5        110.37        104.52         2.23 o                         
  11   6   5         13.41         11.62         1.65 o                         
  12   6   5          1.23          2.96         1.99 o                         
  13   6   5         29.93         22.37         6.15 o                         
 -13   7   5          1.36          2.89         2.48 o                         
 -12   7   5         16.97         18.07         1.92 o                         
 -11   7   5         44.25         42.33         1.95 o                         
 -10   7   5          3.45          4.77         1.22 o                         
  -9   7   5        106.21        110.57         2.04 o                         
  -8   7   5          0.37          0.33         0.87 o                         
  -7   7   5          2.15          0.46         0.88 o                         
  -6   7   5        768.12        697.47         7.48 o                         
  -5   7   5        999.80       1040.44        10.07 o                         
  -4   7   5        155.27        125.97         1.53 o                         
  -3   7   5        330.30        328.55         3.00 o                         
  -2   7   5        274.44        239.88         2.35 o                         
  -1   7   5         22.13         15.95         0.56 o                         
   0   7   5        114.54        106.28         1.25 o                         
   1   7   5        124.38        121.91         1.21 o                         
   2   7   5        843.54        854.36         6.72 o                         
   3   7   5        559.06        552.25         5.07 o                         
   4   7   5          6.24          5.23         0.60 o                         
   5   7   5          0.12          0.31         0.59 o                         
   6   7   5          0.00         -0.04         0.43 o                         
   7   7   5        524.56        506.30         5.40 o                         
   8   7   5        462.71        450.09         5.98 o                         
   9   7   5          3.33          5.56         1.10 o                         
  10   7   5         36.58         36.03         1.71 o                         
  11   7   5        229.79        232.83         4.98 o                         
  12   7   5        118.78        121.63         3.38 o                         
 -13   8   5        377.65        401.06        13.40 o                         
 -12   8   5        118.69        109.00         3.50 o                         
 -11   8   5        110.27        106.63         2.96 o                         
 -10   8   5        402.20        426.89         7.45 o                         
  -9   8   5        128.60        132.25         2.39 o                         
  -8   8   5         71.06         67.68         1.74 o                         
  -7   8   5         79.84         68.73         1.72 o                         
  -6   8   5        126.03        140.78         2.11 o                         
  -5   8   5       2019.53       1934.08        19.18 o                         
  -4   8   5        346.60        368.05         3.76 o                         
  -3   8   5         72.07         73.02         1.23 o                         
  -2   8   5        726.71        693.88         7.62 o                         
  -1   8   5       1349.34       1338.38        13.09 o                         
   0   8   5        615.05        581.36         5.78 o                         
   1   8   5          8.63          6.76         0.49 o                         
   2   8   5        165.25        149.74         1.77 o                         
   3   8   5        468.06        448.82         4.08 o                         
   4   8   5        107.53        107.70         1.57 o                         
   5   8   5        108.84        105.36         1.73 o                         
   6   8   5         20.09         22.05         0.89 o                         
   7   8   5        447.16        457.35         5.79 o                         
   8   8   5        287.06        279.41         3.77 o                         
   9   8   5          0.34          0.41         1.06 o                         
  10   8   5          2.17          0.22         1.49 o                         
  11   8   5         23.92         23.88         2.03 o                         
  12   8   5         69.54         72.16         6.88 o                         
 -12   9   5          0.23          0.28         2.24 o                         
 -11   9   5          0.61          0.88         1.67 o                         
 -10   9   5        165.17        174.16         5.25 o                         
  -9   9   5          0.16         -0.73         1.10 o                         
  -8   9   5          0.26         -0.59         1.15 o                         
  -7   9   5         50.47         53.75         1.66 o                         
  -6   9   5         27.05         38.60         1.31 o                         
  -5   9   5        156.75        146.39         2.06 o                         
  -4   9   5        342.69        317.22         3.36 o                         
  -3   9   5       1003.34        969.61         9.83 o                         
  -2   9   5         99.81         75.58         1.40 o                         
  -1   9   5       1054.19       1066.75        12.14 o                         
   0   9   5       3540.48       3301.47        31.21 o                         
   1   9   5         94.11         80.67         1.80 o                         
   2   9   5          8.73         10.49         0.64 o                         
   3   9   5        711.99        675.53         6.42 o                         
   4   9   5          1.06          1.38         0.59 o                         
   5   9   5         17.96         20.04         0.93 o                         
   6   9   5          2.83          2.88         0.80 o                         
   7   9   5        335.76        307.00         4.17 o                         
   8   9   5         54.23         48.97         1.51 o                         
   9   9   5        163.67        149.57         3.36 o                         
  10   9   5        203.76        215.03         5.51 o                         
  11   9   5        178.59        192.59         4.75 o                         
  12   9   5         30.44         49.90         7.97 o                         
 -12  10   5        105.11        119.39         6.43 o                         
 -11  10   5          6.50          5.41         2.03 o                         
 -10  10   5         13.74         11.75         1.66 o                         
  -9  10   5        416.11        415.87         7.94 o                         
  -8  10   5        142.39        147.12         2.71 o                         
  -7  10   5        114.56        112.12         2.79 o                         
  -6  10   5         39.97         40.14         1.84 o                         
  -5  10   5         15.37         15.78         0.91 o                         
  -4  10   5          7.33          4.48         0.54 o                         
  -3  10   5          0.55          1.27         0.62 o                         
  -2  10   5         55.46         64.93         1.47 o                         
  -1  10   5        426.08        408.66         4.93 o                         
   0  10   5        588.97        589.77         6.89 o                         
   1  10   5          4.70          5.30         0.67 o                         
   2  10   5        990.26        940.79         9.50 o                         
   3  10   5        272.31        279.89         3.03 o                         
   4  10   5         70.14         55.20         1.15 o                         
   5  10   5          0.04         -0.40         0.93 o                         
   6  10   5          1.43          1.50         1.00 o                         
   7  10   5        604.79        613.61         9.96 o                         
   8  10   5        151.80        155.30         3.46 o                         
   9  10   5         24.27         28.30         1.80 o                         
  10  10   5        222.95        237.30         5.09 o                         
  11  10   5          0.48          1.78         2.81 o                         
 -11  11   5        124.00        129.22         8.64 o                         
 -10  11   5         42.29         41.92         2.21 o                         
  -9  11   5         48.51         41.70         1.78 o                         
  -8  11   5        158.33        164.55         3.05 o                         
  -7  11   5        336.68        354.95         5.16 o                         
  -6  11   5        288.74        297.01         4.30 o                         
  -5  11   5         10.45         10.12         0.87 o                         
  -4  11   5          1.01          0.04         0.83 o                         
  -3  11   5          0.05         -0.46         0.69 o                         
  -2  11   5          1.76          2.03         0.78 o                         
  -1  11   5         73.30         82.51         1.73 o                         
   0  11   5       1555.40       1463.37        16.04 o                         
   1  11   5        796.65        729.74         9.11 o                         
   2  11   5        694.60        699.21         8.63 o                         
   3  11   5        252.20        260.07         3.31 o                         
   4  11   5         32.55         30.08         1.18 o                         
   5  11   5         21.08         18.05         1.17 o                         
   6  11   5         72.55         76.99         1.94 o                         
   7  11   5         21.07         18.80         1.36 o                         
   8  11   5          2.27          2.03         1.37 o                         
   9  11   5        249.87        256.84         6.09 o                         
  10  11   5        265.05        259.53         7.30 o                         
  11  11   5         95.01         84.89         9.76 o                         
 -11  12   5        114.34        110.56        10.74 o                         
 -10  12   5         37.27         36.73         3.24 o                         
  -9  12   5          6.91          6.03         1.56 o                         
  -8  12   5        189.87        197.40         3.80 o                         
  -7  12   5         45.80         47.00         1.82 o                         
  -6  12   5         47.04         50.57         1.64 o                         
  -5  12   5         51.58         53.65         1.64 o                         
  -4  12   5        759.88        777.22         9.42 o                         
  -3  12   5        446.02        439.92         5.61 o                         
  -2  12   5         56.48         68.32         1.97 o                         
  -1  12   5          2.45          2.51         0.70 o                         
   0  12   5         40.37         30.17         1.05 o                         
   1  12   5        350.96        349.57         4.38 o                         
   2  12   5         49.57         41.02         1.52 o                         
   3  12   5        104.13        113.20         2.40 o                         
   4  12   5        102.44        105.79         2.48 o                         
   5  12   5          1.77          2.01         1.12 o                         
   6  12   5        206.13        212.00         3.31 o                         
   7  12   5         59.73         64.30         1.99 o                         
   8  12   5          0.32         -0.53         1.73 o                         
   9  12   5          0.61          0.12         1.94 o                         
  10  12   5        188.99        204.99        15.03 o                         
 -10  13   5         13.97          8.23         6.56 o                         
  -9  13   5          1.72         -0.18         1.84 o                         
  -8  13   5         20.00         18.58         1.78 o                         
  -7  13   5        186.78        192.82         4.42 o                         
  -6  13   5         68.16         60.65         2.06 o                         
  -5  13   5          0.40          0.08         1.38 o                         
  -4  13   5          2.02          2.22         1.38 o                         
  -3  13   5          7.52         10.18         1.16 o                         
  -2  13   5         52.39         58.36         1.80 o                         
  -1  13   5          1.80          1.93         0.85 o                         
   0  13   5         45.13         37.68         1.39 o                         
   1  13   5          2.92          1.97         1.04 o                         
   2  13   5        111.09        114.03         2.54 o                         
   3  13   5        166.02        179.50         3.08 o                         
   4  13   5         34.89         34.52         1.67 o                         
   5  13   5          1.98          3.31         1.25 o                         
   6  13   5          1.30          1.17         1.54 o                         
   7  13   5          0.68          0.88         1.58 o                         
   8  13   5          5.79          8.15         1.80 o                         
   9  13   5          6.46          3.49         4.15 o                         
  -9  14   5          0.52         -1.42         5.59 o                         
  -8  14   5         47.62         46.29         2.97 o                         
  -7  14   5          0.01         -1.35         1.87 o                         
  -6  14   5         12.31         11.32         1.69 o                         
  -5  14   5         55.32         56.34         2.24 o                         
  -4  14   5        181.57        191.09         3.61 o                         
  -3  14   5        443.56        459.53         6.30 o                         
  -2  14   5        420.47        432.09         5.90 o                         
  -1  14   5         34.89         36.45         2.09 o                         
   0  14   5          0.25          1.33         1.21 o                         
   1  14   5         57.81         66.34         1.81 o                         
   2  14   5         18.06         17.42         1.37 o                         
   3  14   5        376.45        408.91         7.12 o                         
   4  14   5        107.59        111.73         2.67 o                         
   5  14   5          5.98          5.31         1.44 o                         
   6  14   5        349.18        371.18         7.55 o                         
   7  14   5        425.97        437.02         8.21 o                         
   8  14   5         78.48         79.02         5.98 o                         
  -8  15   5        125.05        131.04        11.34 o                         
  -7  15   5         66.86         64.64         6.49 o                         
  -6  15   5        112.17        114.06         4.12 o                         
  -5  15   5         13.38         10.18         1.74 o                         
  -4  15   5         33.28         32.65         1.90 o                         
  -3  15   5         41.26         46.23         2.11 o                         
  -2  15   5        256.95        257.83         4.27 o                         
  -1  15   5         70.92         68.70         2.09 o                         
   0  15   5        108.78        108.31         3.05 o                         
   1  15   5        211.10        216.00         3.53 o                         
   2  15   5         65.87         70.15         2.48 o                         
   3  15   5          2.43          4.06         1.48 o                         
   4  15   5          2.74          1.49         1.46 o                         
   5  15   5          3.74          1.82         1.74 o                         
   6  15   5         95.71         97.50         3.12 o                         
   7  15   5         11.38          8.21         4.52 o                         
  -7  16   5          8.57          9.21         6.12 o                         
  -6  16   5         31.00         30.50         5.00 o                         
  -5  16   5         15.92         13.87         2.53 o                         
  -4  16   5         93.97         95.80         2.90 o                         
  -3  16   5         46.50         49.40         2.17 o                         
  -2  16   5        530.00        544.88         9.34 o                         
  -1  16   5         12.44         11.33         1.72 o                         
   0  16   5          8.09          7.25         1.67 o                         
   1  16   5          6.17          4.31         1.64 o                         
   2  16   5         47.97         42.48         1.88 o                         
   3  16   5         13.64         12.98         1.49 o                         
   4  16   5          8.19          7.05         1.86 o                         
   5  16   5         45.76         47.46         6.30 o                         
   6  16   5         10.52         12.23         6.66 o                         
  -4  17   5         21.74         15.22         4.99 o                         
  -3  17   5        155.24        161.46         7.48 o                         
  -2  17   5         16.20         10.51         2.46 o                         
  -1  17   5        231.97        240.10         8.19 o                         
   0  17   5        223.29        220.84         5.44 o                         
   1  17   5         86.01         84.94         4.06 o                         
   2  17   5         83.75         86.86         6.04 o                         
   3  17   5        124.38        129.76        10.77 o                         
   4  17   5         23.00         24.58         6.50 o                         
 -14   0   6        216.71        219.38         8.90 o                         
 -13   0   6          5.85          2.92         2.06 o                         
 -12   0   6        525.99        574.72        10.72 o                         
 -11   0   6        555.17        570.48        11.07 o                         
 -10   0   6        796.99        767.91        13.25 o                         
  -9   0   6          0.81          1.71         1.06 o                         
  -8   0   6       1058.18       1046.41        14.99 o                         
  -7   0   6       1498.47       1490.55        17.59 o                         
  -6   0   6        470.06        491.57         5.19 o                         
  -5   0   6        301.39        287.64         2.89 o                         
  -4   0   6        571.10        601.78         5.82 o                         
  -3   0   6       4968.04       4981.08        45.20 o                         
  -2   0   6       7578.25       7343.77        63.92 o                         
  -1   0   6       1092.23       1025.66         8.56 o                         
   0   0   6       1877.36       1994.01        17.75 o                         
   1   0   6       8302.34       8890.61        80.29 o                         
   2   0   6       4035.84       4321.11        37.73 o                         
   3   0   6        208.82        274.83         2.91 o                         
   4   0   6       1909.97       2057.98        21.01 o                         
   5   0   6         35.52         28.11         0.65 o                         
   6   0   6       1961.55       2054.49        24.29 o                         
   7   0   6       1224.51       1226.25        17.08 o                         
   8   0   6        699.99        632.02         9.69 o                         
   9   0   6        296.43        313.16         6.08 o                         
  10   0   6         24.29         18.62         2.07 o                         
  11   0   6         39.30         43.67         3.58 o                         
  12   0   6        163.75        172.90         5.22 o                         
  13   0   6          3.38          0.64         2.84 o                         
 -14   1   6         65.59         65.55         4.12 o                         
 -13   1   6         18.49         16.43         1.79 o                         
 -12   1   6         85.51         92.81         2.26 o                         
 -11   1   6         23.40         21.99         1.50 o                         
 -10   1   6         92.68         90.50         1.95 o                         
  -9   1   6        123.38        119.38         1.73 o                         
  -8   1   6          8.81          7.71         0.58 o                         
  -7   1   6        146.85        143.63         1.46 o                         
  -6   1   6         27.87         27.11         0.46 o                         
  -5   1   6        347.97        352.04         2.67 o                         
  -4   1   6        241.11        238.56         1.86 o                         
  -3   1   6       3364.62       3380.94        22.19 o                         
  -2   1   6         74.23         78.89         0.69 o                         
  -1   1   6       8828.35       9218.18        54.97 o                         
   0   1   6        465.66        457.30         2.76 o                         
   1   1   6        739.02        784.36         4.89 o                         
   2   1   6        205.63        222.91         1.62 o                         
   3   1   6        221.28        221.89         1.72 o                         
   4   1   6        317.86        361.27         2.83 o                         
   5   1   6          0.11          0.86         0.35 o                         
   6   1   6        121.92        126.57         1.49 o                         
   7   1   6        203.97        184.22         2.18 o                         
   8   1   6         63.34         59.67         1.17 o                         
   9   1   6          6.87          8.42         0.74 o                         
  10   1   6        283.22        279.99         5.21 o                         
  11   1   6        187.43        189.60         3.59 o                         
  12   1   6        131.87        136.32         3.19 o                         
  13   1   6         11.39          8.90         1.99 o                         
 -14   2   6         14.14         16.49         3.08 o                         
 -13   2   6          1.03         -0.77         1.77 o                         
 -12   2   6        219.61        233.62         3.59 o                         
 -11   2   6        109.33        103.82         2.22 o                         
 -10   2   6        133.49        126.70         2.11 o                         
  -9   2   6         28.43         24.72         0.81 o                         
  -8   2   6       1430.88       1373.65        11.65 o                         
  -7   2   6        187.25        179.02         1.81 o                         
  -6   2   6         24.03         22.20         0.52 o                         
  -5   2   6        283.34        305.87         2.52 o                         
  -4   2   6          0.23          0.94         0.28 o                         
  -3   2   6        742.12        790.58         5.37 o                         
  -2   2   6          0.25          1.62         0.28 o                         
  -1   2   6       2375.13       2564.83        15.63 o                         
   0   2   6         52.38         72.56         0.60 o                         
   1   2   6        353.19        351.25         2.40 o                         
   2   2   6         27.27         26.26         0.42 o                         
   3   2   6       1353.96       1302.38         9.47 o                         
   4   2   6        600.90        655.19         4.96 o                         
   5   2   6         59.73         63.32         0.74 o                         
   6   2   6        712.45        817.89         7.29 o                         
   7   2   6        309.58        315.71         3.31 o                         
   8   2   6         27.60         25.55         0.68 o                         
   9   2   6         55.70         54.68         0.98 o                         
  10   2   6         34.09         33.48         1.38 o                         
  11   2   6          2.77          3.62         1.33 o                         
  12   2   6         21.23         17.02         1.61 o                         
  13   2   6          0.97         -0.68         1.88 o                         
 -14   3   6          5.31          5.22         2.81 o                         
 -13   3   6         38.76         41.39         2.21 o                         
 -12   3   6          2.55          2.84         1.34 o                         
 -11   3   6          2.63          5.95         1.15 o                         
 -10   3   6         30.89         30.09         1.27 o                         
  -9   3   6        456.80        469.36         5.14 o                         
  -8   3   6       1281.49       1221.55        11.17 o                         
  -7   3   6       1486.03       1438.73        13.06 o                         
  -6   3   6        150.84        130.51         1.41 o                         
  -5   3   6        613.87        578.38         4.51 o                         
  -4   3   6       2743.04       2840.32        20.09 o                         
  -3   3   6       5406.84       5365.00        38.00 o                         
  -2   3   6        508.68        604.03         4.36 o                         
  -1   3   6       2664.45       2778.45        18.30 o                         
   0   3   6         46.39         74.74         0.67 o                         
   1   3   6         30.05         29.52         0.41 o                         
   2   3   6       1546.73       1608.26        10.67 o                         
   3   3   6        647.07        599.94         4.45 o                         
   4   3   6       1217.06       1284.27         9.26 o                         
   5   3   6        435.41        447.80         3.69 o                         
   6   3   6        501.06        508.89         6.32 o                         
   7   3   6          3.92          3.91         0.44 o                         
   8   3   6          4.43          4.62         0.48 o                         
   9   3   6         21.75         18.78         0.98 o                         
  10   3   6        237.08        241.16         4.22 o                         
  11   3   6        109.14        103.61         2.56 o                         
  12   3   6        108.32        102.54         3.50 o                         
  13   3   6         71.88         66.48         3.05 o                         
 -14   4   6          2.34          0.89         2.72 o                         
 -13   4   6         20.62         16.95         1.85 o                         
 -12   4   6          1.87          2.89         1.43 o                         
 -11   4   6         58.50         52.76         2.13 o                         
 -10   4   6         93.07         97.10         2.02 o                         
  -9   4   6        373.82        368.80         5.02 o                         
  -8   4   6        309.20        316.21         3.38 o                         
  -7   4   6         55.24         56.86         0.92 o                         
  -6   4   6        164.39        160.65         1.67 o                         
  -5   4   6        176.30        142.98         1.39 o                         
  -4   4   6       2404.46       2485.52        18.08 o                         
  -3   4   6        225.19        225.41         1.96 o                         
  -2   4   6        166.80        226.70         1.96 o                         
  -1   4   6        166.64        168.42         1.35 o                         
   0   4   6        762.78        859.90         6.05 o                         
   1   4   6        134.60        117.24         1.17 o                         
   2   4   6        318.57        360.89         2.63 o                         
   3   4   6        353.50        404.10         3.08 o                         
   4   4   6        302.01        278.56         2.28 o                         
   5   4   6       1151.73       1089.30         8.72 o                         
   6   4   6       1273.29       1226.58        11.41 o                         
   7   4   6         92.16         99.13         1.55 o                         
   8   4   6        144.64        138.57         2.00 o                         
   9   4   6        229.42        234.43         3.54 o                         
  10   4   6        403.24        414.01         5.74 o                         
  11   4   6         41.39         35.18         1.78 o                         
  12   4   6          8.42          7.48         1.67 o                         
  13   4   6         16.12         15.02         2.26 o                         
 -14   5   6          3.22          1.01         3.99 o                         
 -13   5   6          1.28         -0.69         1.66 o                         
 -12   5   6         18.59         17.14         1.75 o                         
 -11   5   6          3.63          2.81         1.29 o                         
 -10   5   6         53.85         51.43         1.61 o                         
  -9   5   6          3.61          3.43         0.68 o                         
  -8   5   6          5.20          3.36         0.62 o                         
  -7   5   6        383.28        375.92         3.64 o                         
  -6   5   6        208.88        194.99         2.18 o                         
  -5   5   6        330.50        292.93         2.84 o                         
  -4   5   6        201.79        201.83         1.75 o                         
  -3   5   6        448.85        484.23         3.91 o                         
  -2   5   6        264.17        313.73         2.57 o                         
  -1   5   6          0.97          1.50         0.36 o                         
   0   5   6        432.53        546.09         4.57 o                         
   1   5   6        140.57        114.90         1.12 o                         
   2   5   6        139.74        168.66         1.48 o                         
   3   5   6         89.99        107.88         1.19 o                         
   4   5   6          1.17          0.65         0.38 o                         
   5   5   6        136.35        141.78         1.60 o                         
   6   5   6        205.92        189.31         2.09 o                         
   7   5   6          1.60          3.81         0.54 o                         
   8   5   6        110.26        107.13         1.82 o                         
   9   5   6         73.55         71.33         1.43 o                         
  10   5   6         19.12         20.22         1.18 o                         
  11   5   6          7.45          5.21         1.61 o                         
  12   5   6          1.10          2.36         1.69 o                         
  13   5   6          2.00          5.21         5.46 o                         
 -14   6   6          3.29          4.59         6.34 o                         
 -13   6   6        135.62        135.89         4.21 o                         
 -12   6   6          0.56          0.57         1.69 o                         
 -11   6   6        101.68         93.12         2.99 o                         
 -10   6   6        328.62        328.42         4.95 o                         
  -9   6   6          3.14          2.94         0.93 o                         
  -8   6   6        104.85        100.71         1.99 o                         
  -7   6   6        467.58        465.74         5.05 o                         
  -6   6   6        909.29        919.33         9.63 o                         
  -5   6   6       1329.91       1253.68        11.79 o                         
  -4   6   6       5498.71       5273.76        42.50 o                         
  -3   6   6        271.30        271.87         2.43 o                         
  -2   6   6        169.16        191.55         1.74 o                         
  -1   6   6        102.68        103.28         1.15 o                         
   0   6   6       2688.60       2774.73        21.75 o                         
   1   6   6        793.19        735.36         5.48 o                         
   2   6   6         42.14         52.63         0.77 o                         
   3   6   6         71.20         57.23         0.79 o                         
   4   6   6        164.43        161.56         1.87 o                         
   5   6   6        165.65        171.35         1.94 o                         
   6   6   6       1574.38       1539.57        14.04 o                         
   7   6   6        384.52        395.72         4.58 o                         
   8   6   6        481.33        462.47         5.70 o                         
   9   6   6        127.44        125.67         2.47 o                         
  10   6   6        350.01        355.02         5.13 o                         
  11   6   6         33.76         29.16         1.82 o                         
  12   6   6         10.96         10.14         1.89 o                         
  13   6   6          4.31          4.84         5.21 o                         
 -13   7   6         36.96         37.65         3.20 o                         
 -12   7   6          1.45          1.73         1.72 o                         
 -11   7   6        139.19        138.40         3.43 o                         
 -10   7   6        180.66        189.28         3.39 o                         
  -9   7   6        221.74        235.33         3.70 o                         
  -8   7   6        562.95        526.72         6.33 o                         
  -7   7   6          7.30         10.20         0.93 o                         
  -6   7   6          2.82          6.17         0.90 o                         
  -5   7   6        387.04        410.96         4.76 o                         
  -4   7   6       1413.25       1448.93        14.26 o                         
  -3   7   6        156.25        141.41         1.62 o                         
  -2   7   6        132.67        119.78         1.34 o                         
  -1   7   6        139.23        139.45         1.59 o                         
   0   7   6         83.70         90.72         1.42 o                         
   1   7   6        809.97        768.05         5.88 o                         
   2   7   6       1087.81       1042.01         8.37 o                         
   3   7   6       1014.46        976.82         8.53 o                         
   4   7   6          3.66          4.15         0.59 o                         
   5   7   6       1583.39       1529.92        14.80 o                         
   6   7   6         10.63         13.09         0.74 o                         
   7   7   6         31.95         26.28         0.91 o                         
   8   7   6         37.91         35.29         1.22 o                         
   9   7   6         11.17         11.34         1.10 o                         
  10   7   6          0.04         -0.56         1.27 o                         
  11   7   6        289.21        286.43         7.19 o                         
  12   7   6         42.59         42.62         3.49 o                         
 -13   8   6         20.13         20.50         6.75 o                         
 -12   8   6          6.78          7.04         1.79 o                         
 -11   8   6         35.11         35.05         1.87 o                         
 -10   8   6         25.40         28.33         1.54 o                         
  -9   8   6         66.11         56.22         1.66 o                         
  -8   8   6         82.99         79.22         1.88 o                         
  -7   8   6        545.82        494.77         6.91 o                         
  -6   8   6          5.84          4.64         0.84 o                         
  -5   8   6        472.72        405.91         4.68 o                         
  -4   8   6       1934.50       1804.25        17.25 o                         
  -3   8   6        180.98        179.78         2.13 o                         
  -2   8   6        219.92        205.85         3.02 o                         
  -1   8   6        914.92        894.99         9.98 o                         
   0   8   6        187.21        181.99         2.42 o                         
   1   8   6          1.17          5.48         0.51 o                         
   2   8   6         99.11         95.49         1.23 o                         
   3   8   6        325.31        311.20         3.19 o                         
   4   8   6         39.00         37.84         1.18 o                         
   5   8   6          0.29          0.50         0.70 o                         
   6   8   6         11.74         11.22         0.80 o                         
   7   8   6         18.01         19.86         1.08 o                         
   8   8   6        140.15        152.79         2.51 o                         
   9   8   6        105.76        106.57         3.10 o                         
  10   8   6        106.35        105.78         2.69 o                         
  11   8   6          0.05         -1.22         1.79 o                         
  12   8   6          0.65         -0.75         4.44 o                         
 -12   9   6         16.57         22.16         2.67 o                         
 -11   9   6         39.19         40.29         2.10 o                         
 -10   9   6         18.69         16.50         1.48 o                         
  -9   9   6          0.30         -0.71         1.13 o                         
  -8   9   6         84.84         88.69         2.99 o                         
  -7   9   6        164.80        163.21         2.91 o                         
  -6   9   6        237.07        221.04         3.30 o                         
  -5   9   6         56.03         54.25         1.41 o                         
  -4   9   6         96.99        106.97         1.47 o                         
  -3   9   6         35.26         38.40         1.21 o                         
  -2   9   6         44.40         39.25         1.17 o                         
  -1   9   6        988.48        951.57        11.38 o                         
   0   9   6        267.59        245.42         3.22 o                         
   1   9   6        121.70         96.29         1.57 o                         
   2   9   6        404.54        449.58         4.74 o                         
   3   9   6       1194.57       1169.20        10.75 o                         
   4   9   6        208.81        195.36         2.75 o                         
   5   9   6        177.21        171.34         2.64 o                         
   6   9   6          1.59          1.65         0.90 o                         
   7   9   6         21.42         18.21         1.13 o                         
   8   9   6          3.50          3.97         1.05 o                         
   9   9   6        160.13        163.01         3.54 o                         
  10   9   6        130.19        127.39         3.70 o                         
  11   9   6        109.17        110.35         4.09 o                         
  12   9   6         43.62         42.73         7.85 o                         
 -12  10   6        108.96        102.78         6.08 o                         
 -11  10   6        514.20        555.57         9.21 o                         
 -10  10   6        150.81        158.96         3.71 o                         
  -9  10   6         69.91         69.52         2.23 o                         
  -8  10   6        148.10        154.32         3.07 o                         
  -7  10   6         13.52         16.03         1.47 o                         
  -6  10   6         38.39         33.15         1.39 o                         
  -5  10   6        285.04        271.53         3.32 o                         
  -4  10   6        143.94        136.43         2.29 o                         
  -3  10   6        639.40        633.52         7.20 o                         
  -2  10   6       1723.96       1704.19        18.78 o                         
  -1  10   6        121.07        126.61         2.22 o                         
   0  10   6        305.08        254.52         4.15 o                         
   1  10   6       1254.51       1174.75        12.97 o                         
   2  10   6        663.29        629.43         6.74 o                         
   3  10   6        192.79        187.34         2.63 o                         
   4  10   6          0.05          1.20         0.66 o                         
   5  10   6          1.26          1.27         0.88 o                         
   6  10   6         83.54         92.87         2.13 o                         
   7  10   6         45.28         44.71         1.56 o                         
   8  10   6          1.89          3.58         1.20 o                         
   9  10   6         24.43         21.56         1.76 o                         
  10  10   6        336.53        360.67        10.62 o                         
  11  10   6          9.53          3.23         4.40 o                         
 -11  11   6          7.95          5.48         2.65 o                         
 -10  11   6        160.05        166.94         3.95 o                         
  -9  11   6         16.55         14.27         1.65 o                         
  -8  11   6        125.21        134.34         3.68 o                         
  -7  11   6        145.93        152.80         3.51 o                         
  -6  11   6          0.95          2.51         1.10 o                         
  -5  11   6        262.70        269.52         3.69 o                         
  -4  11   6          6.87          3.96         0.97 o                         
  -3  11   6         70.80         64.19         1.37 o                         
  -2  11   6        199.99        181.78         2.85 o                         
  -1  11   6        116.56         97.32         3.06 o                         
   0  11   6        145.63        133.53         2.42 o                         
   1  11   6         38.24         31.50         1.25 o                         
   2  11   6        277.85        271.61         3.87 o                         
   3  11   6          3.05          6.76         0.81 o                         
   4  11   6        414.69        414.81         5.75 o                         
   5  11   6         44.37         39.83         1.33 o                         
   6  11   6          0.40          0.58         1.02 o                         
   7  11   6         33.29         36.90         1.51 o                         
   8  11   6         28.32         28.47         1.80 o                         
   9  11   6         66.37         63.72         2.82 o                         
  10  11   6         40.79         43.88         3.11 o                         
 -10  12   6          1.00          1.96         2.79 o                         
  -9  12   6        125.76        127.32         2.93 o                         
  -8  12   6        194.24        198.61         4.91 o                         
  -7  12   6         95.84         96.62         3.27 o                         
  -6  12   6         64.23         63.22         1.86 o                         
  -5  12   6         16.61         16.86         1.46 o                         
  -4  12   6        178.36        192.63         3.27 o                         
  -3  12   6         45.69         52.00         1.47 o                         
  -2  12   6        283.36        295.01         4.23 o                         
  -1  12   6        200.69        209.50         3.99 o                         
   0  12   6        103.36         88.17         1.67 o                         
   1  12   6         58.94         46.59         1.39 o                         
   2  12   6         70.68         60.00         1.72 o                         
   3  12   6         67.07         57.38         1.69 o                         
   4  12   6          8.27         10.47         1.15 o                         
   5  12   6         59.31         66.49         1.78 o                         
   6  12   6         41.75         45.00         2.17 o                         
   7  12   6        117.27        116.33         2.60 o                         
   8  12   6        185.47        203.40         6.18 o                         
   9  12   6        100.91         98.14         4.32 o                         
  -9  13   6          9.75          5.66         2.42 o                         
  -8  13   6         42.69         42.51         2.41 o                         
  -7  13   6        363.17        372.76         7.36 o                         
  -6  13   6        463.31        459.05         6.73 o                         
  -5  13   6        173.52        183.07         3.56 o                         
  -4  13   6        209.19        228.04         3.97 o                         
  -3  13   6        276.27        280.16         4.18 o                         
  -2  13   6          8.20          8.65         1.27 o                         
  -1  13   6         14.60         10.47         1.23 o                         
   0  13   6          1.80          2.25         1.27 o                         
   1  13   6         29.00         26.90         1.44 o                         
   2  13   6        728.66        741.19         9.65 o                         
   3  13   6        122.45        122.47         2.56 o                         
   4  13   6         59.34         59.46         1.79 o                         
   5  13   6          3.70          2.26         1.43 o                         
   6  13   6          6.28          5.47         1.59 o                         
   7  13   6         35.11         37.79         1.97 o                         
   8  13   6         22.48         20.23         1.94 o                         
   9  13   6          0.44          1.90         4.43 o                         
  -9  14   6          8.25          7.21         5.63 o                         
  -8  14   6          3.41         -0.62         2.39 o                         
  -7  14   6          0.04         -0.01         1.95 o                         
  -6  14   6         15.79         15.38         1.72 o                         
  -5  14   6          9.36          8.53         1.67 o                         
  -4  14   6         46.55         46.22         1.84 o                         
  -3  14   6          0.08          0.43         1.45 o                         
  -2  14   6         17.39         14.78         1.37 o                         
  -1  14   6         11.36         10.96         1.44 o                         
   0  14   6          1.11          1.45         1.25 o                         
   1  14   6          7.63          7.05         1.28 o                         
   2  14   6          0.11          0.16         1.30 o                         
   3  14   6         12.25         11.92         1.64 o                         
   4  14   6         36.59         36.96         1.66 o                         
   5  14   6        239.50        242.89         4.98 o                         
   6  14   6          8.80          8.41         1.77 o                         
   7  14   6          6.67          6.60         1.98 o                         
   8  14   6          2.40          3.53         9.93 o                         
  -8  15   6         40.12         48.82         8.25 o                         
  -7  15   6        101.29        100.80         7.03 o                         
  -6  15   6        224.82        233.93         5.42 o                         
  -5  15   6         29.47         33.30         2.06 o                         
  -4  15   6          8.68          8.70         1.67 o                         
  -3  15   6        232.48        229.44         3.88 o                         
  -2  15   6         34.23         36.24         1.80 o                         
  -1  15   6         16.77         19.73         1.58 o                         
   0  15   6         34.77         37.58         1.93 o                         
   1  15   6          0.08          1.14         1.43 o                         
   2  15   6        241.69        248.25         5.19 o                         
   3  15   6         63.95         63.00         2.06 o                         
   4  15   6         67.17         69.54         2.18 o                         
   5  15   6         30.31         33.31         2.43 o                         
   6  15   6         33.41         33.82         3.03 o                         
   7  15   6          2.81          3.33         5.79 o                         
  -6  16   6         12.26         10.02         5.26 o                         
  -5  16   6        111.41        114.48         4.62 o                         
  -4  16   6          2.38          1.42         1.68 o                         
  -3  16   6          1.85          1.47         1.65 o                         
  -2  16   6        191.73        203.35         4.41 o                         
  -1  16   6        529.75        564.89         7.82 o                         
   0  16   6        177.25        189.78         3.82 o                         
   1  16   6         22.32         23.27         1.78 o                         
   2  16   6          0.81         -0.03         1.54 o                         
   3  16   6         85.62         83.14         2.86 o                         
   4  16   6          0.54         -0.74         2.16 o                         
   5  16   6          4.65          7.87         3.27 o                         
  -4  17   6         12.11          3.36         6.45 o                         
  -3  17   6          1.84         -0.79         3.73 o                         
  -2  17   6          1.21          1.99         2.64 o                         
  -1  17   6         76.24         81.63         3.96 o                         
   0  17   6          0.27         -0.65         2.57 o                         
   1  17   6         31.35         28.25         2.98 o                         
   2  17   6         27.76         31.52         2.78 o                         
   3  17   6          9.80         19.26         6.38 o                         
 -14   1   7         44.95         47.26         4.23 o                         
 -13   1   7        128.31        127.67         3.17 o                         
 -12   1   7        303.96        315.26         4.69 o                         
 -11   1   7         79.40         73.52         2.00 o                         
 -10   1   7         13.75         14.24         0.87 o                         
  -9   1   7         24.17         26.19         0.88 o                         
  -8   1   7        106.17        100.69         1.37 o                         
  -7   1   7         27.69         31.96         0.57 o                         
  -6   1   7        398.27        367.53         2.71 o                         
  -5   1   7        413.00        458.06         3.37 o                         
  -4   1   7       2553.63       2489.90        16.57 o                         
  -3   1   7        530.66        563.84         3.79 o                         
  -2   1   7        264.26        275.09         1.98 o                         
  -1   1   7       3592.34       4031.33        24.11 o                         
   0   1   7       2267.12       2409.68        15.43 o                         
   1   1   7       4226.00       4381.87        27.24 o                         
   2   1   7       3179.80       3390.14        21.90 o                         
   3   1   7        289.56        271.69         1.99 o                         
   4   1   7         82.43        105.79         0.99 o                         
   5   1   7        903.10        920.84         6.93 o                         
   6   1   7       4613.66       4760.20        38.33 o                         
   7   1   7          8.77          5.72         0.54 o                         
   8   1   7         29.80         26.25         0.77 o                         
   9   1   7          0.00         -0.35         0.74 o                         
  10   1   7         12.38         15.06         1.31 o                         
  11   1   7        278.81        286.36         4.59 o                         
  12   1   7        177.22        179.22         3.57 o                         
  13   1   7          3.18          4.21         2.24 o                         
 -14   2   7         31.68         29.41         3.12 o                         
 -13   2   7          4.48          5.99         1.80 o                         
 -12   2   7         80.88         79.74         2.14 o                         
 -11   2   7        139.73        146.93         2.76 o                         
 -10   2   7         68.04         61.57         1.52 o                         
  -9   2   7        150.68        151.08         2.42 o                         
  -8   2   7        465.06        447.21         3.99 o                         
  -7   2   7        658.71        617.90         5.38 o                         
  -6   2   7        101.22         92.54         1.02 o                         
  -5   2   7        191.19        218.33         1.85 o                         
  -4   2   7        570.53        602.34         4.28 o                         
  -3   2   7       4248.17       4391.26        28.47 o                         
  -2   2   7       3679.71       3797.80        23.43 o                         
  -1   2   7          9.95         13.63         0.31 o                         
   0   2   7        377.32        553.11         3.49 o                         
   1   2   7       8402.88       8748.65        54.41 o                         
   2   2   7       1115.68       1199.42         7.90 o                         
   3   2   7        564.36        628.70         4.53 o                         
   4   2   7          1.48          0.82         0.31 o                         
   5   2   7         21.72         13.17         0.39 o                         
   6   2   7        473.31        447.89         3.84 o                         
   7   2   7        361.42        368.92         3.64 o                         
   8   2   7        158.28        169.75         2.08 o                         
   9   2   7        394.44        400.72         4.79 o                         
  10   2   7        212.40        210.64         3.28 o                         
  11   2   7        271.60        292.54         5.44 o                         
  12   2   7          2.06          0.86         1.63 o                         
  13   2   7          2.23          3.29         2.16 o                         
 -14   3   7         27.71         24.48         3.13 o                         
 -13   3   7         13.35         13.12         1.98 o                         
 -12   3   7         38.95         40.72         1.81 o                         
 -11   3   7         46.25         49.89         1.68 o                         
 -10   3   7         56.30         53.54         1.51 o                         
  -9   3   7        107.84        103.63         1.72 o                         
  -8   3   7        130.05        126.04         1.58 o                         
  -7   3   7         48.11         54.84         0.96 o                         
  -6   3   7         18.92         16.73         0.54 o                         
  -5   3   7        468.92        493.56         3.76 o                         
  -4   3   7         52.46         58.52         0.66 o                         
  -3   3   7         46.25         25.81         0.41 o                         
  -2   3   7       1025.00       1136.34         7.66 o                         
  -1   3   7       3845.03       4210.71        25.91 o                         
   0   3   7          0.41          2.21         0.27 o                         
   1   3   7        193.20        177.37         1.36 o                         
   2   3   7         91.63         85.67         0.77 o                         
   3   3   7       1066.02       1138.52         8.22 o                         
   4   3   7         22.85         20.86         0.44 o                         
   5   3   7         88.87         93.82         1.03 o                         
   6   3   7        229.84        251.75         2.74 o                         
   7   3   7          0.00          0.41         0.59 o                         
   8   3   7         61.42         50.66         0.95 o                         
   9   3   7          6.85          9.97         0.81 o                         
  10   3   7         17.18         18.48         1.63 o                         
  11   3   7          8.26          9.60         1.37 o                         
  12   3   7        134.08        129.58         3.45 o                         
  13   3   7          9.42          6.63         2.12 o                         
 -14   4   7         35.58         41.56         4.07 o                         
 -13   4   7         19.83         17.42         1.99 o                         
 -12   4   7        151.36        162.14         4.31 o                         
 -11   4   7        141.16        141.29         4.18 o                         
 -10   4   7          0.29         -0.73         0.86 o                         
  -9   4   7         57.07         51.14         1.08 o                         
  -8   4   7       1583.26       1460.34        14.26 o                         
  -7   4   7        322.35        338.09         3.43 o                         
  -6   4   7         36.48         35.30         0.69 o                         
  -5   4   7        690.51        696.03         5.47 o                         
  -4   4   7         20.14         12.55         0.39 o                         
  -3   4   7        802.56        836.60         6.07 o                         
  -2   4   7       1092.75       1179.35         8.54 o                         
  -1   4   7        791.45        948.38         6.60 o                         
   0   4   7        747.20        852.07         5.81 o                         
   1   4   7        444.32        461.71         3.26 o                         
   2   4   7        434.12        411.91         2.99 o                         
   3   4   7        649.01        738.59         5.26 o                         
   4   4   7        181.52        183.00         1.58 o                         
   5   4   7        703.34        698.93         5.41 o                         
   6   4   7        570.86        556.88         5.43 o                         
   7   4   7         85.95         81.69         1.43 o                         
   8   4   7        585.65        599.71         6.67 o                         
   9   4   7        424.11        427.61         5.25 o                         
  10   4   7        103.76        102.54         2.21 o                         
  11   4   7          9.55          7.49         1.49 o                         
  12   4   7          0.48         -1.56         1.72 o                         
  13   4   7          0.14         -3.25         3.41 o                         
 -14   5   7          1.24         -1.06         3.97 o                         
 -13   5   7        198.42        203.21         5.49 o                         
 -12   5   7         89.00         88.09         2.55 o                         
 -11   5   7          0.02          1.53         1.29 o                         
 -10   5   7         96.17         91.50         2.05 o                         
  -9   5   7         30.23         30.70         0.97 o                         
  -8   5   7        554.55        513.41         6.01 o                         
  -7   5   7       1279.74       1285.12        11.65 o                         
  -6   5   7        237.01        237.63         2.56 o                         
  -5   5   7       1376.21       1319.53        11.38 o                         
  -4   5   7       1387.13       1349.93        10.23 o                         
  -3   5   7       2496.46       2399.34        17.71 o                         
  -2   5   7        382.63        390.23         3.02 o                         
  -1   5   7       2161.43       2464.67        17.36 o                         
   0   5   7        452.25        479.94         3.60 o                         
   1   5   7       1426.25       1505.53        10.68 o                         
   2   5   7         74.22         65.00         0.73 o                         
   3   5   7          9.60         20.64         0.56 o                         
   4   5   7       1535.90       1541.25        12.60 o                         
   5   5   7       1784.99       1692.93        14.33 o                         
   6   5   7          0.12          1.34         0.48 o                         
   7   5   7        587.79        587.99         6.18 o                         
   8   5   7        403.44        420.63         4.97 o                         
   9   5   7         17.68         19.94         1.16 o                         
  10   5   7        101.09        105.19         2.32 o                         
  11   5   7          2.06          0.88         1.44 o                         
  12   5   7         24.15         21.92         1.90 o                         
  13   5   7        142.70        144.09        10.76 o                         
 -13   6   7         15.77         17.30         1.88 o                         
 -12   6   7        152.14        153.91         4.75 o                         
 -11   6   7        131.10        137.73         3.13 o                         
 -10   6   7         17.16         19.34         1.43 o                         
  -9   6   7         77.01         77.68         1.72 o                         
  -8   6   7        228.64        227.66         3.40 o                         
  -7   6   7         53.24         55.03         1.22 o                         
  -6   6   7         53.68         48.66         1.38 o                         
  -5   6   7          6.21         11.43         0.72 o                         
  -4   6   7        679.40        648.35         5.73 o                         
  -3   6   7         65.75         70.99         0.94 o                         
  -2   6   7          1.83          4.54         0.38 o                         
  -1   6   7        167.75        149.29         1.41 o                         
   0   6   7        327.20        360.91         3.06 o                         
   1   6   7        280.30        326.51         2.63 o                         
   2   6   7         88.57         97.22         0.97 o                         
   3   6   7          2.31          2.68         0.47 o                         
   4   6   7         71.76         58.45         0.98 o                         
   5   6   7        491.60        453.57         4.55 o                         
   6   6   7          0.83          1.10         0.54 o                         
   7   6   7          0.16          0.00         0.70 o                         
   8   6   7          2.17          1.74         0.71 o                         
   9   6   7         47.97         48.64         1.42 o                         
  10   6   7          5.87          7.04         1.27 o                         
  11   6   7          6.41         10.18         1.64 o                         
  12   6   7         15.09         13.60         2.03 o                         
  13   6   7         12.66         22.85         5.86 o                         
 -13   7   7         42.24         41.76         2.88 o                         
 -12   7   7         14.29         13.58         1.72 o                         
 -11   7   7        107.31        108.86         3.61 o                         
 -10   7   7          0.26          0.16         1.24 o                         
  -9   7   7         75.61         74.37         2.14 o                         
  -8   7   7         10.09         10.16         0.93 o                         
  -7   7   7         42.10         42.87         1.46 o                         
  -6   7   7        424.03        400.57         5.13 o                         
  -5   7   7        873.06        821.59         8.87 o                         
  -4   7   7         35.72         24.24         0.76 o                         
  -3   7   7        553.64        536.21         5.16 o                         
  -2   7   7       1212.73       1277.63        11.58 o                         
  -1   7   7        511.48        541.15         4.98 o                         
   0   7   7        512.41        512.94         4.43 o                         
   1   7   7        367.00        363.23         3.08 o                         
   2   7   7        633.25        610.03         5.13 o                         
   3   7   7        540.97        546.82         4.81 o                         
   4   7   7         83.87         86.69         1.30 o                         
   5   7   7        434.29        436.36         4.97 o                         
   6   7   7         42.07         39.88         1.33 o                         
   7   7   7          5.11          6.47         0.84 o                         
   8   7   7         14.02         12.68         0.91 o                         
   9   7   7        159.56        160.41         2.93 o                         
  10   7   7        203.72        201.05         3.70 o                         
  11   7   7          9.12          8.77         1.64 o                         
  12   7   7          5.02          4.45         2.39 o                         
 -13   8   7          3.24          1.92         3.47 o                         
 -12   8   7         86.94         80.77         2.53 o                         
 -11   8   7        261.60        275.73         5.24 o                         
 -10   8   7        300.73        324.15         5.51 o                         
  -9   8   7         19.59         19.28         1.29 o                         
  -8   8   7        225.01        220.96         3.63 o                         
  -7   8   7        260.83        253.17         3.91 o                         
  -6   8   7        114.30        127.29         2.36 o                         
  -5   8   7        278.56        232.79         2.93 o                         
  -4   8   7         12.41         14.58         0.71 o                         
  -3   8   7       1092.26       1069.23        10.04 o                         
  -2   8   7       1910.70       1914.83        20.23 o                         
  -1   8   7        169.72        179.87         2.30 o                         
   0   8   7        534.32        496.61         5.24 o                         
   1   8   7        320.41        288.57         3.14 o                         
   2   8   7       3074.20       3052.09        26.84 o                         
   3   8   7        268.61        260.76         2.69 o                         
   4   8   7          1.79          0.61         0.72 o                         
   5   8   7        370.54        374.21         4.52 o                         
   6   8   7         12.79         14.82         1.01 o                         
   7   8   7         14.51         13.93         1.00 o                         
   8   8   7         54.67         48.29         1.47 o                         
   9   8   7        266.42        270.86         5.96 o                         
  10   8   7        320.44        332.88         5.50 o                         
  11   8   7         23.90         28.10         2.20 o                         
  12   8   7          1.59         -3.52         4.25 o                         
 -12   9   7        157.95        158.50         8.01 o                         
 -11   9   7        100.96        101.19         3.57 o                         
 -10   9   7         91.04         92.01         2.94 o                         
  -9   9   7         17.39         13.31         1.26 o                         
  -8   9   7         13.33         11.87         1.19 o                         
  -7   9   7         22.02         15.19         1.23 o                         
  -6   9   7          1.49          2.14         0.91 o                         
  -5   9   7         38.49         26.56         1.04 o                         
  -4   9   7        111.59        134.48         1.82 o                         
  -3   9   7        743.17        701.36         7.72 o                         
  -2   9   7        703.35        671.69         8.17 o                         
  -1   9   7        270.29        293.16         4.24 o                         
   0   9   7        632.27        592.42         7.26 o                         
   1   9   7        641.49        594.81         6.26 o                         
   2   9   7       1828.07       1722.56        16.92 o                         
   3   9   7       1952.97       1850.22        18.67 o                         
   4   9   7         31.67         33.13         1.19 o                         
   5   9   7          0.22          1.40         0.88 o                         
   6   9   7         20.79         19.02         1.16 o                         
   7   9   7          3.04          1.49         1.03 o                         
   8   9   7          0.00         -0.95         1.17 o                         
   9   9   7        150.48        139.45         4.81 o                         
  10   9   7         60.91         53.09         2.68 o                         
  11   9   7        360.27        378.87        15.22 o                         
 -12  10   7         42.98         46.93         7.88 o                         
 -11  10   7          0.66         -1.07         1.91 o                         
 -10  10   7        142.40        140.70         3.11 o                         
  -9  10   7        208.77        206.13         4.59 o                         
  -8  10   7          2.00          1.53         1.25 o                         
  -7  10   7         59.94         54.72         1.68 o                         
  -6  10   7        164.83        163.06         2.78 o                         
  -5  10   7         23.58         26.55         0.93 o                         
  -4  10   7        187.95        170.53         2.62 o                         
  -3  10   7        150.64        152.45         2.35 o                         
  -2  10   7         24.37         28.25         0.93 o                         
  -1  10   7          9.94         10.35         0.98 o                         
   0  10   7        349.23        322.69         5.78 o                         
   1  10   7        138.38        137.32         2.03 o                         
   2  10   7        105.90        115.95         2.07 o                         
   3  10   7         25.43         23.71         1.08 o                         
   4  10   7          6.74          8.65         0.83 o                         
   5  10   7        138.34        129.10         2.42 o                         
   6  10   7         75.98         76.08         2.13 o                         
   7  10   7         22.95         26.47         1.36 o                         
   8  10   7         16.35         14.94         1.40 o                         
   9  10   7        151.03        145.50         5.89 o                         
  10  10   7         10.67         13.22         2.14 o                         
  11  10   7         17.98         13.84         4.58 o                         
 -11  11   7         62.38         60.89         3.53 o                         
 -10  11   7          9.79          8.63         2.04 o                         
  -9  11   7         10.03          9.78         1.59 o                         
  -8  11   7         81.89         82.73         2.29 o                         
  -7  11   7         48.32         45.37         1.59 o                         
  -6  11   7         24.92         22.93         1.31 o                         
  -5  11   7        144.96        155.96         2.90 o                         
  -4  11   7        733.90        741.22         9.22 o                         
  -3  11   7         64.05         60.51         1.37 o                         
  -2  11   7        137.07        118.82         2.15 o                         
  -1  11   7         25.32         21.95         1.19 o                         
   0  11   7        263.78        233.54         4.65 o                         
   1  11   7         49.91         46.04         1.36 o                         
   2  11   7       2077.16       2007.65        25.18 o                         
   3  11   7        267.91        259.86         3.74 o                         
   4  11   7         85.17         91.81         1.83 o                         
   5  11   7        298.04        310.10         4.28 o                         
   6  11   7        218.45        223.74         3.28 o                         
   7  11   7         14.56         17.71         1.37 o                         
   8  11   7          9.27          7.66         1.59 o                         
   9  11   7          7.56          3.18         1.66 o                         
  10  11   7         17.60          8.48         3.82 o                         
 -10  12   7          5.99          0.90         2.57 o                         
  -9  12   7         32.68         35.16         2.06 o                         
  -8  12   7         39.38         40.16         1.99 o                         
  -7  12   7          7.23          5.56         1.41 o                         
  -6  12   7         74.18         75.42         2.09 o                         
  -5  12   7         20.80         21.65         1.56 o                         
  -4  12   7         25.41         25.96         1.33 o                         
  -3  12   7        193.61        184.73         2.93 o                         
  -2  12   7        167.79        171.36         2.84 o                         
  -1  12   7        112.07        120.97         2.55 o                         
   0  12   7        138.70        134.73         2.89 o                         
   1  12   7        262.04        258.86         4.30 o                         
   2  12   7         24.30         31.21         1.40 o                         
   3  12   7         25.17         26.84         1.38 o                         
   4  12   7        104.74        101.34         2.64 o                         
   5  12   7          3.24          7.20         1.20 o                         
   6  12   7        331.76        341.87         5.09 o                         
   7  12   7         47.80         47.91         2.03 o                         
   8  12   7         16.78         16.64         1.83 o                         
   9  12   7         44.27         44.75         2.66 o                         
 -10  13   7          7.69          6.97         6.14 o                         
  -9  13   7          4.80          4.92         2.98 o                         
  -8  13   7          3.43          2.47         1.62 o                         
  -7  13   7         87.07         82.05         2.57 o                         
  -6  13   7        104.62        108.71         2.83 o                         
  -5  13   7          4.60          4.46         1.46 o                         
  -4  13   7         43.26         41.10         1.75 o                         
  -3  13   7         18.55         21.33         1.35 o                         
  -2  13   7         69.25         67.56         1.74 o                         
  -1  13   7          4.29          6.77         1.23 o                         
   0  13   7        161.27        169.32         3.42 o                         
   1  13   7         43.81         44.41         1.64 o                         
   2  13   7        156.00        148.14         3.16 o                         
   3  13   7          2.59          1.41         1.26 o                         
   4  13   7          0.25          0.16         1.29 o                         
   5  13   7        170.65        184.12         3.48 o                         
   6  13   7        213.04        214.05         4.06 o                         
   7  13   7         39.55         40.29         2.08 o                         
   8  13   7         53.13         49.80         2.49 o                         
  -9  14   7        192.21        201.56        16.06 o                         
  -8  14   7        152.70        140.85         5.83 o                         
  -7  14   7         67.81         65.61         3.45 o                         
  -6  14   7        100.77         98.01         3.49 o                         
  -5  14   7          8.68          5.58         1.64 o                         
  -4  14   7        161.78        161.13         3.57 o                         
  -3  14   7         12.81          9.39         1.53 o                         
  -2  14   7         27.84         26.70         1.51 o                         
  -1  14   7        494.27        506.69         6.81 o                         
   0  14   7        468.17        512.09         7.31 o                         
   1  14   7         91.19         91.08         2.28 o                         
   2  14   7        114.06        120.27         2.98 o                         
   3  14   7          3.21          0.92         1.38 o                         
   4  14   7         33.18         34.19         1.63 o                         
   5  14   7         10.29         13.27         1.64 o                         
   6  14   7        151.34        150.27         4.22 o                         
   7  14   7        104.84        105.31         4.32 o                         
  -7  15   7         32.32         33.18         3.51 o                         
  -6  15   7         55.65         50.66         2.48 o                         
  -5  15   7         68.75         71.72         2.56 o                         
  -4  15   7        363.70        385.04         7.75 o                         
  -3  15   7          0.08          0.38         1.60 o                         
  -2  15   7          0.48          0.28         1.59 o                         
  -1  15   7         55.10         58.17         2.48 o                         
   0  15   7        160.83        171.00         3.71 o                         
   1  15   7        103.71        103.63         2.49 o                         
   2  15   7        169.64        178.56         3.35 o                         
   3  15   7        112.60        103.95         2.54 o                         
   4  15   7        223.76        235.35         6.00 o                         
   5  15   7         30.10         32.37         1.98 o                         
   6  15   7          7.15          2.66         3.66 o                         
  -6  16   7         71.97         67.95         8.67 o                         
  -5  16   7        137.67        133.66         6.18 o                         
  -4  16   7         61.07         59.31         2.47 o                         
  -3  16   7         17.68         18.93         1.78 o                         
  -2  16   7         22.91         23.76         1.83 o                         
  -1  16   7        116.15        122.57         2.95 o                         
   0  16   7        138.52        150.76         3.38 o                         
   1  16   7          0.06          2.70         1.61 o                         
   2  16   7          4.17          3.63         1.66 o                         
   3  16   7         32.37         32.54         2.67 o                         
   4  16   7          1.95         -0.66         3.34 o                         
   5  16   7          2.51         -4.53         4.53 o                         
  -4  17   7          2.03         -1.73         6.33 o                         
  -3  17   7         41.70         31.44         4.22 o                         
  -2  17   7        103.01         94.90        10.18 o                         
  -1  17   7         96.28         93.90         5.16 o                         
   0  17   7          0.01          1.15         2.77 o                         
   1  17   7         43.89         39.17         3.00 o                         
   2  17   7         17.64         19.97         3.19 o                         
   3  17   7         86.71         93.77        13.21 o                         
 -14   0   8          4.20         -0.51         5.04 o                         
 -13   0   8         63.41         62.78         3.01 o                         
 -12   0   8        257.85        261.86         6.44 o                         
 -11   0   8        124.58        133.71         3.43 o                         
 -10   0   8        169.82        177.10         3.66 o                         
  -9   0   8         37.88         35.37         1.96 o                         
  -8   0   8        390.62        372.87         5.52 o                         
  -7   0   8        312.00        313.84         4.07 o                         
  -6   0   8         59.57         35.71         0.80 o                         
  -5   0   8        660.09        620.87         6.34 o                         
  -4   0   8        221.85        214.17         2.34 o                         
  -3   0   8          2.44          0.44         0.38 o                         
  -2   0   8       7923.70       8246.04        70.21 o                         
  -1   0   8       6671.52       7065.88        61.43 o                         
   0   0   8       1504.34       1540.26        13.01 o                         
   1   0   8        703.23        670.35         6.60 o                         
   2   0   8        767.59        801.24         7.05 o                         
   3   0   8       2864.77       2910.23        25.52 o                         
   4   0   8        722.86        764.74         7.36 o                         
   5   0   8         25.16         38.78         0.86 o                         
   6   0   8        781.24        879.54        10.43 o                         
   7   0   8        233.35        231.93         3.72 o                         
   8   0   8        357.61        388.42         6.36 o                         
   9   0   8        886.84        911.76        16.91 o                         
  10   0   8        143.60        158.10         3.97 o                         
  11   0   8        200.09        213.17         5.67 o                         
  12   0   8         14.95         18.41         2.12 o                         
  13   0   8         35.61         32.39         6.83 o                         
 -14   1   8         60.78         60.76         4.33 o                         
 -13   1   8        113.52        117.05         3.17 o                         
 -12   1   8        266.89        290.43         5.04 o                         
 -11   1   8          7.60          7.94         1.07 o                         
 -10   1   8          4.95          4.42         0.91 o                         
  -9   1   8          0.00          0.19         0.69 o                         
  -8   1   8        508.48        482.56         4.56 o                         
  -7   1   8         63.08         63.99         0.81 o                         
  -6   1   8        773.36        769.78         5.41 o                         
  -5   1   8        373.26        349.53         2.53 o                         
  -4   1   8        259.68        261.22         1.90 o                         
  -3   1   8         82.30         72.16         0.70 o                         
  -2   1   8       1358.70       1427.45         9.27 o                         
  -1   1   8        795.80        770.59         4.68 o                         
   0   1   8        879.87       1013.48         6.60 o                         
   1   1   8        515.05        547.17         3.49 o                         
   2   1   8          9.37         11.07         0.29 o                         
   3   1   8        161.56        183.59         1.39 o                         
   4   1   8        194.41        201.10         1.66 o                         
   5   1   8        268.80        295.59         2.43 o                         
   6   1   8          0.90          2.45         0.47 o                         
   7   1   8         20.83         26.89         0.69 o                         
   8   1   8        140.63        147.91         1.96 o                         
   9   1   8         10.01          6.43         1.18 o                         
  10   1   8         91.43         85.43         2.05 o                         
  11   1   8         47.80         50.83         1.75 o                         
  12   1   8         79.04         75.57         2.49 o                         
  13   1   8          1.92         -1.92         2.74 o                         
 -14   2   8         13.19         17.36         4.06 o                         
 -13   2   8          0.52         -1.86         1.86 o                         
 -12   2   8        130.00        137.03         3.23 o                         
 -11   2   8         20.94         18.40         1.23 o                         
 -10   2   8        230.46        227.91         3.21 o                         
  -9   2   8        266.79        269.49         3.51 o                         
  -8   2   8        537.88        494.79         4.47 o                         
  -7   2   8         86.06         85.19         1.07 o                         
  -6   2   8        563.91        510.02         4.02 o                         
  -5   2   8       1820.53       1820.14        12.83 o                         
  -4   2   8          0.37          0.66         0.30 o                         
  -3   2   8        141.62        135.78         1.08 o                         
  -2   2   8        384.62        412.15         2.67 o                         
  -1   2   8          0.87          1.03         0.23 o                         
   0   2   8       3152.70       3348.30        20.71 o                         
   1   2   8          5.18          1.49         0.25 o                         
   2   2   8        177.97        229.28         1.59 o                         
   3   2   8         15.37         23.98         0.44 o                         
   4   2   8       1815.67       1866.54        13.89 o                         
   5   2   8        121.71        138.29         1.44 o                         
   6   2   8        159.32        169.22         1.77 o                         
   7   2   8         16.79         16.55         0.58 o                         
   8   2   8         20.33         25.16         0.73 o                         
   9   2   8          0.41         -0.16         0.76 o                         
  10   2   8          2.45          1.52         1.14 o                         
  11   2   8         13.30         12.20         1.72 o                         
  12   2   8         32.50         35.18         2.03 o                         
  13   2   8         27.59         21.67         3.17 o                         
 -14   3   8         16.05         18.39         3.33 o                         
 -13   3   8        296.80        318.25         5.86 o                         
 -12   3   8        205.13        212.49         3.85 o                         
 -11   3   8          2.25          2.49         1.08 o                         
 -10   3   8          0.40          2.20         0.91 o                         
  -9   3   8          0.30         -0.03         0.70 o                         
  -8   3   8        217.02        196.50         2.47 o                         
  -7   3   8        176.17        174.39         1.93 o                         
  -6   3   8        166.26        142.32         1.60 o                         
  -5   3   8       2260.55       2186.50        15.41 o                         
  -4   3   8       2519.75       2525.36        16.18 o                         
  -3   3   8         17.43         13.80         0.34 o                         
  -2   3   8        128.89        178.62         1.35 o                         
  -1   3   8       2401.08       2462.55        15.02 o                         
   0   3   8       1024.01       1090.47         6.95 o                         
   1   3   8        335.74        337.24         2.28 o                         
   2   3   8        446.42        437.23         3.05 o                         
   3   3   8       1237.90       1174.59         8.50 o                         
   4   3   8       1456.68       1542.92        11.10 o                         
   5   3   8        298.98        296.02         2.59 o                         
   6   3   8        260.80        270.68         2.78 o                         
   7   3   8        493.40        516.94         5.37 o                         
   8   3   8        881.68        917.72         9.85 o                         
   9   3   8         58.31         58.69         1.56 o                         
  10   3   8          6.92          4.94         1.11 o                         
  11   3   8          3.11          2.07         1.35 o                         
  12   3   8        185.12        182.39         4.84 o                         
  13   3   8         44.32         39.16         4.70 o                         
 -14   4   8         79.61         79.97         6.08 o                         
 -13   4   8         36.44         33.22         2.20 o                         
 -12   4   8         18.13         15.01         1.61 o                         
 -11   4   8        221.34        221.81         3.74 o                         
 -10   4   8          1.01          1.19         1.02 o                         
  -9   4   8         61.79         62.18         2.01 o                         
  -8   4   8         83.18         85.11         1.34 o                         
  -7   4   8        630.70        612.37         5.86 o                         
  -6   4   8        188.08        165.82         1.79 o                         
  -5   4   8        539.73        523.75         4.12 o                         
  -4   4   8         76.80         66.07         0.79 o                         
  -3   4   8        778.05        768.96         5.42 o                         
  -2   4   8         46.65         38.17         0.53 o                         
  -1   4   8        204.07        207.21         1.61 o                         
   0   4   8        412.68        485.17         3.29 o                         
   1   4   8         50.24         41.19         0.55 o                         
   2   4   8        400.91        416.34         2.97 o                         
   3   4   8       2019.13       1994.37        14.10 o                         
   4   4   8        320.74        340.33         2.71 o                         
   5   4   8        553.68        517.38         4.29 o                         
   6   4   8         20.10         15.46         0.62 o                         
   7   4   8         55.44         59.96         1.16 o                         
   8   4   8        470.38        467.93         5.10 o                         
   9   4   8        637.04        657.38         7.70 o                         
  10   4   8         28.26         24.10         1.41 o                         
  11   4   8         27.38         28.82         1.72 o                         
  12   4   8        174.61        179.09         4.43 o                         
  13   4   8         14.94         12.31         5.50 o                         
 -14   5   8         13.85         16.12         5.76 o                         
 -13   5   8          8.66          8.66         1.90 o                         
 -12   5   8         54.60         54.70         2.09 o                         
 -11   5   8          2.39          1.95         1.42 o                         
 -10   5   8          2.42          0.94         1.06 o                         
  -9   5   8         65.68         68.07         1.81 o                         
  -8   5   8        102.83         95.86         2.14 o                         
  -7   5   8         64.65         55.19         1.05 o                         
  -6   5   8         29.22         24.80         0.74 o                         
  -5   5   8        656.51        646.02         6.21 o                         
  -4   5   8        645.29        551.47         4.59 o                         
  -3   5   8        487.92        430.36         3.36 o                         
  -2   5   8        514.63        549.72         4.10 o                         
  -1   5   8         87.47         99.59         0.98 o                         
   0   5   8        360.69        335.45         2.47 o                         
   1   5   8          7.56          4.00         0.33 o                         
   2   5   8         25.15         22.63         0.43 o                         
   3   5   8         35.18         28.00         0.57 o                         
   4   5   8        328.01        296.31         2.62 o                         
   5   5   8         83.58        100.23         1.29 o                         
   6   5   8        365.49        348.41         3.54 o                         
   7   5   8         18.88         17.73         0.85 o                         
   8   5   8         11.78         15.33         0.89 o                         
   9   5   8          7.15          6.50         0.95 o                         
  10   5   8          2.35          2.29         1.29 o                         
  11   5   8         11.26          8.66         1.52 o                         
  12   5   8         56.38         56.97         2.39 o                         
 -13   6   8         18.76         20.69         3.07 o                         
 -12   6   8         41.15         42.59         2.10 o                         
 -11   6   8        149.65        153.39         3.17 o                         
 -10   6   8        308.89        322.22         4.98 o                         
  -9   6   8        195.27        193.75         3.61 o                         
  -8   6   8        131.52        124.09         1.89 o                         
  -7   6   8         23.62         30.79         1.17 o                         
  -6   6   8        292.27        280.94         3.24 o                         
  -5   6   8        826.70        753.39         7.58 o                         
  -4   6   8        656.93        625.75         5.65 o                         
  -3   6   8        153.95        117.62         1.44 o                         
  -2   6   8       1161.05       1052.59         8.58 o                         
  -1   6   8        819.04        840.77         7.13 o                         
   0   6   8        106.18        106.11         1.13 o                         
   1   6   8         62.69         66.24         0.85 o                         
   2   6   8        105.73         97.28         1.28 o                         
   3   6   8       1111.88       1108.57         9.22 o                         
   4   6   8         63.38         63.47         1.09 o                         
   5   6   8         16.35         12.08         0.67 o                         
   6   6   8        215.82        208.71         2.44 o                         
   7   6   8         23.81         26.86         1.02 o                         
   8   6   8        587.99        594.76         7.09 o                         
   9   6   8        231.68        233.48         3.41 o                         
  10   6   8        191.01        189.13         4.07 o                         
  11   6   8        169.06        181.93         4.50 o                         
  12   6   8        109.53        109.74         4.06 o                         
 -13   7   8         23.85         18.14         2.91 o                         
 -12   7   8        221.70        224.77         4.43 o                         
 -11   7   8        441.44        466.52         6.94 o                         
 -10   7   8          3.77          4.28         1.24 o                         
  -9   7   8         50.64         42.86         1.48 o                         
  -8   7   8        237.87        221.04         3.66 o                         
  -7   7   8         83.27         81.79         1.79 o                         
  -6   7   8        169.72        166.90         2.92 o                         
  -5   7   8        340.04        318.72         3.71 o                         
  -4   7   8         40.31         48.07         1.09 o                         
  -3   7   8          2.64          0.81         0.53 o                         
  -2   7   8        230.45        229.79         2.32 o                         
  -1   7   8        730.03        685.57         6.86 o                         
   0   7   8          0.50          0.02         0.49 o                         
   1   7   8        292.31        298.73         3.47 o                         
   2   7   8        125.91        119.18         1.29 o                         
   3   7   8        493.93        483.82         4.75 o                         
   4   7   8        949.25        920.64        10.17 o                         
   5   7   8        564.79        542.18         5.96 o                         
   6   7   8          0.24          0.31         0.76 o                         
   7   7   8        561.52        528.18         6.55 o                         
   8   7   8        100.65        102.74         2.42 o                         
   9   7   8         12.17         11.40         1.34 o                         
  10   7   8        126.83        124.62         3.40 o                         
  11   7   8         34.88         37.33         2.10 o                         
  12   7   8         12.31          7.39         5.37 o                         
 -13   8   8         44.45         46.00         5.11 o                         
 -12   8   8          0.70          1.31         1.73 o                         
 -11   8   8          0.00          1.37         1.73 o                         
 -10   8   8          7.97          7.50         1.41 o                         
  -9   8   8          3.43          3.94         1.11 o                         
  -8   8   8         16.12         14.97         1.10 o                         
  -7   8   8          6.02          7.37         1.04 o                         
  -6   8   8        604.16        604.13         7.19 o                         
  -5   8   8          0.44          1.33         0.65 o                         
  -4   8   8        363.38        353.89         3.85 o                         
  -3   8   8        456.64        478.67         5.10 o                         
  -2   8   8        912.26        895.38         9.09 o                         
  -1   8   8       1710.82       1661.32        18.77 o                         
   0   8   8         49.54         51.10         1.10 o                         
   1   8   8        265.76        248.08         2.70 o                         
   2   8   8        517.61        503.88         5.03 o                         
   3   8   8        223.20        208.89         2.35 o                         
   4   8   8          3.92          7.15         0.77 o                         
   5   8   8         11.54         10.76         0.82 o                         
   6   8   8         68.94         66.06         1.48 o                         
   7   8   8         27.65         30.54         1.26 o                         
   8   8   8         17.32         14.93         1.28 o                         
   9   8   8        242.91        255.55         5.56 o                         
  10   8   8          4.66          3.70         1.64 o                         
  11   8   8          6.11         10.55         2.11 o                         
  12   8   8          0.11          0.71         5.40 o                         
 -12   9   8        126.97        124.17         4.99 o                         
 -11   9   8        139.06        147.38         3.66 o                         
 -10   9   8         86.53         88.81         3.59 o                         
  -9   9   8        173.00        179.34         3.35 o                         
  -8   9   8          0.00         -1.02         1.02 o                         
  -7   9   8         18.39         18.35         1.23 o                         
  -6   9   8        329.97        318.17         4.10 o                         
  -5   9   8        229.63        202.98         2.68 o                         
  -4   9   8        221.69        220.65         3.91 o                         
  -3   9   8          3.89          3.40         0.79 o                         
  -2   9   8        709.71        696.02         7.98 o                         
  -1   9   8        229.80        220.76         3.27 o                         
   0   9   8         18.19         17.38         1.18 o                         
   1   9   8         43.16         41.01         1.06 o                         
   2   9   8          0.13          0.89         0.68 o                         
   3   9   8         31.00         26.83         0.82 o                         
   4   9   8        430.79        435.39         5.20 o                         
   5   9   8        137.58        142.48         2.92 o                         
   6   9   8        106.66        111.37         2.09 o                         
   7   9   8        177.63        177.76         3.04 o                         
   8   9   8         21.56         24.54         1.40 o                         
   9   9   8         13.52         14.22         1.68 o                         
  10   9   8          9.57         11.26         2.09 o                         
  11   9   8         27.93         35.19         3.02 o                         
 -12  10   8          7.04          7.22         6.12 o                         
 -11  10   8          4.05          3.76         2.02 o                         
 -10  10   8         96.31         96.26         2.58 o                         
  -9  10   8        256.06        267.26         5.15 o                         
  -8  10   8        164.57        168.03         2.78 o                         
  -7  10   8         28.82         31.98         1.40 o                         
  -6  10   8        126.82        134.84         2.43 o                         
  -5  10   8         15.05         19.19         1.09 o                         
  -4  10   8          8.91          9.16         0.89 o                         
  -3  10   8        836.84        806.41         9.64 o                         
  -2  10   8         43.80         37.30         0.98 o                         
  -1  10   8         35.94         36.85         1.28 o                         
   0  10   8        479.36        483.28         6.41 o                         
   1  10   8        633.98        642.48         7.73 o                         
   2  10   8       1479.14       1376.31        14.34 o                         
   3  10   8        250.68        228.13         2.90 o                         
   4  10   8         55.92         56.03         1.71 o                         
   5  10   8          2.64          1.94         0.96 o                         
   6  10   8          1.98          2.66         1.09 o                         
   7  10   8         40.05         42.85         1.51 o                         
   8  10   8         78.49         78.10         3.02 o                         
   9  10   8          0.11         -1.70         1.70 o                         
  10  10   8        150.01        158.86         5.48 o                         
  11  10   8        120.09        110.60        10.35 o                         
 -11  11   8        130.95        141.25         5.79 o                         
 -10  11   8         43.99         44.41         2.67 o                         
  -9  11   8        121.57        116.75         3.67 o                         
  -8  11   8         13.48         12.06         1.45 o                         
  -7  11   8         39.29         37.36         1.75 o                         
  -6  11   8          9.51          9.54         1.32 o                         
  -5  11   8          7.68          6.24         1.29 o                         
  -4  11   8          3.90          4.95         0.96 o                         
  -3  11   8        772.41        771.14         9.32 o                         
  -2  11   8         47.41         50.67         1.69 o                         
  -1  11   8         30.17         24.37         1.34 o                         
   0  11   8          2.99          0.83         1.01 o                         
   1  11   8        293.12        269.49         4.11 o                         
   2  11   8        189.97        180.53         3.04 o                         
   3  11   8          2.66          4.54         1.04 o                         
   4  11   8          2.39          2.53         1.06 o                         
   5  11   8         21.18         23.22         1.50 o                         
   6  11   8        167.48        168.18         4.30 o                         
   7  11   8        142.68        148.94         2.84 o                         
   8  11   8         30.73         32.54         1.88 o                         
   9  11   8         99.81        101.75         3.48 o                         
  10  11   8          0.01          2.83         4.61 o                         
 -10  12   8         18.38         16.80         3.07 o                         
  -9  12   8        701.88        735.32        11.70 o                         
  -8  12   8        453.08        463.93         7.53 o                         
  -7  12   8         65.26         61.11         1.95 o                         
  -6  12   8          0.80         -1.07         1.42 o                         
  -5  12   8        145.86        151.33         3.67 o                         
  -4  12   8        114.78        124.72         2.58 o                         
  -3  12   8         27.98         29.77         1.24 o                         
  -2  12   8        113.68        121.38         2.36 o                         
  -1  12   8        175.71        174.01         3.06 o                         
   0  12   8        598.20        610.28         8.63 o                         
   1  12   8        255.02        254.69         6.21 o                         
   2  12   8         19.37         17.21         1.34 o                         
   3  12   8         97.72         93.18         2.26 o                         
   4  12   8         95.90         96.50         2.16 o                         
   5  12   8          7.56         10.66         1.35 o                         
   6  12   8          0.07          1.37         1.33 o                         
   7  12   8          9.50          7.18         1.48 o                         
   8  12   8         34.67         37.84         2.04 o                         
   9  12   8         15.22         15.28         2.48 o                         
 -10  13   8          2.02          5.68         6.83 o                         
  -9  13   8          7.31          5.47         3.08 o                         
  -8  13   8         48.17         51.53         2.16 o                         
  -7  13   8        337.65        363.66         5.89 o                         
  -6  13   8         40.09         36.71         1.89 o                         
  -5  13   8          1.56          1.32         1.46 o                         
  -4  13   8        244.97        247.55         5.36 o                         
  -3  13   8        436.63        474.24         6.41 o                         
  -2  13   8        278.89        305.01         4.49 o                         
  -1  13   8        236.69        230.13         4.32 o                         
   0  13   8         24.52         23.87         1.56 o                         
   1  13   8         30.73         30.05         1.52 o                         
   2  13   8          9.27          5.41         1.31 o                         
   3  13   8         10.29          9.19         1.33 o                         
   4  13   8        772.14        796.29        11.77 o                         
   5  13   8        586.25        609.21         8.58 o                         
   6  13   8          4.53          5.21         1.64 o                         
   7  13   8         13.32         13.20         1.78 o                         
   8  13   8         62.45         63.75         4.64 o                         
  -9  14   8          0.88          0.74         6.31 o                         
  -8  14   8         45.40         52.15         7.92 o                         
  -7  14   8         31.95         29.95         2.26 o                         
  -6  14   8          1.21          0.10         1.76 o                         
  -5  14   8        102.79        101.11         2.64 o                         
  -4  14   8         10.15          8.71         1.63 o                         
  -3  14   8         18.30         17.30         1.60 o                         
  -2  14   8         30.60         32.65         1.58 o                         
  -1  14   8         30.04         29.11         1.65 o                         
   0  14   8         88.73         94.97         2.81 o                         
   1  14   8          0.06          1.13         1.44 o                         
   2  14   8         27.38         25.33         1.60 o                         
   3  14   8        226.85        231.48         4.37 o                         
   4  14   8          5.81          5.32         1.49 o                         
   5  14   8        264.90        283.81         5.50 o                         
   6  14   8         12.20         11.80         1.88 o                         
   7  14   8         24.27         25.02         3.11 o                         
  -7  15   8         63.82         64.10         4.18 o                         
  -6  15   8        140.13        141.40         4.34 o                         
  -5  15   8        100.40         91.79         2.79 o                         
  -4  15   8         54.06         51.02         2.14 o                         
  -3  15   8        200.88        208.38         3.91 o                         
  -2  15   8          4.82          4.53         1.62 o                         
  -1  15   8        192.29        184.88         3.24 o                         
   0  15   8        111.30        114.64         2.72 o                         
   1  15   8          6.48          7.97         1.51 o                         
   2  15   8        127.76        128.62         2.84 o                         
   3  15   8          0.56          1.05         1.50 o                         
   4  15   8         40.91         40.22         1.92 o                         
   5  15   8        213.24        221.12         6.53 o                         
   6  15   8        104.69        105.34         6.26 o                         
  -5  16   8          0.06         -3.44         3.44 o                         
  -4  16   8          3.89          5.40         2.55 o                         
  -3  16   8          9.38         12.57         1.74 o                         
  -2  16   8          1.51          4.09         1.60 o                         
  -1  16   8          8.31          8.55         1.61 o                         
   0  16   8        108.75        110.02         2.91 o                         
   1  16   8        430.12        459.43         6.94 o                         
   2  16   8        230.13        241.24         4.64 o                         
   3  16   8          0.39         -2.03         2.15 o                         
   4  16   8          0.02         -2.51         3.35 o                         
   5  16   8          0.00          1.78         6.44 o                         
  -2  17   8        196.90        185.14        10.95 o                         
  -1  17   8          6.33          9.18         4.62 o                         
   0  17   8         79.55         78.65         5.49 o                         
   1  17   8         84.53         90.83         6.86 o                         
   2  17   8         13.39         13.09         3.62 o                         
 -14   1   9          0.03          3.73         3.35 o                         
 -13   1   9        392.85        439.70         7.83 o                         
 -12   1   9        454.70        505.47         6.95 o                         
 -11   1   9        469.33        488.50         6.22 o                         
 -10   1   9        112.61        119.78         2.26 o                         
  -9   1   9         95.77         86.55         1.62 o                         
  -8   1   9        120.69        104.64         1.40 o                         
  -7   1   9         92.21         83.82         1.05 o                         
  -6   1   9        254.01        241.47         1.94 o                         
  -5   1   9         13.03         11.12         0.37 o                         
  -4   1   9       2326.63       2310.17        14.83 o                         
  -3   1   9         45.62         46.47         0.55 o                         
  -2   1   9       1133.44       1164.26         7.45 o                         
  -1   1   9        220.58        181.94         1.21 o                         
   0   1   9        184.66        174.68         1.29 o                         
   1   1   9          6.10          8.89         0.27 o                         
   2   1   9         87.77        112.06         0.88 o                         
   3   1   9        105.60        100.16         0.86 o                         
   4   1   9       1250.88       1323.46         8.82 o                         
   5   1   9        108.12        100.83         1.05 o                         
   6   1   9          3.86          2.74         0.47 o                         
   7   1   9         75.35         69.40         1.10 o                         
   8   1   9       2008.90       2065.28        21.32 o                         
   9   1   9        335.55        323.50         5.00 o                         
  10   1   9          0.05          1.29         1.16 o                         
  11   1   9        173.14        172.69         2.92 o                         
  12   1   9         57.30         62.23         2.23 o                         
  13   1   9          0.29          2.35         3.66 o                         
 -14   2   9         31.40         39.85         6.31 o                         
 -13   2   9         71.95         66.18         2.43 o                         
 -12   2   9          0.86          2.95         1.62 o                         
 -11   2   9         10.69          7.95         1.20 o                         
 -10   2   9        264.30        252.45         3.48 o                         
  -9   2   9         81.16         90.28         1.80 o                         
  -8   2   9        204.30        189.64         2.10 o                         
  -7   2   9        190.58        181.85         1.77 o                         
  -6   2   9       2691.17       2478.98        17.78 o                         
  -5   2   9       1826.13       1764.24        12.46 o                         
  -4   2   9        616.61        623.70         4.23 o                         
  -3   2   9        387.47        346.32         2.38 o                         
  -2   2   9        119.00        110.91         0.89 o                         
  -1   2   9         23.47         24.81         0.39 o                         
   0   2   9        848.76        923.77         5.73 o                         
   1   2   9       2484.89       2579.28        15.26 o                         
   2   2   9          6.21          1.80         0.26 o                         
   3   2   9        705.17        745.34         5.19 o                         
   4   2   9         16.29         15.76         0.44 o                         
   5   2   9        433.77        468.84         4.08 o                         
   6   2   9         63.31         78.54         1.16 o                         
   7   2   9        148.70        140.23         1.74 o                         
   8   2   9         74.99         78.77         1.62 o                         
   9   2   9        216.99        223.96         4.08 o                         
  10   2   9        330.56        333.06         5.05 o                         
  11   2   9        456.21        473.53         8.49 o                         
  12   2   9         37.47         36.38         2.16 o                         
  13   2   9         26.93         36.31         5.81 o                         
 -14   3   9         79.91         81.12         5.98 o                         
 -13   3   9         65.54         60.15         2.33 o                         
 -12   3   9          1.87          2.71         1.49 o                         
 -11   3   9          0.33          1.29         1.29 o                         
 -10   3   9         65.38         62.29         1.84 o                         
  -9   3   9        415.71        379.56         4.37 o                         
  -8   3   9          1.18          2.19         0.58 o                         
  -7   3   9        113.29         89.76         1.24 o                         
  -6   3   9        469.50        467.45         4.19 o                         
  -5   3   9       2373.93       2261.94        16.45 o                         
  -4   3   9        102.87        109.93         0.98 o                         
  -3   3   9          1.59          2.46         0.30 o                         
  -2   3   9        100.66        106.49         0.90 o                         
  -1   3   9        610.58        613.77         3.94 o                         
   0   3   9       1808.65       1867.14        11.87 o                         
   1   3   9       2619.28       2826.87        18.02 o                         
   2   3   9         21.98         23.32         0.39 o                         
   3   3   9        280.06        290.41         2.16 o                         
   4   3   9          1.26          1.15         0.41 o                         
   5   3   9        757.26        760.04         6.63 o                         
   6   3   9         10.50         10.16         0.63 o                         
   7   3   9        251.08        248.43         3.23 o                         
   8   3   9        120.85        125.12         1.83 o                         
   9   3   9         39.96         36.78         1.22 o                         
  10   3   9          5.53          6.99         1.13 o                         
  11   3   9         21.67         21.04         1.52 o                         
  12   3   9         31.73         32.00         2.18 o                         
  13   3   9         27.21         29.30         6.49 o                         
 -14   4   9         83.72         80.33         8.43 o                         
 -13   4   9          1.23          0.88         1.87 o                         
 -12   4   9         83.35         84.01         2.39 o                         
 -11   4   9         44.44         41.90         2.12 o                         
 -10   4   9         35.66         34.93         1.48 o                         
  -9   4   9        172.53        175.84         2.62 o                         
  -8   4   9        484.20        458.83         5.74 o                         
  -7   4   9         80.51         73.49         1.14 o                         
  -6   4   9       1433.72       1287.34        11.18 o                         
  -5   4   9        749.84        717.83         5.41 o                         
  -4   4   9        230.46        220.58         1.82 o                         
  -3   4   9        324.40        335.61         2.44 o                         
  -2   4   9         25.25         38.97         0.52 o                         
  -1   4   9        134.30        132.05         1.08 o                         
   0   4   9       1430.86       1652.11        10.66 o                         
   1   4   9        119.73        111.10         0.96 o                         
   2   4   9        154.95        204.87         1.52 o                         
   3   4   9        630.93        681.90         5.09 o                         
   4   4   9        201.84        206.44         1.94 o                         
   5   4   9        629.08        661.15         5.66 o                         
   6   4   9         50.76         53.59         0.93 o                         
   7   4   9          3.73          3.30         0.72 o                         
   8   4   9        177.92        182.17         2.48 o                         
   9   4   9          7.31          9.72         0.89 o                         
  10   4   9         51.35         46.38         1.64 o                         
  11   4   9         44.50         45.00         2.00 o                         
  12   4   9         39.74         40.02         2.38 o                         
  13   4   9         46.24         56.23         7.23 o                         
 -13   5   9        174.93        175.21         4.44 o                         
 -12   5   9         82.39         84.33         2.32 o                         
 -11   5   9         37.15         35.65         1.68 o                         
 -10   5   9        116.42        121.64         2.24 o                         
  -9   5   9         56.22         51.12         1.60 o                         
  -8   5   9          0.39          1.74         0.67 o                         
  -7   5   9          0.46          1.39         0.61 o                         
  -6   5   9         58.74         63.64         1.09 o                         
  -5   5   9       1464.27       1411.72        12.49 o                         
  -4   5   9         58.66         65.36         0.97 o                         
  -3   5   9        487.90        473.45         3.87 o                         
  -2   5   9        931.88        889.83         7.10 o                         
  -1   5   9        905.64        924.70         7.44 o                         
   0   5   9         37.64         48.64         0.66 o                         
   1   5   9        641.90        662.58         5.06 o                         
   2   5   9        669.76        726.04         5.08 o                         
   3   5   9       2424.42       2431.76        19.36 o                         
   4   5   9       2387.47       2356.44        19.42 o                         
   5   5   9          8.16          5.13         0.57 o                         
   6   5   9         98.89         94.68         1.41 o                         
   7   5   9       1646.33       1636.09        16.62 o                         
   8   5   9        959.21        959.93        10.32 o                         
   9   5   9        217.42        224.33         3.18 o                         
  10   5   9          6.33          4.86         1.40 o                         
  11   5   9          2.85          4.41         1.64 o                         
  12   5   9          3.48          2.13         2.40 o                         
 -13   6   9          1.44         -0.76         2.82 o                         
 -12   6   9          5.78          8.65         1.77 o                         
 -11   6   9         48.86         41.88         1.89 o                         
 -10   6   9         66.17         61.69         1.79 o                         
  -9   6   9         72.56         65.87         1.65 o                         
  -8   6   9         11.40         13.23         0.95 o                         
  -7   6   9         63.46         77.73         1.45 o                         
  -6   6   9        562.12        547.35         6.03 o                         
  -5   6   9        539.82        494.22         4.99 o                         
  -4   6   9        109.77         91.59         1.29 o                         
  -3   6   9        144.47        137.06         1.63 o                         
  -2   6   9        217.91        217.67         2.35 o                         
  -1   6   9          0.80          2.15         0.47 o                         
   0   6   9        193.51        163.69         1.60 o                         
   1   6   9        446.44        432.53         3.63 o                         
   2   6   9       1173.82       1182.52         9.28 o                         
   3   6   9        748.93        725.28         6.47 o                         
   4   6   9        536.74        505.56         5.38 o                         
   5   6   9        467.76        450.79         4.78 o                         
   6   6   9         69.00         69.66         1.51 o                         
   7   6   9        485.44        489.08         6.29 o                         
   8   6   9         13.89         17.12         1.07 o                         
   9   6   9         44.18         42.45         1.50 o                         
  10   6   9          3.39          3.27         1.39 o                         
  11   6   9         27.06         28.84         1.98 o                         
  12   6   9          2.76          3.26         3.02 o                         
 -13   7   9         31.65         30.25         3.61 o                         
 -12   7   9          2.38          3.12         1.66 o                         
 -11   7   9         83.46         91.80         3.37 o                         
 -10   7   9         25.21         24.15         1.59 o                         
  -9   7   9          5.00          3.89         1.00 o                         
  -8   7   9         10.69         11.05         0.97 o                         
  -7   7   9        207.62        185.42         2.79 o                         
  -6   7   9        194.04        184.91         2.53 o                         
  -5   7   9        178.35        198.94         2.40 o                         
  -4   7   9          4.41          6.85         0.59 o                         
  -3   7   9       2144.93       1985.45        18.35 o                         
  -2   7   9       2815.49       2677.55        23.60 o                         
  -1   7   9        175.97        165.51         2.20 o                         
   0   7   9          5.19          4.80         0.52 o                         
   1   7   9        782.13        797.37         6.85 o                         
   2   7   9        385.71        384.30         3.49 o                         
   3   7   9        488.33        485.94         4.86 o                         
   4   7   9         19.81         17.39         0.87 o                         
   5   7   9        157.00        156.76         2.27 o                         
   6   7   9         52.09         58.00         1.27 o                         
   7   7   9        466.93        464.90         6.92 o                         
   8   7   9         59.76         55.92         1.69 o                         
   9   7   9         18.91         21.49         1.86 o                         
  10   7   9         31.54         29.38         1.88 o                         
  11   7   9          2.94          3.66         1.90 o                         
 -13   8   9          0.39          3.42         6.61 o                         
 -12   8   9         85.41         87.91         2.72 o                         
 -11   8   9         20.48         20.75         1.84 o                         
 -10   8   9        137.26        144.76         3.85 o                         
  -9   8   9        131.55        130.80         2.51 o                         
  -8   8   9         78.25         76.97         1.76 o                         
  -7   8   9        116.74        123.32         2.21 o                         
  -6   8   9        535.46        530.98         6.18 o                         
  -5   8   9        131.30        122.37         1.70 o                         
  -4   8   9          0.08          0.37         0.65 o                         
  -3   8   9         39.44         45.23         0.98 o                         
  -2   8   9          4.56          1.50         0.67 o                         
  -1   8   9        801.51        791.63         9.29 o                         
   0   8   9       1051.82       1037.45        11.31 o                         
   1   8   9         47.35         40.06         1.09 o                         
   2   8   9       1332.61       1292.46        11.64 o                         
   3   8   9        369.33        334.13         3.61 o                         
   4   8   9        883.81        913.39         9.42 o                         
   5   8   9        114.03        119.85         2.46 o                         
   6   8   9         22.70         17.07         1.03 o                         
   7   8   9         62.83         65.99         1.74 o                         
   8   8   9        124.87        125.48         2.40 o                         
   9   8   9          2.67          3.35         1.33 o                         
  10   8   9         98.95         97.76         3.20 o                         
  11   8   9        134.61        129.71         7.54 o                         
 -12   9   9         49.94         46.98         3.56 o                         
 -11   9   9         99.39        103.86         2.91 o                         
 -10   9   9         44.80         48.01         2.01 o                         
  -9   9   9        156.83        156.04         2.64 o                         
  -8   9   9          6.96          7.54         1.05 o                         
  -7   9   9         60.56         52.86         1.58 o                         
  -6   9   9         59.86         58.82         1.48 o                         
  -5   9   9        100.68         88.97         1.80 o                         
  -4   9   9          0.02          0.77         0.80 o                         
  -3   9   9         14.31         18.19         0.87 o                         
  -2   9   9          0.31          1.41         0.71 o                         
  -1   9   9        357.75        334.33         4.48 o                         
   0   9   9          2.06          4.18         0.85 o                         
   1   9   9         71.11         59.94         1.30 o                         
   2   9   9        139.91        134.68         1.83 o                         
   3   9   9         27.83         26.81         0.88 o                         
   4   9   9        222.86        213.83         3.70 o                         
   5   9   9        452.40        470.26         5.83 o                         
   6   9   9          5.02          6.14         1.05 o                         
   7   9   9          2.27          3.84         1.15 o                         
   8   9   9          5.82          5.13         1.24 o                         
   9   9   9         54.86         52.40         2.06 o                         
  10   9   9          0.05         -0.27         2.03 o                         
  11   9   9         21.96         23.31         3.88 o                         
 -11  10   9         69.25         65.44         2.85 o                         
 -10  10   9         13.65         12.15         1.78 o                         
  -9  10   9        268.29        266.59         5.85 o                         
  -8  10   9         59.33         61.50         1.77 o                         
  -7  10   9          4.77          5.10         1.14 o                         
  -6  10   9          3.39          3.35         1.06 o                         
  -5  10   9        317.36        308.61         4.69 o                         
  -4  10   9          6.68          5.68         0.96 o                         
  -3  10   9          0.50          1.56         0.88 o                         
  -2  10   9         26.04         32.59         1.16 o                         
  -1  10   9         91.25         93.22         1.79 o                         
   0  10   9        686.06        693.55         8.58 o                         
   1  10   9        158.49        158.62         3.56 o                         
   2  10   9          3.61          4.47         0.78 o                         
   3  10   9          0.02          1.35         0.68 o                         
   4  10   9        436.24        445.20         5.72 o                         
   5  10   9        273.70        291.73         5.13 o                         
   6  10   9         43.66         43.84         1.48 o                         
   7  10   9        193.38        180.79         3.46 o                         
   8  10   9         16.13         16.07         1.48 o                         
   9  10   9         20.25         16.32         1.84 o                         
  10  10   9         78.29         76.71         4.12 o                         
 -11  11   9         42.38         48.11        14.08 o                         
 -10  11   9        463.49        491.41         8.29 o                         
  -9  11   9        248.45        251.91         4.86 o                         
  -8  11   9         19.02         18.57         1.46 o                         
  -7  11   9          1.89          3.13         1.39 o                         
  -6  11   9          3.82          3.66         1.32 o                         
  -5  11   9         20.38         18.98         1.55 o                         
  -4  11   9        366.49        363.72         4.85 o                         
  -3  11   9         64.75         65.56         1.85 o                         
  -2  11   9        135.85        133.54         2.58 o                         
  -1  11   9        600.76        592.83         7.30 o                         
   0  11   9         70.83         68.78         1.74 o                         
   1  11   9          8.96          6.96         0.85 o                         
   2  11   9          3.88          0.55         1.16 o                         
   3  11   9        163.66        154.26         2.56 o                         
   4  11   9        304.20        297.87         4.31 o                         
   5  11   9        442.26        445.21         6.23 o                         
   6  11   9        284.07        294.83         6.19 o                         
   7  11   9        101.24        106.28         3.23 o                         
   8  11   9          1.95          0.08         1.56 o                         
   9  11   9         39.40         43.17         2.98 o                         
 -10  12   9          0.04         -2.98         3.33 o                         
  -9  12   9         78.10         73.97         3.25 o                         
  -8  12   9         17.75         18.10         2.06 o                         
  -7  12   9         30.35         34.68         1.89 o                         
  -6  12   9        147.15        157.71         3.16 o                         
  -5  12   9         63.99         60.12         2.37 o                         
  -4  12   9          0.83          1.79         1.26 o                         
  -3  12   9         30.51         30.02         1.33 o                         
  -2  12   9        104.03        104.10         2.18 o                         
  -1  12   9          5.66          7.79         0.99 o                         
   0  12   9         11.44          8.68         1.24 o                         
   1  12   9        116.59        121.92         2.58 o                         
   2  12   9         11.57         12.92         1.38 o                         
   3  12   9        131.44        138.68         2.64 o                         
   4  12   9          9.72          6.39         1.23 o                         
   5  12   9          0.01          1.11         1.31 o                         
   6  12   9          5.36          2.94         1.44 o                         
   7  12   9         10.66          7.14         1.63 o                         
   8  12   9         14.33         14.66         1.83 o                         
  -9  13   9         52.70         50.71         3.60 o                         
  -8  13   9         13.58         13.37         1.68 o                         
  -7  13   9          1.03          1.79         1.69 o                         
  -6  13   9          1.60          1.88         1.59 o                         
  -5  13   9         23.20         25.06         1.98 o                         
  -4  13   9          0.52          2.89         1.49 o                         
  -3  13   9         70.15         75.88         2.99 o                         
  -2  13   9          0.21          0.56         1.22 o                         
  -1  13   9          0.03         -0.20         1.24 o                         
   0  13   9          6.24          5.22         1.37 o                         
   1  13   9          9.28          7.89         1.39 o                         
   2  13   9         31.51         37.30         1.68 o                         
   3  13   9          4.44          2.70         1.30 o                         
   4  13   9         27.27         23.69         1.68 o                         
   5  13   9         62.81         69.74         2.32 o                         
   6  13   9         16.71         11.54         1.72 o                         
   7  13   9         20.14         14.88         1.82 o                         
   8  13   9          1.57         -6.53         6.53 o                         
  -8  14   9        321.18        304.43        14.21 o                         
  -7  14   9        343.96        360.20        10.38 o                         
  -6  14   9         75.63         76.13         2.69 o                         
  -5  14   9         39.32         33.61         2.02 o                         
  -4  14   9         42.26         40.89         2.01 o                         
  -3  14   9          2.08          0.82         1.47 o                         
  -2  14   9        173.04        175.78         4.07 o                         
  -1  14   9          0.51         -0.14         1.34 o                         
   0  14   9         20.16         18.83         1.53 o                         
   1  14   9        393.40        412.06         6.93 o                         
   2  14   9        173.93        187.91         4.65 o                         
   3  14   9         41.18         38.07         1.75 o                         
   4  14   9         35.43         32.33         1.84 o                         
   5  14   9         57.05         55.15         2.42 o                         
   6  14   9          4.16          4.04         2.07 o                         
   7  14   9         55.73         29.47         6.98 o                         
  -7  15   9          2.15          4.00         4.13 o                         
  -6  15   9          5.60          6.67         3.46 o                         
  -5  15   9         21.50         24.70         1.94 o                         
  -4  15   9         94.78         89.34         2.68 o                         
  -3  15   9          1.69          1.92         1.64 o                         
  -2  15   9        107.82        106.97         2.74 o                         
  -1  15   9         30.09         26.63         1.65 o                         
   0  15   9         12.48         13.91         1.62 o                         
   1  15   9          8.56          5.70         1.51 o                         
   2  15   9          0.36         -0.11         1.50 o                         
   3  15   9         27.03         29.55         1.85 o                         
   4  15   9         74.13         78.23         2.59 o                         
   5  15   9         23.25         22.82         2.69 o                         
  -5  16   9        117.66        109.77         7.18 o                         
  -4  16   9         28.76         22.46         4.48 o                         
  -3  16   9          3.31          2.78         2.01 o                         
  -2  16   9          0.10         -1.22         1.66 o                         
  -1  16   9         19.20         13.54         1.65 o                         
   0  16   9         19.34         22.76         1.94 o                         
   1  16   9         29.08         28.51         2.06 o                         
   2  16   9         97.01        108.05         4.22 o                         
   3  16   9         70.78         74.68         6.51 o                         
   4  16   9          4.99          5.91         6.46 o                         
   0  17   9         14.32         22.00         6.95 o                         
   2  17   9         28.70         31.05         8.02 o                         
 -14   0  10        242.06        229.15        12.06 o                         
 -13   0  10        892.87        991.33        19.67 o                         
 -12   0  10         26.87         27.69         2.20 o                         
 -11   0  10         34.65         35.40         2.15 o                         
 -10   0  10         11.74         11.95         1.43 o                         
  -9   0  10        230.25        218.23         4.00 o                         
  -8   0  10         13.46          9.50         0.86 o                         
  -7   0  10       1702.57       1648.65        18.59 o                         
  -6   0  10        193.96        175.47         2.35 o                         
  -5   0  10        120.85        114.67         1.48 o                         
  -4   0  10         85.01         58.89         0.91 o                         
  -3   0  10       1382.19       1322.18        11.85 o                         
  -2   0  10       1696.49       1767.36        17.27 o                         
  -1   0  10        125.61        164.60         1.88 o                         
   0   0  10          5.53          4.24         0.45 o                         
   1   0  10       1509.02       1710.00        16.39 o                         
   2   0  10       4672.37       4890.45        43.23 o                         
   3   0  10       1281.68       1229.99        11.45 o                         
   4   0  10         51.71         55.58         0.93 o                         
   5   0  10         82.52         91.87         1.44 o                         
   6   0  10        139.06        157.47         2.22 o                         
   7   0  10        358.36        367.47         5.17 o                         
   8   0  10       1259.70       1258.78        17.33 o                         
   9   0  10        530.07        529.11         8.62 o                         
  10   0  10       1462.98       1471.21        26.22 o                         
  11   0  10        143.38        153.59         4.15 o                         
  12   0  10         19.82         18.45         2.49 o                         
 -14   1  10          2.23          3.22         4.23 o                         
 -13   1  10         10.93         14.50         1.68 o                         
 -12   1  10        108.93        116.20         2.89 o                         
 -11   1  10         79.63         82.18         1.95 o                         
 -10   1  10         95.63         96.75         2.37 o                         
  -9   1  10         49.97         45.80         1.21 o                         
  -8   1  10         55.28         59.85         1.22 o                         
  -7   1  10          4.35          2.72         0.55 o                         
  -6   1  10          0.01          1.57         0.46 o                         
  -5   1  10        156.58        155.74         1.38 o                         
  -4   1  10        618.43        591.64         4.00 o                         
  -3   1  10        825.60        786.75         5.15 o                         
  -2   1  10       1457.07       1501.34         9.02 o                         
  -1   1  10         35.58         47.82         0.54 o                         
   0   1  10        804.15        858.94         5.52 o                         
   1   1  10       2756.21       2824.39        18.28 o                         
   2   1  10        598.57        620.68         3.79 o                         
   3   1  10          8.63          8.27         0.33 o                         
   4   1  10         31.93         23.66         0.45 o                         
   5   1  10          0.02          0.69         0.40 o                         
   6   1  10        131.87        125.31         1.34 o                         
   7   1  10          5.89          3.83         0.61 o                         
   8   1  10         49.17         55.99         1.52 o                         
   9   1  10        308.74        318.28         4.45 o                         
  10   1  10        101.03        103.44         2.23 o                         
  11   1  10          0.33          1.26         1.35 o                         
  12   1  10          3.73          3.80         1.59 o                         
 -13   2  10        101.20        109.40         3.56 o                         
 -12   2  10        112.97        124.53         2.83 o                         
 -11   2  10         42.72         39.35         1.52 o                         
 -10   2  10          1.96          2.07         1.02 o                         
  -9   2  10          6.13          1.45         0.90 o                         
  -8   2  10        269.58        264.55         3.24 o                         
  -7   2  10        217.20        191.24         1.96 o                         
  -6   2  10          7.76          6.07         0.48 o                         
  -5   2  10         46.76         56.07         0.75 o                         
  -4   2  10          1.48          8.68         0.39 o                         
  -3   2  10         58.98         41.81         0.63 o                         
  -2   2  10        451.04        462.54         2.99 o                         
  -1   2  10       1374.94       1507.48         8.84 o                         
   0   2  10       2290.92       2372.02        14.60 o                         
   1   2  10       1342.57       1412.57         8.40 o                         
   2   2  10       1787.23       1854.49        11.55 o                         
   3   2  10        213.53        195.37         1.55 o                         
   4   2  10        184.81        189.95         1.63 o                         
   5   2  10        209.81        225.60         2.03 o                         
   6   2  10        199.50        200.69         2.01 o                         
   7   2  10        624.77        619.76         6.70 o                         
   8   2  10        471.65        494.79         5.97 o                         
   9   2  10         11.84          9.43         1.07 o                         
  10   2  10        110.89        113.64         2.42 o                         
  11   2  10         22.69         24.77         1.54 o                         
  12   2  10          1.57         -1.15         1.68 o                         
  13   2  10         11.80          3.81         5.37 o                         
 -13   3  10        103.41        104.05         3.39 o                         
 -12   3  10        149.40        146.80         3.01 o                         
 -11   3  10        396.73        403.84         5.60 o                         
 -10   3  10        561.42        573.08         6.54 o                         
  -9   3  10         34.10         32.99         1.27 o                         
  -8   3  10          0.28          0.76         0.72 o                         
  -7   3  10         69.91         58.42         1.07 o                         
  -6   3  10       1763.04       1630.71        13.59 o                         
  -5   3  10        110.35        118.08         1.34 o                         
  -4   3  10        780.62        787.74         5.64 o                         
  -3   3  10        346.55        331.16         2.41 o                         
  -2   3  10        399.34        386.26         2.54 o                         
  -1   3  10        198.58        200.33         1.52 o                         
   0   3  10        736.29        713.97         4.64 o                         
   1   3  10        312.92        303.82         2.08 o                         
   2   3  10        120.84        129.61         1.03 o                         
   3   3  10          3.81          2.32         0.37 o                         
   4   3  10          4.85          4.91         0.46 o                         
   5   3  10        618.74        575.81         5.33 o                         
   6   3  10        468.91        467.53         4.61 o                         
   7   3  10        125.92        131.38         1.81 o                         
   8   3  10        180.04        192.89         2.58 o                         
   9   3  10        253.05        275.31         3.64 o                         
  10   3  10        341.45        343.38         4.72 o                         
  11   3  10         45.54         43.30         1.90 o                         
  12   3  10         22.85         19.66         2.16 o                         
 -14   4  10        201.49        185.53        13.26 o                         
 -13   4  10          9.87         12.51         1.82 o                         
 -12   4  10         10.35          7.32         1.42 o                         
 -11   4  10          8.21          6.00         1.37 o                         
 -10   4  10         14.12         11.14         1.19 o                         
  -9   4  10        244.81        242.15         3.32 o                         
  -8   4  10          7.99          6.58         0.82 o                         
  -7   4  10          9.49         15.02         0.75 o                         
  -6   4  10       1426.14       1369.30        12.28 o                         
  -5   4  10       1234.77       1216.75         9.33 o                         
  -4   4  10        126.79        125.97         1.26 o                         
  -3   4  10         97.27         86.11         0.92 o                         
  -2   4  10        960.73        956.03         6.97 o                         
  -1   4  10        622.86        651.14         4.81 o                         
   0   4  10        113.31        123.40         1.14 o                         
   1   4  10          1.21          1.71         0.33 o                         
   2   4  10         32.17         19.01         0.41 o                         
   3   4  10        431.56        481.06         3.61 o                         
   4   4  10         23.23         25.64         0.59 o                         
   5   4  10         27.94         27.44         0.80 o                         
   6   4  10        165.96        160.13         2.13 o                         
   7   4  10         26.92         28.19         0.92 o                         
   8   4  10         28.33         28.53         1.04 o                         
   9   4  10         24.81         26.44         1.16 o                         
  10   4  10         23.46         20.60         1.54 o                         
  11   4  10        207.81        205.03         4.09 o                         
  12   4  10         22.28         22.21         2.86 o                         
 -13   5  10          1.96          5.19         1.98 o                         
 -12   5  10          1.60          0.63         1.43 o                         
 -11   5  10        135.93        141.35         3.27 o                         
 -10   5  10          3.35          1.50         1.13 o                         
  -9   5  10         44.84         42.70         1.33 o                         
  -8   5  10         16.63         12.19         0.67 o                         
  -7   5  10        202.41        195.78         2.80 o                         
  -6   5  10        417.57        365.20         4.88 o                         
  -5   5  10         14.91         11.90         0.57 o                         
  -4   5  10         46.19         47.68         0.77 o                         
  -3   5  10        460.00        480.77         4.29 o                         
  -2   5  10        952.86        967.06         8.18 o                         
  -1   5  10        416.72        351.95         3.23 o                         
   0   5  10          3.68          2.09         0.43 o                         
   1   5  10        424.62        439.98         3.67 o                         
   2   5  10         15.17         14.73         0.45 o                         
   3   5  10        144.42        139.07         1.44 o                         
   4   5  10        925.06        896.65         7.43 o                         
   5   5  10        283.45        263.36         2.79 o                         
   6   5  10        233.54        239.04         2.79 o                         
   7   5  10         52.26         59.54         1.28 o                         
   8   5  10         16.28         18.10         0.99 o                         
   9   5  10          7.96          5.41         1.08 o                         
  10   5  10         98.71        100.58         2.81 o                         
  11   5  10         25.09         25.17         1.97 o                         
  12   5  10          0.99          6.74         2.92 o                         
 -13   6  10          5.23          2.88         2.78 o                         
 -12   6  10         70.95         69.07         2.41 o                         
 -11   6  10        122.81        122.74         2.62 o                         
 -10   6  10         12.51         13.45         1.28 o                         
  -9   6  10        198.94        193.07         2.87 o                         
  -8   6  10        175.57        173.13         2.39 o                         
  -7   6  10        176.47        187.79         2.47 o                         
  -6   6  10       1490.10       1430.90        13.49 o                         
  -5   6  10        136.09        128.30         1.57 o                         
  -4   6  10         99.36         89.74         1.52 o                         
  -3   6  10        963.55        891.42         8.17 o                         
  -2   6  10       1519.40       1481.36        14.07 o                         
  -1   6  10          1.08          0.88         0.50 o                         
   0   6  10        273.23        262.78         2.55 o                         
   1   6  10        308.29        305.14         2.81 o                         
   2   6  10        533.23        513.26         4.10 o                         
   3   6  10         16.88         17.67         0.63 o                         
   4   6  10         29.58         26.58         0.88 o                         
   5   6  10        400.76        402.96         4.56 o                         
   6   6  10        457.04        452.19         5.54 o                         
   7   6  10         29.21         27.73         1.11 o                         
   8   6  10        149.79        150.81         3.35 o                         
   9   6  10          1.36          0.79         1.15 o                         
  10   6  10         76.20         73.93         2.39 o                         
  11   6  10        268.27        274.49         5.25 o                         
 -13   7  10         27.36         23.86         5.25 o                         
 -12   7  10          0.08         -1.18         1.66 o                         
 -11   7  10        230.40        255.14         6.03 o                         
 -10   7  10        302.54        310.73         5.40 o                         
  -9   7  10        342.25        350.47         5.35 o                         
  -8   7  10          0.54          1.25         0.92 o                         
  -7   7  10        964.98        945.42         9.61 o                         
  -6   7  10          4.18          4.66         0.85 o                         
  -5   7  10        124.98        130.83         1.68 o                         
  -4   7  10        220.72        222.71         2.56 o                         
  -3   7  10          6.04          2.02         0.60 o                         
  -2   7  10        314.07        314.45         3.38 o                         
  -1   7  10        143.26        189.08         2.44 o                         
   0   7  10        545.81        550.79         5.22 o                         
   1   7  10       1249.70       1180.87         9.98 o                         
   2   7  10          0.95          1.17         0.50 o                         
   3   7  10        381.48        378.17         4.01 o                         
   4   7  10         65.39         60.43         1.28 o                         
   5   7  10          2.53          1.01         0.76 o                         
   6   7  10        200.73        206.97         3.21 o                         
   7   7  10        211.17        215.68         3.37 o                         
   8   7  10         19.16         21.55         1.73 o                         
   9   7  10        141.77        135.09         2.58 o                         
  10   7  10        117.54        114.43         3.67 o                         
  11   7  10         10.41          7.06         2.25 o                         
 -12   8  10          0.16          0.41         2.04 o                         
 -11   8  10        178.17        188.64         3.59 o                         
 -10   8  10         62.31         68.61         2.31 o                         
  -9   8  10         19.92         21.29         1.45 o                         
  -8   8  10         60.32         64.78         1.51 o                         
  -7   8  10        123.92        105.26         1.94 o                         
  -6   8  10        153.87        161.79         2.42 o                         
  -5   8  10        317.50        297.67         3.36 o                         
  -4   8  10         26.62         25.27         0.81 o                         
  -3   8  10        855.71        752.10         8.17 o                         
  -2   8  10        426.72        419.28         4.76 o                         
  -1   8  10         18.86         16.21         0.87 o                         
   0   8  10          3.08          3.20         0.80 o                         
   1   8  10          5.64          8.91         0.71 o                         
   2   8  10         14.71         14.60         0.64 o                         
   3   8  10         10.06          7.11         0.69 o                         
   4   8  10        896.33        868.71         9.68 o                         
   5   8  10        145.18        139.61         2.13 o                         
   6   8  10         75.13         79.24         1.97 o                         
   7   8  10          0.01         -0.06         1.14 o                         
   8   8  10        100.82        103.04         2.30 o                         
   9   8  10        131.03        133.77         3.29 o                         
  10   8  10         31.14         35.31         2.03 o                         
  11   8  10         60.61         53.13         3.27 o                         
 -12   9  10         40.72         39.10         3.85 o                         
 -11   9  10        191.52        202.44         4.09 o                         
 -10   9  10        237.44        249.32         6.49 o                         
  -9   9  10        105.30        108.46         2.25 o                         
  -8   9  10         18.82         19.28         1.18 o                         
  -7   9  10        243.04        248.32         3.67 o                         
  -6   9  10         88.70         73.57         1.71 o                         
  -5   9  10          2.96          2.55         0.70 o                         
  -4   9  10         40.44         45.39         1.41 o                         
  -3   9  10        466.48        437.92         5.73 o                         
  -2   9  10       1173.58       1140.38        13.18 o                         
  -1   9  10        249.20        249.49         3.43 o                         
   0   9  10         68.83         68.99         1.49 o                         
   1   9  10        491.23        472.87         5.45 o                         
   2   9  10        154.31        141.65         2.13 o                         
   3   9  10          9.56          9.29         1.03 o                         
   4   9  10          0.74          0.34         0.88 o                         
   5   9  10          6.04          5.17         0.88 o                         
   6   9  10        510.50        507.39         6.13 o                         
   7   9  10        173.65        175.15         3.43 o                         
   8   9  10         45.66         47.16         2.73 o                         
   9   9  10         36.15         34.26         1.79 o                         
  10   9  10         85.34         86.75         3.74 o                         
 -11  10  10         18.81         21.83         2.71 o                         
 -10  10  10          2.72          2.60         1.68 o                         
  -9  10  10         69.12         68.56         2.87 o                         
  -8  10  10          9.43          8.52         1.17 o                         
  -7  10  10        301.81        318.94         4.39 o                         
  -6  10  10        411.32        423.57         5.98 o                         
  -5  10  10         18.17         18.99         1.27 o                         
  -4  10  10        158.98        152.09         2.90 o                         
  -3  10  10         59.44         69.44         1.88 o                         
  -2  10  10          1.79          2.67         0.85 o                         
  -1  10  10        218.13        219.15         3.15 o                         
   0  10  10          0.44          0.61         0.93 o                         
   1  10  10         35.38         37.34         1.24 o                         
   2  10  10        215.27        219.62         2.97 o                         
   3  10  10         22.55         17.77         0.81 o                         
   4  10  10        778.12        771.34         9.36 o                         
   5  10  10        456.16        469.86         7.78 o                         
   6  10  10          0.95          1.96         1.21 o                         
   7  10  10         18.42         16.18         1.40 o                         
   8  10  10          0.75         -1.49         1.62 o                         
   9  10  10          1.12          0.72         1.98 o                         
  10  10  10        275.90        331.61        12.28 o                         
 -11  11  10         32.38         20.49         6.42 o                         
 -10  11  10          0.17          0.26         2.10 o                         
  -9  11  10         27.02         26.67         1.87 o                         
  -8  11  10          8.97          9.11         1.41 o                         
  -7  11  10        142.55        142.97         2.90 o                         
  -6  11  10        151.65        163.91         3.07 o                         
  -5  11  10        257.71        270.98         4.73 o                         
  -4  11  10          0.45          1.98         1.13 o                         
  -3  11  10          5.83          4.57         0.95 o                         
  -2  11  10         48.84         48.89         1.75 o                         
  -1  11  10         81.70         82.74         1.98 o                         
   0  11  10        472.78        502.63         6.79 o                         
   1  11  10        376.51        364.51         5.06 o                         
   2  11  10          5.69          4.40         1.03 o                         
   3  11  10         97.35         96.54         2.03 o                         
   4  11  10        120.39        115.56         2.31 o                         
   5  11  10          2.28          0.32         1.27 o                         
   6  11  10         25.70         25.02         1.55 o                         
   7  11  10         14.11         16.63         1.61 o                         
   8  11  10          2.58          2.88         1.68 o                         
   9  11  10         48.42         51.01         3.03 o                         
 -10  12  10         31.15         20.53         4.74 o                         
  -9  12  10          0.23          2.60         1.91 o                         
  -8  12  10        240.02        246.19         4.05 o                         
  -7  12  10        540.73        568.45        10.44 o                         
  -6  12  10         59.51         53.95         2.16 o                         
  -5  12  10          9.00          6.23         1.52 o                         
  -4  12  10         52.20         55.72         1.91 o                         
  -3  12  10         77.45         83.36         2.08 o                         
  -2  12  10         69.43         69.82         2.07 o                         
  -1  12  10        237.91        249.31         3.94 o                         
   0  12  10          5.71          5.68         1.21 o                         
   1  12  10        124.19        125.01         2.45 o                         
   2  12  10        164.06        180.40         2.95 o                         
   3  12  10        469.54        478.56         6.44 o                         
   4  12  10        521.59        521.66         9.37 o                         
   5  12  10         60.06         58.04         1.88 o                         
   6  12  10         32.88         30.97         1.75 o                         
   7  12  10         90.00         99.02         3.49 o                         
   8  12  10         15.91         14.18         2.32 o                         
  -9  13  10        422.06        424.40        12.16 o                         
  -8  13  10         83.66         76.38         2.73 o                         
  -7  13  10         68.06         66.31         2.38 o                         
  -6  13  10         30.87         33.28         1.91 o                         
  -5  13  10          0.41          0.76         1.59 o                         
  -4  13  10         18.90         19.73         1.62 o                         
  -3  13  10         35.33         36.39         1.69 o                         
  -2  13  10        162.39        158.83         4.37 o                         
  -1  13  10        156.77        165.40         2.94 o                         
   0  13  10        139.33        144.50         2.88 o                         
   1  13  10        175.24        166.55         3.13 o                         
   2  13  10         26.77         28.80         1.60 o                         
   3  13  10          0.27          0.07         1.32 o                         
   4  13  10         39.06         42.16         1.93 o                         
   5  13  10         17.10         14.45         1.74 o                         
   6  13  10         49.21         48.91         2.14 o                         
   7  13  10        256.13        264.07         5.79 o                         
  -8  14  10          8.38          4.82         4.16 o                         
  -7  14  10          3.44          3.75         2.24 o                         
  -6  14  10          8.14          6.31         1.86 o                         
  -5  14  10        135.66        130.50         4.57 o                         
  -4  14  10          0.06          1.21         1.61 o                         
  -3  14  10         30.84         28.40         1.78 o                         
  -2  14  10          1.42          0.83         1.44 o                         
  -1  14  10         18.35         18.95         1.49 o                         
   0  14  10         69.77         64.17         1.99 o                         
   1  14  10         34.56         31.22         1.72 o                         
   2  14  10         92.51         93.41         2.37 o                         
   3  14  10         46.11         49.01         1.96 o                         
   4  14  10         35.98         39.49         2.41 o                         
   5  14  10         17.99         17.17         1.87 o                         
   6  14  10         32.01         31.75         2.56 o                         
  -7  15  10          4.26          4.84         8.32 o                         
  -6  15  10         10.78          7.08         4.06 o                         
  -5  15  10          0.08         -0.12         1.96 o                         
  -4  15  10         31.16         32.75         2.10 o                         
  -3  15  10        331.69        340.17         7.91 o                         
  -2  15  10         89.87         88.90         2.47 o                         
  -1  15  10         55.97         60.21         2.06 o                         
   0  15  10         12.02         11.76         1.63 o                         
   1  15  10         84.95         83.63         2.35 o                         
   2  15  10         11.68         11.18         1.65 o                         
   3  15  10         16.84         20.79         1.76 o                         
   4  15  10         51.49         54.56         2.72 o                         
   5  15  10         77.47         90.58        10.24 o                         
  -5  16  10        115.05        117.32         7.46 o                         
  -4  16  10         31.66         29.78         4.96 o                         
  -3  16  10         81.55         68.61         4.89 o                         
  -2  16  10          0.09         -0.73         2.04 o                         
  -1  16  10         16.59         14.62         1.84 o                         
   0  16  10          6.79          4.21         2.11 o                         
   1  16  10          4.67          3.52         2.00 o                         
   2  16  10         27.81         32.60         2.48 o                         
   3  16  10         50.67         48.87         9.01 o                         
   4  16  10        216.76        209.83        15.59 o                         
 -14   1  11          0.02         -2.17         7.14 o                         
 -13   1  11         47.13         45.58         2.16 o                         
 -12   1  11         21.13         21.30         1.61 o                         
 -11   1  11        201.59        210.60         3.43 o                         
 -10   1  11        194.53        208.82         3.06 o                         
  -9   1  11       1091.08       1113.75        11.83 o                         
  -8   1  11        688.53        688.20         7.35 o                         
  -7   1  11         42.62         32.70         0.89 o                         
  -6   1  11          0.03          0.96         0.48 o                         
  -5   1  11         81.13         75.48         0.92 o                         
  -4   1  11        230.31        190.75         1.66 o                         
  -3   1  11         16.12         17.02         0.38 o                         
  -2   1  11        464.55        486.70         3.06 o                         
  -1   1  11         29.09         30.78         0.45 o                         
   0   1  11       3567.81       3663.20        23.01 o                         
   1   1  11       2851.16       2831.67        18.06 o                         
   2   1  11        149.73        124.20         1.00 o                         
   3   1  11          0.97          1.70         0.30 o                         
   4   1  11         70.32         73.63         0.88 o                         
   5   1  11        300.93        317.82         2.85 o                         
   6   1  11        382.93        390.27         3.54 o                         
   7   1  11          7.14          7.45         0.63 o                         
   8   1  11        100.27        101.01         1.76 o                         
   9   1  11         13.10         13.85         1.08 o                         
  10   1  11        424.57        440.20         5.94 o                         
  11   1  11         34.60         35.64         1.91 o                         
  12   1  11         13.68         17.25         2.46 o                         
 -13   2  11        512.64        548.53         7.67 o                         
 -12   2  11        210.55        231.39         4.37 o                         
 -11   2  11         46.48         45.90         1.63 o                         
 -10   2  11        133.80        132.81         2.34 o                         
  -9   2  11          0.63          0.17         0.92 o                         
  -8   2  11         27.80         26.02         1.01 o                         
  -7   2  11         83.52        103.53         1.31 o                         
  -6   2  11         44.68         57.22         0.97 o                         
  -5   2  11        918.77        872.57         6.89 o                         
  -4   2  11       2619.50       2393.28        17.76 o                         
  -3   2  11        806.91        780.84         5.86 o                         
  -2   2  11          0.07          0.65         0.29 o                         
  -1   2  11        213.05        230.67         1.54 o                         
   0   2  11       1192.11       1244.97         8.42 o                         
   1   2  11        393.31        407.14         2.77 o                         
   2   2  11        463.45        482.97         3.16 o                         
   3   2  11        227.64        208.45         1.72 o                         
   4   2  11          1.16          3.67         0.42 o                         
   5   2  11        532.41        573.61         4.91 o                         
   6   2  11         37.32         44.91         0.83 o                         
   7   2  11         22.74         25.23         0.91 o                         
   8   2  11        346.88        355.18         4.19 o                         
   9   2  11          1.17          2.10         0.98 o                         
  10   2  11         88.76         93.55         2.09 o                         
  11   2  11        255.16        269.29         4.11 o                         
  12   2  11         22.34         17.10         2.05 o                         
 -13   3  11        181.77        201.54         3.75 o                         
 -12   3  11          5.94          7.10         1.61 o                         
 -11   3  11          0.20         -0.89         1.35 o                         
 -10   3  11         18.55         17.54         1.08 o                         
  -9   3  11        897.16        889.61         9.21 o                         
  -8   3  11          6.34          7.02         0.87 o                         
  -7   3  11         50.59         53.08         0.99 o                         
  -6   3  11          0.01          0.42         0.55 o                         
  -5   3  11        158.69        161.65         1.67 o                         
  -4   3  11       1442.46       1460.82        11.11 o                         
  -3   3  11        434.83        410.24         3.17 o                         
  -2   3  11          0.76          2.49         0.34 o                         
  -1   3  11         30.78         42.08         0.54 o                         
   0   3  11        198.50        178.01         1.44 o                         
   1   3  11        197.98        216.19         1.69 o                         
   2   3  11        131.34        133.01         1.16 o                         
   3   3  11         30.03         37.71         0.63 o                         
   4   3  11         73.02         78.89         1.01 o                         
   5   3  11        153.90        149.58         1.65 o                         
   6   3  11        271.57        266.45         2.96 o                         
   7   3  11          0.16          0.43         0.74 o                         
   8   3  11         51.88         48.10         1.20 o                         
   9   3  11        260.34        260.27         3.34 o                         
  10   3  11         63.03         63.70         2.36 o                         
  11   3  11         76.77         80.45         2.48 o                         
  12   3  11         21.68         24.80         2.98 o                         
 -14   4  11        263.60        258.24        16.30 o                         
 -13   4  11        222.01        225.18         4.81 o                         
 -12   4  11          5.52          2.10         1.54 o                         
 -11   4  11          1.66          1.66         1.26 o                         
 -10   4  11         69.73         72.32         1.70 o                         
  -9   4  11         11.41         11.95         1.00 o                         
  -8   4  11        152.42        152.44         2.15 o                         
  -7   4  11         21.94         30.73         1.02 o                         
  -6   4  11        176.52        182.31         2.18 o                         
  -5   4  11        143.09        121.22         1.39 o                         
  -4   4  11       1323.72       1209.07         8.83 o                         
  -3   4  11        272.26        247.38         2.14 o                         
  -2   4  11         38.12         30.47         0.56 o                         
  -1   4  11         93.85        109.61         1.20 o                         
   0   4  11         48.98         47.86         0.81 o                         
   1   4  11         57.98         56.74         0.71 o                         
   2   4  11        496.48        509.15         4.02 o                         
   3   4  11       1010.75       1030.72         7.64 o                         
   4   4  11        185.77        165.44         1.71 o                         
   5   4  11        201.49        213.72         2.31 o                         
   6   4  11          0.48          1.82         0.70 o                         
   7   4  11        753.40        781.39         8.02 o                         
   8   4  11        277.06        280.66         3.45 o                         
   9   4  11          8.32          7.57         1.04 o                         
  10   4  11         36.69         38.10         1.75 o                         
  11   4  11          3.79          3.14         1.68 o                         
  12   4  11         15.65         14.31         2.82 o                         
 -13   5  11          3.21          1.29         3.54 o                         
 -12   5  11         74.01         73.48         2.08 o                         
 -11   5  11         56.67         55.46         1.95 o                         
 -10   5  11        104.86        112.02         2.08 o                         
  -9   5  11        211.50        213.48         3.04 o                         
  -8   5  11        627.75        627.68         7.02 o                         
  -7   5  11        321.65        304.16         3.96 o                         
  -6   5  11         90.65        100.41         1.73 o                         
  -5   5  11         17.00         16.56         0.61 o                         
  -4   5  11          5.31          6.47         0.48 o                         
  -3   5  11        184.43        204.50         1.83 o                         
  -2   5  11          5.78          4.30         0.47 o                         
  -1   5  11        174.64        175.55         1.84 o                         
   0   5  11        876.75        799.72         6.95 o                         
   1   5  11        605.13        602.25         4.97 o                         
   2   5  11        460.43        471.46         3.81 o                         
   3   5  11          7.76          9.89         0.48 o                         
   4   5  11         34.31         34.36         0.72 o                         
   5   5  11        390.12        386.68         3.94 o                         
   6   5  11          9.22          9.62         0.77 o                         
   7   5  11         99.57         99.60         1.63 o                         
   8   5  11        136.62        136.96         2.06 o                         
   9   5  11        301.47        298.69         4.38 o                         
  10   5  11        138.78        135.86         3.55 o                         
  11   5  11        106.34        117.31         3.27 o                         
  12   5  11         18.45         20.33         3.79 o                         
 -13   6  11          0.47          0.74         3.57 o                         
 -12   6  11          3.33          4.53         1.48 o                         
 -11   6  11         35.79         37.96         1.68 o                         
 -10   6  11        179.42        182.48         2.88 o                         
  -9   6  11          0.36          0.41         1.09 o                         
  -8   6  11         29.63         26.54         1.24 o                         
  -7   6  11         38.13         39.78         1.07 o                         
  -6   6  11          0.64          0.22         0.64 o                         
  -5   6  11         24.68         35.55         0.80 o                         
  -4   6  11         44.04         39.20         0.83 o                         
  -3   6  11         62.80         49.56         0.88 o                         
  -2   6  11        268.36        234.68         2.56 o                         
  -1   6  11         77.71         70.73         1.09 o                         
   0   6  11          0.00          1.31         0.52 o                         
   1   6  11         36.94         38.26         0.73 o                         
   2   6  11        771.05        726.16         6.28 o                         
   3   6  11         24.90         25.28         0.72 o                         
   4   6  11        296.51        281.92         3.27 o                         
   5   6  11         10.62         13.23         0.91 o                         
   6   6  11        809.90        796.95         8.53 o                         
   7   6  11        248.81        244.04         3.16 o                         
   8   6  11          3.58          4.47         1.06 o                         
   9   6  11         12.42         10.18         1.39 o                         
  10   6  11          0.42          0.06         1.58 o                         
  11   6  11         19.65         24.43         2.34 o                         
 -13   7  11         38.43         30.14         7.60 o                         
 -12   7  11         33.93         32.36         1.94 o                         
 -11   7  11         34.81         38.51         1.82 o                         
 -10   7  11         47.75         50.47         1.91 o                         
  -9   7  11          0.12          0.58         1.12 o                         
  -8   7  11         44.97         38.83         1.25 o                         
  -7   7  11         10.02          9.08         0.92 o                         
  -6   7  11         59.64         51.61         1.26 o                         
  -5   7  11        256.66        230.61         2.75 o                         
  -4   7  11         22.57         19.06         0.73 o                         
  -3   7  11         97.28        117.18         1.64 o                         
  -2   7  11        397.05        429.82         4.53 o                         
  -1   7  11        635.98        575.24         6.17 o                         
   0   7  11       1113.57       1059.32        10.30 o                         
   1   7  11        208.52        208.47         2.14 o                         
   2   7  11         44.16         42.51         0.82 o                         
   3   7  11          6.30          5.37         0.64 o                         
   4   7  11        122.87        120.40         2.03 o                         
   5   7  11         61.00         63.81         1.54 o                         
   6   7  11         64.60         67.73         2.06 o                         
   7   7  11         73.36         71.48         1.95 o                         
   8   7  11         67.04         64.39         1.88 o                         
   9   7  11        128.58        122.03         2.64 o                         
  10   7  11        209.59        216.72         4.45 o                         
  11   7  11         91.55         84.33         5.14 o                         
 -12   8  11        178.81        175.39         5.83 o                         
 -11   8  11          2.55          1.66         1.62 o                         
 -10   8  11         40.30         37.06         1.89 o                         
  -9   8  11        113.49        124.23         2.40 o                         
  -8   8  11          0.30         -0.03         0.97 o                         
  -7   8  11        467.35        450.47         5.58 o                         
  -6   8  11        321.79        348.90         4.82 o                         
  -5   8  11          2.61          6.84         0.71 o                         
  -4   8  11        451.74        400.29         4.49 o                         
  -3   8  11       1357.21       1246.03        12.73 o                         
  -2   8  11         19.74         19.79         0.85 o                         
  -1   8  11          7.92         10.21         0.89 o                         
   0   8  11        197.12        205.39         3.00 o                         
   1   8  11         10.26          9.69         0.66 o                         
   2   8  11       1398.66       1372.18        12.94 o                         
   3   8  11          0.70          0.87         0.77 o                         
   4   8  11        109.09        111.00         2.00 o                         
   5   8  11        184.01        184.01         2.66 o                         
   6   8  11        626.32        621.80         8.89 o                         
   7   8  11        182.08        191.24         3.76 o                         
   8   8  11          0.42         -0.65         1.29 o                         
   9   8  11          4.01          3.24         1.48 o                         
  10   8  11        153.35        156.70         4.19 o                         
  11   8  11          1.56          6.13         3.73 o                         
 -12   9  11         66.27         59.17         7.57 o                         
 -11   9  11         27.33         32.54         2.18 o                         
 -10   9  11         91.27         83.81         2.48 o                         
  -9   9  11         48.11         47.24         1.97 o                         
  -8   9  11        479.83        500.21         6.13 o                         
  -7   9  11        444.70        451.39         5.89 o                         
  -6   9  11        151.60        159.74         2.45 o                         
  -5   9  11          2.03          1.46         0.81 o                         
  -4   9  11          2.65          2.41         0.84 o                         
  -3   9  11        347.80        309.76         4.15 o                         
  -2   9  11          0.01         -0.35         0.87 o                         
  -1   9  11         25.95         21.12         0.98 o                         
   0   9  11          0.03         -0.08         0.91 o                         
   1   9  11       1002.69        983.54        10.62 o                         
   2   9  11         54.78         54.94         1.25 o                         
   3   9  11          3.07          2.22         0.77 o                         
   4   9  11        183.19        172.70         2.85 o                         
   5   9  11         12.61         12.90         1.27 o                         
   6   9  11         31.86         28.49         1.32 o                         
   7   9  11         58.03         52.64         1.64 o                         
   8   9  11          0.13          0.76         1.43 o                         
   9   9  11        135.51        142.41         3.32 o                         
  10   9  11          0.33          1.93         2.48 o                         
 -11  10  11         79.12         78.77         4.59 o                         
 -10  10  11          3.18          2.17         1.78 o                         
  -9  10  11         48.78         46.03         1.90 o                         
  -8  10  11         72.55         75.10         2.04 o                         
  -7  10  11          5.68          5.07         1.24 o                         
  -6  10  11         32.05         37.76         1.58 o                         
  -5  10  11        138.00        140.64         2.89 o                         
  -4  10  11        145.25        154.22         2.61 o                         
  -3  10  11        144.57        126.13         2.34 o                         
  -2  10  11         82.47         95.10         2.58 o                         
  -1  10  11          9.27          9.65         0.85 o                         
   0  10  11        184.14        178.59         2.77 o                         
   1  10  11         58.19         60.64         1.50 o                         
   2  10  11          6.50          8.24         0.91 o                         
   3  10  11        124.70        121.87         2.41 o                         
   4  10  11        302.25        300.36         4.17 o                         
   5  10  11         70.13         67.20         1.72 o                         
   6  10  11        116.77        125.56         2.84 o                         
   7  10  11         14.61         15.63         1.38 o                         
   8  10  11          1.66          0.85         1.71 o                         
   9  10  11         12.74         12.95         2.40 o                         
  10  10  11         23.69         11.87         6.29 o                         
 -10  11  11        234.01        226.43         5.29 o                         
  -9  11  11        114.00        122.06         3.59 o                         
  -8  11  11        297.65        312.30         4.71 o                         
  -7  11  11        396.14        410.00         5.99 o                         
  -6  11  11          2.46          3.29         1.28 o                         
  -5  11  11         25.92         25.80         1.47 o                         
  -4  11  11         66.70         62.93         1.75 o                         
  -3  11  11          5.83          3.68         1.12 o                         
  -2  11  11         77.15         77.81         1.90 o                         
  -1  11  11        336.95        344.24         4.83 o                         
   0  11  11        359.65        361.54         4.87 o                         
   1  11  11        283.49        290.02         3.85 o                         
   2  11  11          4.57          3.66         0.99 o                         
   3  11  11        180.64        178.02         3.15 o                         
   4  11  11        210.31        197.11         3.24 o                         
   5  11  11         15.62         13.02         1.36 o                         
   6  11  11        217.82        208.57         3.63 o                         
   7  11  11        152.76        156.51         3.19 o                         
   8  11  11         28.48         26.99         2.09 o                         
   9  11  11         87.84         88.12         3.91 o                         
  -9  12  11          7.42          8.28         1.99 o                         
  -8  12  11         56.86         62.78         2.10 o                         
  -7  12  11         52.90         54.39         1.97 o                         
  -6  12  11         25.64         26.07         1.71 o                         
  -5  12  11        149.20        148.32         3.27 o                         
  -4  12  11        476.87        487.95         8.68 o                         
  -3  12  11          6.89          7.41         1.24 o                         
  -2  12  11         11.01          7.91         1.24 o                         
  -1  12  11        165.61        160.38         3.02 o                         
   0  12  11        345.18        353.14         5.99 o                         
   1  12  11        109.29        109.29         2.06 o                         
   2  12  11         29.09         26.95         1.42 o                         
   3  12  11         10.02          8.86         1.29 o                         
   4  12  11          1.92          2.99         1.34 o                         
   5  12  11         38.07         41.37         2.00 o                         
   6  12  11         52.27         49.04         2.00 o                         
   7  12  11          7.95          5.57         1.73 o                         
   8  12  11          5.77          0.89         2.67 o                         
  -9  13  11         65.36         68.90         6.02 o                         
  -8  13  11         14.74         14.51         2.28 o                         
  -7  13  11          1.23         -0.33         1.63 o                         
  -6  13  11          0.67         -1.18         1.67 o                         
  -5  13  11        191.63        193.39         4.10 o                         
  -4  13  11         84.64         91.26         2.95 o                         
  -3  13  11          3.49          2.28         1.39 o                         
  -2  13  11        130.39        131.87         3.77 o                         
  -1  13  11         62.79         63.18         2.23 o                         
   0  13  11         59.62         64.63         1.95 o                         
   1  13  11          0.78         -0.98         1.33 o                         
   2  13  11         17.93         18.76         1.50 o                         
   3  13  11         19.89         21.56         1.52 o                         
   4  13  11          7.22          8.71         1.55 o                         
   5  13  11          0.01          0.93         1.65 o                         
   6  13  11          3.51          3.48         1.78 o                         
   7  13  11         22.95         21.95         3.18 o                         
  -8  14  11         71.65         58.65         7.33 o                         
  -7  14  11         74.64         63.54         3.62 o                         
  -6  14  11         53.80         54.32         3.15 o                         
  -5  14  11        242.48        259.71         6.16 o                         
  -4  14  11        537.04        547.77         9.58 o                         
  -3  14  11         23.18         15.29         1.68 o                         
  -2  14  11          8.82          7.18         1.50 o                         
  -1  14  11          0.21          0.83         1.41 o                         
   0  14  11        122.51        122.00         3.08 o                         
   1  14  11          8.86          9.01         1.50 o                         
   2  14  11          1.73          1.70         1.48 o                         
   3  14  11        107.89        105.35         2.59 o                         
   4  14  11        407.95        443.35         8.84 o                         
   5  14  11         97.65         99.12         3.13 o                         
   6  14  11         31.88         34.75         3.85 o                         
  -6  15  11         84.92         81.43         6.12 o                         
  -5  15  11          7.74          5.54         2.28 o                         
  -4  15  11         46.56         49.65         3.30 o                         
  -3  15  11          6.76          4.46         1.73 o                         
  -2  15  11          5.66          1.31         1.63 o                         
  -1  15  11         23.35         25.24         1.73 o                         
   0  15  11        110.25        118.80         3.46 o                         
   1  15  11          0.06          0.27         1.46 o                         
   2  15  11          1.62          4.41         1.63 o                         
   3  15  11        218.03        212.74         4.97 o                         
   4  15  11         23.69         27.33         4.26 o                         
  -4  16  11        123.99        103.90         9.02 o                         
  -3  16  11          1.16          3.81         5.22 o                         
  -2  16  11          0.19         -2.04         2.75 o                         
  -1  16  11          0.83          1.52         2.13 o                         
   0  16  11         25.17         19.87         2.16 o                         
   1  16  11        116.35        120.56         4.34 o                         
   2  16  11         53.13         58.85        17.29 o                         
   3  16  11          0.60         -1.57         6.18 o                         
 -13   0  12        220.68        240.52         6.49 o                         
 -12   0  12        159.63        165.62         4.28 o                         
 -11   0  12        644.09        687.30        11.93 o                         
 -10   0  12        133.58        127.17         3.26 o                         
  -9   0  12         23.05         23.38         1.57 o                         
  -8   0  12         46.64         41.14         1.91 o                         
  -7   0  12         81.39         98.04         1.85 o                         
  -6   0  12        952.30        851.09         9.98 o                         
  -5   0  12       1209.26       1142.04        12.43 o                         
  -4   0  12       1377.09       1312.41        14.03 o                         
  -3   0  12       1030.38       1102.36        11.78 o                         
  -2   0  12         93.76        118.92         1.48 o                         
  -1   0  12       1115.21       1068.26        10.65 o                         
   0   0  12        619.84        654.55         8.22 o                         
   1   0  12         55.66         69.57         1.35 o                         
   2   0  12        242.94        252.22         3.20 o                         
   3   0  12        449.88        469.58         4.60 o                         
   4   0  12        240.73        226.59         2.79 o                         
   5   0  12        756.81        728.00         8.85 o                         
   6   0  12         33.90         41.81         1.41 o                         
   7   0  12        229.07        245.10         4.07 o                         
   8   0  12        101.68         97.83         4.05 o                         
   9   0  12         23.07         21.09         1.99 o                         
  10   0  12        276.47        279.86         6.49 o                         
  11   0  12          0.25          0.43         2.16 o                         
  12   0  12        146.56        128.21         7.67 o                         
 -13   1  12         43.58         47.60         2.12 o                         
 -12   1  12         28.48         24.51         1.69 o                         
 -11   1  12          1.08          2.68         1.29 o                         
 -10   1  12         17.37         17.50         1.51 o                         
  -9   1  12          0.02          0.62         0.91 o                         
  -8   1  12        746.11        746.33         7.57 o                         
  -7   1  12         29.16         30.00         0.84 o                         
  -6   1  12        253.37        240.27         2.33 o                         
  -5   1  12          9.23          8.91         0.50 o                         
  -4   1  12        165.51        139.63         1.43 o                         
  -3   1  12          5.92          7.85         0.41 o                         
  -2   1  12        666.78        693.43         5.02 o                         
  -1   1  12          3.74          1.28         0.40 o                         
   0   1  12        322.78        333.41         2.87 o                         
   1   1  12        194.47        196.60         1.71 o                         
   2   1  12        336.59        323.57         2.66 o                         
   3   1  12        113.01        104.98         1.06 o                         
   4   1  12          3.90          1.87         0.46 o                         
   5   1  12          2.75          8.19         0.54 o                         
   6   1  12          8.07          7.00         0.66 o                         
   7   1  12          4.30          2.44         0.70 o                         
   8   1  12        229.65        235.24         3.22 o                         
   9   1  12        234.03        238.65         3.41 o                         
  10   1  12         28.05         33.37         1.64 o                         
  11   1  12         22.57         22.29         1.92 o                         
  12   1  12         80.07         75.40         5.22 o                         
 -13   2  12          0.73          1.46         1.89 o                         
 -12   2  12          0.03          0.13         1.63 o                         
 -11   2  12        304.16        327.42         4.71 o                         
 -10   2  12        110.28        111.03         2.17 o                         
  -9   2  12         44.26         46.87         1.40 o                         
  -8   2  12        104.85        100.42         1.77 o                         
  -7   2  12        519.58        480.90         4.76 o                         
  -6   2  12        597.78        535.74         4.76 o                         
  -5   2  12        967.25        888.75         7.22 o                         
  -4   2  12          0.34          0.33         0.43 o                         
  -3   2  12        524.85        491.87         3.97 o                         
  -2   2  12        669.17        680.31         5.05 o                         
  -1   2  12        493.74        470.27         3.93 o                         
   0   2  12        635.07        633.54         5.24 o                         
   1   2  12         20.81         17.58         0.51 o                         
   2   2  12        579.76        555.62         3.88 o                         
   3   2  12        396.18        438.16         3.34 o                         
   4   2  12        764.95        790.13         6.20 o                         
   5   2  12        533.91        532.69         4.61 o                         
   6   2  12          1.56          1.59         0.62 o                         
   7   2  12        233.91        242.33         3.16 o                         
   8   2  12          0.23          1.79         0.82 o                         
   9   2  12        100.01         95.82         1.90 o                         
  10   2  12        250.15        259.34         3.81 o                         
  11   2  12          2.38          2.45         1.50 o                         
  12   2  12        196.59        166.22         9.11 o                         
 -13   3  12          3.75          4.95         2.15 o                         
 -12   3  12        107.28        107.25         2.80 o                         
 -11   3  12         38.15         40.66         1.76 o                         
 -10   3  12         16.86         19.43         1.27 o                         
  -9   3  12        465.48        461.27         5.45 o                         
  -8   3  12       1364.23       1344.66        13.45 o                         
  -7   3  12        465.57        463.03         4.73 o                         
  -6   3  12         88.24        109.59         1.69 o                         
  -5   3  12         27.01         34.39         0.75 o                         
  -4   3  12        379.32        306.73         2.89 o                         
  -3   3  12        238.42        200.69         1.99 o                         
  -2   3  12         20.11         20.41         0.48 o                         
  -1   3  12        471.73        477.92         3.89 o                         
   0   3  12       2555.06       2561.88        19.09 o                         
   1   3  12        122.81        104.29         1.31 o                         
   2   3  12        706.49        715.99         5.53 o                         
   3   3  12        382.72        396.84         3.42 o                         
   4   3  12         41.60         47.59         0.82 o                         
   5   3  12          0.27          0.39         0.54 o                         
   6   3  12        295.31        295.57         3.26 o                         
   7   3  12          2.17          2.35         0.81 o                         
   8   3  12        393.61        383.62         4.36 o                         
   9   3  12        191.25        194.89         2.79 o                         
  10   3  12         27.18         25.25         1.58 o                         
  11   3  12         25.59         25.59         1.85 o                         
  12   3  12         99.73         83.20         4.80 o                         
 -13   4  12        118.72        117.29         4.67 o                         
 -12   4  12        165.72        171.64         3.22 o                         
 -11   4  12          1.19         -0.03         1.32 o                         
 -10   4  12          0.20         -1.07         1.07 o                         
  -9   4  12        109.85        104.09         1.84 o                         
  -8   4  12         29.54         28.01         1.14 o                         
  -7   4  12        274.74        247.39         2.92 o                         
  -6   4  12        388.49        367.96         3.71 o                         
  -5   4  12          0.82          1.83         0.52 o                         
  -4   4  12        492.47        518.43         4.40 o                         
  -3   4  12        627.92        580.41         4.60 o                         
  -2   4  12       1038.52       1038.25         8.01 o                         
  -1   4  12        198.89        204.16         1.83 o                         
   0   4  12        577.42        579.87         4.79 o                         
   1   4  12        106.08        105.71         1.36 o                         
   2   4  12          1.13          1.04         0.38 o                         
   3   4  12         55.03         52.96         0.77 o                         
   4   4  12          1.96          1.00         0.54 o                         
   5   4  12          5.37          3.33         0.57 o                         
   6   4  12        395.50        409.01         4.28 o                         
   7   4  12        247.30        257.59         3.13 o                         
   8   4  12        136.51        133.81         2.08 o                         
   9   4  12         11.33         10.16         1.06 o                         
  10   4  12          0.16         -0.33         1.37 o                         
  11   4  12          0.92          0.57         1.70 o                         
  12   4  12          0.01         -0.63         3.68 o                         
 -13   5  12         32.51         29.91         5.20 o                         
 -12   5  12          1.36         -0.87         1.51 o                         
 -11   5  12         32.52         32.48         1.56 o                         
 -10   5  12          3.26          2.10         1.10 o                         
  -9   5  12         25.02         23.50         1.16 o                         
  -8   5  12         11.31         11.92         1.05 o                         
  -7   5  12          0.23          0.69         0.84 o                         
  -6   5  12          2.00          3.59         0.74 o                         
  -5   5  12        260.93        247.63         2.36 o                         
  -4   5  12        289.83        271.94         2.48 o                         
  -3   5  12         35.94         25.11         0.60 o                         
  -2   5  12        106.12        101.43         1.23 o                         
  -1   5  12         92.39         94.81         1.30 o                         
   0   5  12       1576.32       1630.51        13.80 o                         
   1   5  12          0.87          2.81         0.45 o                         
   2   5  12          1.58          1.88         0.39 o                         
   3   5  12        115.84        118.01         1.28 o                         
   4   5  12         77.15         76.27         1.05 o                         
   5   5  12         35.57         35.62         0.90 o                         
   6   5  12         41.83         36.50         1.10 o                         
   7   5  12          0.23          1.13         0.90 o                         
   8   5  12          1.14          0.30         0.88 o                         
   9   5  12        105.63        106.23         2.26 o                         
  10   5  12         65.86         61.55         2.21 o                         
  11   5  12         12.43         12.96         2.41 o                         
 -13   6  12         14.47          8.36         6.70 o                         
 -12   6  12        465.53        489.32         6.35 o                         
 -11   6  12         64.81         61.09         1.89 o                         
 -10   6  12         25.50         28.30         1.33 o                         
  -9   6  12         77.49         87.74         2.45 o                         
  -8   6  12          9.36          9.59         1.07 o                         
  -7   6  12         26.57         26.75         1.16 o                         
  -6   6  12        771.82        773.03         7.48 o                         
  -5   6  12        257.35        261.23         2.59 o                         
  -4   6  12       1024.69       1008.30         9.21 o                         
  -3   6  12        201.39        181.07         1.84 o                         
  -2   6  12        229.04        216.69         2.35 o                         
  -1   6  12       1233.62       1200.70        11.77 o                         
   0   6  12       1016.60       1016.57         9.28 o                         
   1   6  12          1.91          1.95         0.49 o                         
   2   6  12        338.94        333.90         3.08 o                         
   3   6  12         25.39         26.25         0.68 o                         
   4   6  12         93.83         90.43         1.47 o                         
   5   6  12        206.38        204.64         2.74 o                         
   6   6  12        115.45        122.30         1.98 o                         
   7   6  12         84.21         89.82         2.32 o                         
   8   6  12         79.24         75.18         1.73 o                         
   9   6  12        143.65        144.48         3.03 o                         
  10   6  12          2.65          3.26         1.79 o                         
  11   6  12         24.04         23.41         5.42 o                         
 -12   7  12          5.57          7.28         1.93 o                         
 -11   7  12        186.04        199.60         3.27 o                         
 -10   7  12          1.29          2.40         1.23 o                         
  -9   7  12         72.86         70.34         1.72 o                         
  -8   7  12        378.27        416.95         5.12 o                         
  -7   7  12       1057.27       1105.28        12.59 o                         
  -6   7  12        183.00        171.53         2.36 o                         
  -5   7  12        189.36        165.05         2.19 o                         
  -4   7  12         13.71         12.90         0.72 o                         
  -3   7  12         49.02         37.92         0.93 o                         
  -2   7  12         32.75         29.49         0.87 o                         
  -1   7  12        151.47        147.08         1.96 o                         
   0   7  12         11.33         15.84         0.76 o                         
   1   7  12        758.21        756.38         6.67 o                         
   2   7  12        244.94        252.92         2.62 o                         
   3   7  12        386.88        384.85         4.63 o                         
   4   7  12        146.24        151.50         4.34 o                         
   5   7  12         25.96         22.04         1.15 o                         
   6   7  12         10.55         10.84         1.12 o                         
   7   7  12         15.84         14.44         1.24 o                         
   8   7  12         59.91         57.69         2.17 o                         
   9   7  12         11.48         13.87         1.49 o                         
  10   7  12         27.72         32.28         2.47 o                         
  11   7  12         25.65         22.40         4.84 o                         
 -12   8  12         18.70         26.87         4.99 o                         
 -11   8  12         33.89         36.85         1.84 o                         
 -10   8  12         10.23          7.90         1.46 o                         
  -9   8  12         13.24         13.09         1.29 o                         
  -8   8  12          3.83          4.68         1.16 o                         
  -7   8  12        157.40        149.08         2.35 o                         
  -6   8  12         17.05         15.89         1.02 o                         
  -5   8  12         19.91         17.55         0.86 o                         
  -4   8  12         50.00         42.61         1.09 o                         
  -3   8  12        164.34        153.66         2.40 o                         
  -2   8  12          2.82          3.20         0.83 o                         
  -1   8  12          2.37          1.18         0.80 o                         
   0   8  12        589.99        571.53         6.75 o                         
   1   8  12        421.30        398.80         4.79 o                         
   2   8  12         34.70         33.80         1.02 o                         
   3   8  12         72.80         71.62         1.68 o                         
   4   8  12          0.24          0.65         1.02 o                         
   5   8  12          2.63          2.06         1.04 o                         
   6   8  12        174.53        167.98         3.97 o                         
   7   8  12        198.10        207.32         4.78 o                         
   8   8  12          5.22          3.74         1.31 o                         
   9   8  12          6.95          9.18         1.54 o                         
  10   8  12         36.55         41.19         3.50 o                         
 -11   9  12         84.27         85.30         3.21 o                         
 -10   9  12          9.59          6.36         1.63 o                         
  -9   9  12         27.25         27.54         1.51 o                         
  -8   9  12        306.55        325.30         4.39 o                         
  -7   9  12        232.11        239.00         3.50 o                         
  -6   9  12         10.05         10.72         0.99 o                         
  -5   9  12        118.05        107.06         1.82 o                         
  -4   9  12         63.98         67.88         1.59 o                         
  -3   9  12          0.10          0.40         0.88 o                         
  -2   9  12        269.68        288.94         4.14 o                         
  -1   9  12        438.24        437.44         5.52 o                         
   0   9  12         44.82         43.59         1.32 o                         
   1   9  12        411.09        410.08         5.50 o                         
   2   9  12        197.10        186.43         2.63 o                         
   3   9  12        333.56        333.50         5.70 o                         
   4   9  12          3.16          4.24         1.15 o                         
   5   9  12         15.40         13.54         1.22 o                         
   6   9  12          0.68          2.35         1.14 o                         
   7   9  12          0.42          0.96         1.23 o                         
   8   9  12        202.31        199.46         4.33 o                         
   9   9  12        129.44        115.81         3.52 o                         
  10   9  12         80.00         88.08         6.53 o                         
 -11  10  12         10.44          0.94         7.06 o                         
 -10  10  12         77.44         78.49         2.87 o                         
  -9  10  12         13.14         10.53         1.49 o                         
  -8  10  12         22.91         19.92         1.38 o                         
  -7  10  12          8.07         10.22         1.28 o                         
  -6  10  12         37.35         34.94         1.47 o                         
  -5  10  12        182.64        195.74         3.01 o                         
  -4  10  12        615.94        623.81         7.88 o                         
  -3  10  12         73.01         73.92         2.62 o                         
  -2  10  12        125.17        113.96         2.41 o                         
  -1  10  12        303.64        307.93         4.56 o                         
   0  10  12        125.23        128.71         2.29 o                         
   1  10  12         87.08         88.95         1.68 o                         
   2  10  12         12.28          9.80         0.90 o                         
   3  10  12          6.43          6.41         1.11 o                         
   4  10  12         30.70         33.95         1.41 o                         
   5  10  12         21.62         24.49         1.44 o                         
   6  10  12        274.66        263.47         5.33 o                         
   7  10  12        267.77        268.55         6.84 o                         
   8  10  12         45.57         46.62         1.98 o                         
   9  10  12          0.62          1.72         2.62 o                         
 -10  11  12        186.72        211.78        15.95 o                         
  -9  11  12         57.71         58.33         2.08 o                         
  -8  11  12          9.60          7.48         1.42 o                         
  -7  11  12         26.57         24.43         1.49 o                         
  -6  11  12          5.87          7.00         1.37 o                         
  -5  11  12         53.40         52.29         1.72 o                         
  -4  11  12        171.16        188.10         3.24 o                         
  -3  11  12        316.98        318.23         4.82 o                         
  -2  11  12         80.91         83.19         1.97 o                         
  -1  11  12        294.78        303.57         4.54 o                         
   0  11  12         22.72         24.21         1.23 o                         
   1  11  12        120.46        126.08         2.28 o                         
   2  11  12         14.00         14.95         1.05 o                         
   3  11  12         46.18         41.25         1.87 o                         
   4  11  12         21.51         18.11         1.43 o                         
   5  11  12         34.86         38.13         1.73 o                         
   6  11  12          0.01         -0.07         1.45 o                         
   7  11  12         23.59         18.38         1.69 o                         
   8  11  12          0.99         -1.27         2.13 o                         
   9  11  12         79.69         83.86        10.39 o                         
  -9  12  12         31.26         36.02         3.39 o                         
  -8  12  12         23.50         20.77         1.67 o                         
  -7  12  12         57.64         53.75         2.23 o                         
  -6  12  12         58.88         61.25         2.34 o                         
  -5  12  12        250.15        255.16         4.85 o                         
  -4  12  12        338.21        351.24         5.36 o                         
  -3  12  12          0.11          0.85         1.39 o                         
  -2  12  12          3.53          2.34         1.30 o                         
  -1  12  12          3.82          4.67         1.21 o                         
   0  12  12          0.27          1.48         1.16 o                         
   1  12  12         56.69         54.27         1.60 o                         
   2  12  12         59.50         58.57         2.55 o                         
   3  12  12        168.62        168.79         3.00 o                         
   4  12  12        485.95        510.05         8.44 o                         
   5  12  12        134.57        127.56         3.68 o                         
   6  12  12        196.53        188.69         4.45 o                         
   7  12  12         49.93         54.81         3.89 o                         
   8  12  12         11.63         10.28         3.42 o                         
  -9  13  12         76.84         78.65         8.86 o                         
  -8  13  12        238.49        228.70         7.78 o                         
  -7  13  12         62.74         60.45         2.17 o                         
  -6  13  12        165.87        165.14         3.84 o                         
  -5  13  12        218.17        221.72         4.51 o                         
  -4  13  12         65.95         74.06         2.90 o                         
  -3  13  12         34.35         39.02         1.80 o                         
  -2  13  12          9.23          7.00         1.43 o                         
  -1  13  12          2.36          1.95         1.26 o                         
   0  13  12        130.17        126.89         2.73 o                         
   1  13  12         43.51         46.32         1.78 o                         
   2  13  12        147.96        153.82         3.02 o                         
   3  13  12        387.20        409.58         6.17 o                         
   4  13  12         18.24         17.96         1.76 o                         
   5  13  12          5.83          4.65         1.62 o                         
   6  13  12         18.98         17.05         2.60 o                         
   7  13  12          0.39          1.94         3.45 o                         
  -7  14  12         79.93         78.98         6.34 o                         
  -6  14  12          1.31          2.12         2.04 o                         
  -5  14  12          0.00          2.04         1.75 o                         
  -4  14  12         43.61         43.55         2.68 o                         
  -3  14  12         40.85         38.87         2.14 o                         
  -2  14  12         80.56         73.89         2.47 o                         
  -1  14  12         22.53         19.70         1.55 o                         
   0  14  12         11.39         10.81         1.50 o                         
   1  14  12          2.50          1.07         1.39 o                         
   2  14  12          2.71          1.19         1.42 o                         
   3  14  12         33.42         35.22         1.96 o                         
   4  14  12          5.42          9.03         1.88 o                         
   5  14  12         50.35         44.21         2.63 o                         
  -5  15  12         93.45         76.05         6.00 o                         
  -4  15  12          0.00         -0.10         2.23 o                         
  -3  15  12         28.82         28.39         2.28 o                         
  -2  15  12          8.66          8.31         1.73 o                         
  -1  15  12         88.64         86.84         2.66 o                         
   0  15  12        105.33        100.49         2.69 o                         
   1  15  12          7.75          6.86         1.70 o                         
   2  15  12         42.64         39.47         2.04 o                         
   3  15  12         53.33         53.55         3.51 o                         
   4  15  12        271.81        268.45         8.68 o                         
  -3  16  12        244.24        218.36        13.97 o                         
  -2  16  12         95.80         62.15         7.52 o                         
  -1  16  12         39.86         36.58         6.47 o                         
   0  16  12          1.13         -1.29         3.36 o                         
   1  16  12          4.87          5.10         5.54 o                         
 -13   1  13         22.46         26.53         2.81 o                         
 -12   1  13          0.72          0.42         1.59 o                         
 -11   1  13          4.72          7.73         1.40 o                         
 -10   1  13         23.19         20.96         1.47 o                         
  -9   1  13        193.28        209.43         2.84 o                         
  -8   1  13         61.10         66.68         1.44 o                         
  -7   1  13        601.66        608.08         6.03 o                         
  -6   1  13       2491.01       2506.08        19.93 o                         
  -5   1  13        187.69        163.78         1.95 o                         
  -4   1  13        943.81        907.41         7.43 o                         
  -3   1  13        355.35        374.42         3.31 o                         
  -2   1  13       3129.30       2919.58        24.00 o                         
  -1   1  13        172.99        168.36         1.83 o                         
   0   1  13       1986.72       1936.04        16.75 o                         
   1   1  13        553.52        538.30         4.72 o                         
   2   1  13        464.34        466.05         4.02 o                         
   3   1  13       1579.91       1572.67        11.31 o                         
   4   1  13         90.65        104.10         1.22 o                         
   5   1  13         97.14        105.79         1.37 o                         
   6   1  13          1.47          1.28         0.53 o                         
   7   1  13        233.79        238.52         3.15 o                         
   8   1  13         54.79         54.78         1.60 o
[truncated: 207,361 more chars]
